# Supplementary material for: Comparison of Sample Preparation Methods for Shotgun Proteomic Studies in Aquaculture Species
Source: Proteomes. 2021 Nov 16;9(4):46. doi: 10.3390/proteomes9040046 (PMC8628934; doi:10.3390/proteomes9040046)
Supplement: Supplementary file 1 [file proteomes-09-00046-s001.zip]

Archive with 4 entries (4 files):
- Sup. Table S1_Statistics of peptides and protein identifications of S. maximus.xlsx
- Sup. Table S2_gProfiler results for S maximus.xlsx
- Sup. Table S3_Statistics of peptides and protein identifications of M. galloprovincialis.xlsx
- Sup. Table S4_gProfiler results for  M galloprovincialis.xlsx
