# Supplementary material for: Comparison of Sample Preparation Methods for Shotgun Proteomic Studies in Aquaculture Species
Source: Proteomes. 2021 Nov 16;9(4):46. doi: 10.3390/proteomes9040046 (PMC8628934; doi:10.3390/proteomes9040046)
Supplement: Supplementary file 1 [file proteomes-09-00046-s001.zip › Sup. Table S1_Statistics of peptides and protein identifications of S. maximus.xlsx]

## Sheet: Quantitative values of identifi
Sup. table S1: Quantitative values of identified proteins of "Scophthalmus maximus" using distint sample preparation methods
				Quantitative Value (Normalized Average Precursor Intensity)
				FASP			S-TRAP			SP3
number	Identified Proteins (1772 Clusters)	Accession Number	Molecular Weight	F1R-fasp	F3R-fasp	F5R-fasp	F1R-strap	F3R-strap	F5R-strap	F1R-sp3	F3R-sp3	F5R-sp3
1	Cluster of Myosin-9 OS=Scophthalmus maximus OX=52904 GN=F2P81_014639 PE=3 SV=1 (A0A2U9CRP2)	A0A2U9CRP2	227 kDa	14363000	16896000	16422000	6315700	9059300	4933500	13508000	18839000	14522000
2	Cluster of Putative keratin type II cytoskeletal 8-like OS=Scophthalmus maximus OX=52904 GN=SMAX5B_002619 PE=3 SV=1 (A0A2U9BY38)	A0A2U9BY38	60 kDa	60179000	98346000	65197000	57546000	67069000	43188000	92289000	57718000	60189000
3	Cluster of Spectrin alpha chain non-erythrocytic 1 OS=Scophthalmus maximus OX=52904 GN=SMAX5B_002979 PE=4 SV=1 (A0A2U9CE04)	A0A2U9CE04	285 kDa	7962200	8232500	8891100	4534200	4830300	3132900	6951700	7485600	7453200
4	94 kD glucose-regulated protein OS=Scophthalmus maximus OX=52904 GN=SMAX5B_009951 PE=3 SV=1	A0A2U9BVA6	101 kDa	45430000	49712000	44361000	36225000	39943000	29545000	31635000	41513000	45874000
5	Cluster of Putative deleted in malignant brain tumors 1 protein-like OS=Scophthalmus maximus OX=52904 GN=SMAX5B_008157 PE=4 SV=1 (A0A2U9CTD0)	A0A2U9CTD0	164 kDa	32292000	28588000	27571000	21438000	25507000	22097000	18722000	21766000	22767000
6	Cluster of Beta-type globin OS=Scophthalmus maximus OX=52904 GN=SMAX5B_020227 PE=3 SV=1 (A0A2U9CN82)	A0A2U9CN82	17 kDa	4656500000	1968300000	2156400000	526410000	909110000	152650000	803190000	1269000000	1151000000
7	Cluster of Clathrin heavy chain OS=Scophthalmus maximus OX=52904 GN=F2P81_008543 PE=3 SV=1 (A0A2U9B938)	A0A2U9B938	192 kDa	22625000	26223000	22056000	12814000	15423000	5792400	17026000	19626000	21588000
8	Putative apolipoprotein B-100-like isoform 2 OS=Scophthalmus maximus OX=52904 GN=SMAX5B_019626 PE=4 SV=1	A0A2U9D044	423 kDa	6538500	7004200	6916000	4549100	5262800	3876800	6437000	5247900	6064900
9	Cluster of Putative keratin type I cytoskeletal 18-like isoform 2 OS=Scophthalmus maximus OX=52904 GN=SMAX5B_002699 PE=3 SV=1 (A0A2U9C280)	A0A2U9C280	49 kDa	74548000	112780000	115900000	52560000	74067000	40418000	110620000	104270000	74985000
10	Cluster of Uncharacterized protein OS=Scophthalmus maximus OX=52904 GN=F2P81_020067 PE=4 SV=1 (A0A6A4RWY9)	A0A6A4RWY9	124 kDa	25741000	28053000	30751000	14723000	12492000	11687000	14289000	21603000	20613000
11	Cluster of Complement component C3 isoform 3 OS=Scophthalmus maximus OX=52904 GN=SMAX5B_007371 PE=4 SV=1 (A0A2U9BPE7)	A0A2U9BPE7	186 kDa	17192000	14746000	14837000	9393500	15023000	10141000	12404000	9930300	11770000
12	78 kDa glucose-regulated protein OS=Scophthalmus maximus OX=52904 GN=SMAX5B_003703 PE=3 SV=1	A0A2U9CKQ2	77 kDa	135920000	111930000	118390000	53645000	86894000	43234000	95872000	71885000	105470000
13	Cluster of Spectrin beta chain OS=Scophthalmus maximus OX=52904 GN=SMAX5B_004173 PE=3 SV=1 (A0A2U9B861)	A0A2U9B861	268 kDa	5761400	5025300	5997200	3229700	4684500	2493400	3977600	4057100	5456200
14	Cluster of Fatty acid binding protein 10 isoform 2 OS=Scophthalmus maximus OX=52904 GN=SMAX5B_002571 PE=4 SV=1 (A0A2U9AX53)	A0A2U9AX53	14 kDa	41630000	0	134780000	159580000	113540000	166370000	193930000	113720000	190190000
15	Alpha-2-macroglobulin OS=Scophthalmus maximus OX=52904 GN=SMAX5B_008390 PE=4 SV=1	A0A2U9B3I5	215 kDa	45763000	48577000	44278000	33370000	30544000	34410000	31670000	34537000	35723000
16	Serotransferrin OS=Scophthalmus maximus OX=52904 GN=SMAX5B_006211 PE=3 SV=1	A0A2U9BJ92	75 kDa	71824000	57277000	55082000	49209000	48798000	25015000	29925000	46738000	31307000
17	Cluster of Alpha-1,4 glucan phosphorylase OS=Scophthalmus maximus OX=52904 GN=F2P81_003108 PE=3 SV=1 (A0A2U9CHR3)	A0A2U9CHR3	98 kDa	36528000	26255000	38245000	15659000	24581000	11650000	24104000	27491000	25370000
18	Cluster of Ras GTPase-activating-like protein IQGAP1 OS=Scophthalmus maximus OX=52904 GN=SMAX5B_007995 PE=3 SV=1 (A0A2U9BBA2)	A0A2U9BBA2	234 kDa	31309000	37856000	35047000	15385000	22510000	12898000	38829000	34791000	31802000
19	Cluster of Actin cytoplasmic 1 isoform 4 OS=Scophthalmus maximus OX=52904 GN=SMAX5B_006524 PE=3 SV=1 (A0A2U9CR28)	A0A2U9CR28	42 kDa	64815000	66916000	80394000	69482000	74356000	37683000	73586000	69096000	61047000
20	Cluster of Uncharacterized protein OS=Scophthalmus maximus OX=52904 GN=F2P81_000315 PE=4 SV=1 (A0A6A4TX79)	A0A6A4TX79	55 kDa	130590000	109660000	180060000	79348000	84960000	43290000	85887000	194660000	110390000
21	Cluster of Protein disulfide-isomerase OS=Scophthalmus maximus OX=52904 GN=SMAX5B_001841 PE=3 SV=1 (A0A2U9BQG2)	A0A2U9BQG2	57 kDa	160840000	206060000	187740000	56752000	51318000	38485000	96293000	139230000	115680000
22	Fructose-bisphosphate aldolase OS=Scophthalmus maximus OX=52904 GN=SMAX5B_008917 PE=3 SV=1	A0A2U9C6S5	40 kDa	109650000	97247000	180830000	173800000	146140000	113180000	260400000	109830000	161380000
23	Cluster of Putative bifunctional UDP-N-acetylglucosamine 2-epimerase/N-acetylmannosamine kinase isoform 2 OS=Scophthalmus maximus OX=52904 GN=SMAX5B_007359 PE=4 SV=1 (A0A2U9BRC7)	A0A2U9BRC7	109 kDa	44186000	55712000	45653000	25849000	21756000	18950000	35341000	39715000	31432000
24	Cluster of Putative desmoplakin OS=Scophthalmus maximus OX=52904 GN=SMAX5B_006357 PE=4 SV=1 (A0A2U9BJ22)	A0A2U9BJ22	304 kDa	6240000	6600900	6834800	4368600	5816900	3087300	4955200	5103600	4542400
25	Uncharacterized protein OS=Scophthalmus maximus OX=52904 GN=F2P81_005812 PE=4 SV=1	A0A6A4TET7	150 kDa	27669000	21409000	29037000	31622000	30866000	26961000	26221000	24779000	27592000
26	Putative keratin type I cytoskeletal 14-like isoform 3 OS=Scophthalmus maximus OX=52904 GN=SMAX5B_001895 PE=3 SV=1	A0A2U9BPX6	85 kDa	42624000	41511000	49315000	40583000	34958000	47585000	36057000	53898000	72786000
27	Cluster of Uncharacterized protein OS=Scophthalmus maximus OX=52904 GN=F2P81_011534 PE=4 SV=1 (A0A6A4T1W5)	A0A6A4T1W5	195 kDa	74139000	90962000	85744000	56002000	63601000	35533000	91330000	51111000	47244000
28	Cluster of Glyceraldehyde-3-phosphate dehydrogenase OS=Scophthalmus maximus OX=52904 GN=SMAX5B_011674 PE=3 SV=1 (A0A2U9AXV8)	A0A2U9AXV8	36 kDa	168710000	151190000	175240000	96398000	97780000	30192000	119060000	61295000	61983000
29	Cluster of Tubulin alpha-1C chain OS=Scophthalmus maximus OX=52904 GN=SMAX5B_004139 PE=3 SV=1 (A0A2U9B8M0)	A0A2U9B8M0	79 kDa	41699000	31747000	54622000	26664000	20720000	14039000	29798000	33013000	40346000
30	Cluster of Protein disulfide-isomerase OS=Scophthalmus maximus OX=52904 GN=pdia3 PE=2 SV=1 (A0A385N244)	A0A385N244	55 kDa	50704000	67793000	48297000	42072000	52648000	32591000	67926000	61101000	73911000
31	Calreticulin OS=Scophthalmus maximus OX=52904 GN=F2P81_000373 PE=3 SV=1	A0A2U9BJA6	49 kDa	41675000	95575000	57253000	29379000	33711000	37776000	81021000	86891000	62487000
32	Protein disulfide-isomerase A4 OS=Scophthalmus maximus OX=52904 GN=SMAX5B_001680 PE=3 SV=1	A0A2U9CVP9	72 kDa	54211000	40483000	61011000	39892000	50269000	29826000	33743000	36989000	29354000
33	Staphylococcal nuclease domain-containing protein OS=Scophthalmus maximus OX=52904 GN=SMAX5B_007822 PE=4 SV=1	A0A2U9B2D5	102 kDa	23035000	37665000	30677000	9210200	19269000	13393000	20838000	30197000	25383000
34	Cluster of 10-formyltetrahydrofolate dehydrogenase OS=Scophthalmus maximus OX=52904 GN=SMAX5B_011259 PE=3 SV=1 (A0A2U9BHF7)	A0A2U9BHF7	98 kDa	20937000	25031000	26461000	20276000	18898000	12524000	20111000	19308000	22365000
35	Cluster of Uncharacterized protein OS=Scophthalmus maximus OX=52904 GN=F2P81_006103 PE=4 SV=1 (A0A6A4TI94)	A0A6A4TI94	149 kDa	9392500	10008000	12776000	12945000	15077000	9307400	13503000	14965000	12474000
36	ATP synthase subunit beta OS=Scophthalmus maximus OX=52904 GN=F2P81_002776 PE=3 SV=1	A0A2U9AVE8	55 kDa	62701000	74450000	56578000	27634000	42362000	31014000	48954000	36796000	37010000
37	Cluster of Putative ras GTPase-activating-like protein IQGAP1 isoform 3 OS=Scophthalmus maximus OX=52904 GN=SMAX5B_011039 PE=3 SV=1 (A0A2U9BTT9)	A0A2U9BTT9	233 kDa	11843000	10758000	11231000	5884000	7538000	1822600	7231900	10176000	8778600
38	Cluster of Uncharacterized protein OS=Scophthalmus maximus OX=52904 GN=F2P81_025401 PE=4 SV=1 (A0A6A4RIN4)	A0A6A4RIN4	69 kDa	80795000	367270000	61427000	107960000	117830000	82552000	139880000	170370000	135890000
39	Cluster of Heat shock cognate protein 70 OS=Scophthalmus maximus OX=52904 GN=hsc70 PE=2 SV=1 (A9XE68)	A9XE68	71 kDa	50553000	57966000	45278000	21442000	31335000	27272000	20688000	54958000	46338000
40	Putative apolipoprotein B-100-like OS=Scophthalmus maximus OX=52904 GN=SMAX5B_019676 PE=4 SV=1	A0A2U9CVI2	369 kDa	4749400	3887600	4177600	3442600	4085800	2901000	2477700	4066700	2898700
41	Cluster of Putative aldehyde dehydrogenase family 9 member A1 OS=Scophthalmus maximus OX=52904 GN=SMAX5B_007953 PE=3 SV=1 (A0A2U9C6Z3)	A0A2U9C6Z3	54 kDa	64922000	59953000	58149000	29283000	44750000	45616000	39328000	31840000	39418000
42	Cluster of Putative fatty acid synthase OS=Scophthalmus maximus OX=52904 GN=SMAX5B_011290 PE=4 SV=1 (A0A2U9CKI6)	A0A2U9CKI6	275 kDa	8559200	6560300	8294000	6188200	5469800	2914700	7495100	9376000	6062600
43	Cluster of Actinin alpha 4 OS=Scophthalmus maximus OX=52904 GN=SMAX5B_019938 PE=4 SV=1 (A0A2U9B3V7)	A0A2U9B3V7	103 kDa	22584000	16960000	22662000	12765000	12349000	5163500	14503000	15330000	13707000
44	Uncharacterized protein OS=Scophthalmus maximus OX=52904 GN=F2P81_014125 PE=4 SV=1	A0A6A4SN23	49 kDa	144640000	93606000	185760000	57618000	117150000	22951000	47036000	53818000	62311000
45	Cluster of ATP synthase subunit alpha OS=Scophthalmus maximus OX=52904 GN=SMAX5B_010334 PE=3 SV=1 (A0A2U9BVX9)	A0A2U9BVX9	60 kDa	102980000	89928000	99431000	36039000	58259000	33789000	47365000	86353000	58365000
46	Cluster of Uncharacterized protein OS=Scophthalmus maximus OX=52904 GN=F2P81_024403 PE=4 SV=1 (A0A6A4RPE2)	A0A6A4RPE2	88 kDa	28506000	23423000	22540000	26361000	28859000	21484000	18409000	22408000	18315000
47	Cluster of Glutamate dehydrogenase OS=Scophthalmus maximus OX=52904 GN=SMAX5B_017344 PE=3 SV=1 (A0A2U9CMV7)	A0A2U9CMV7	56 kDa	56558000	33614000	63674000	25291000	35699000	22677000	32157000	55065000	52350000
48	Putative serine palmitoyltransferase 2-like OS=Scophthalmus maximus OX=52904 GN=SMAX5B_003413 PE=4 SV=1	A0A2U9CJW7	157 kDa	79274000	55367000	37678000	36564000	40990000	87360000	42675000	38330000	40661000
49	Cluster of Uncharacterized protein OS=Scophthalmus maximus OX=52904 GN=F2P81_023080 PE=4 SV=1 (A0A6A4RWJ6)	A0A6A4RWJ6	50 kDa	73319000	76322000	100610000	142350000	65471000	80706000	152480000	102140000	104700000
50	Cluster of Uncharacterized protein OS=Scophthalmus maximus OX=52904 GN=F2P81_008570 PE=4 SV=1 (A0A6A4SSB7)	A0A6A4SSB7	48 kDa	89335000	104980000	180070000	48469000	56204000	28912000	93708000	35787000	46819000
51	Cluster of AP complex subunit beta OS=Scophthalmus maximus OX=52904 GN=SMAX5B_016490 PE=3 SV=1 (A0A2U9BU90)	A0A2U9BU90	104 kDa	12354000	12558000	15273000	9371700	8878500	6098100	10012000	9050700	13131000
52	Cluster of Uncharacterized protein OS=Scophthalmus maximus OX=52904 GN=F2P81_009764 PE=4 SV=1 (A0A6A4SYH2)	A0A6A4SYH2	64 kDa	40201000	47645000	40802000	66546000	33288000	21155000	32499000	34205000	25076000
53	C-1-tetrahydrofolate synthase cytoplasmic OS=Scophthalmus maximus OX=52904 GN=SMAX5B_000321 PE=3 SV=1	A0A2U9CLH8	100 kDa	16061000	11723000	18065000	12947000	12191000	6101300	11154000	13384000	13481000
54	Putative maltase-glucoamylase intestinal-like OS=Scophthalmus maximus OX=52904 GN=SMAX5B_010161 PE=4 SV=1	A0A2U9B5V1	207 kDa	8206200	7819300	9517500	6106100	6012300	5089000	5604300	8116500	7818400
55	Cluster of Uncharacterized protein OS=Scophthalmus maximus OX=52904 GN=F2P81_025587 PE=4 SV=1 (A0A6A4RT24)	A0A6A4RT24	77 kDa	52260000	38985000	23165000	14882000	18356000	19199000	32710000	26281000	29761000
56	Cluster of Phosphoenolpyruvate carboxykinase OS=Scophthalmus maximus OX=52904 GN=SMAX5B_002030 PE=3 SV=1 (A0A2U9CYR3)	A0A2U9CYR3	70 kDa	42796000	72378000	46334000	20698000	29181000	20094000	33223000	53051000	36028000
57	Cluster of Transitional endoplasmic reticulum ATPase OS=Scophthalmus maximus OX=52904 GN=SMAX5B_010967 PE=3 SV=1 (A0A2U9BS01)	A0A2U9BS01	173 kDa	10243000	11621000	10104000	8349900	12049000	3743200	7471900	7840500	10061000
58	Uncharacterized protein OS=Scophthalmus maximus OX=52904 GN=F2P81_023667 PE=4 SV=1	A0A6A4RXL0	15 kDa	105440000	105780000	88645000	88131000	118000000	134100000	95472000	91746000	139990000
59	Cluster of Uncharacterized protein OS=Scophthalmus maximus OX=52904 GN=F2P81_021695 PE=4 SV=1 (A0A6A4S460)	A0A6A4S460	45 kDa	30028000	20816000	31700000	22281000	29014000	15624000	42186000	21088000	33853000
60	Glutathione S-transferase theta 1b OS=Scophthalmus maximus OX=52904 GN=SMAX5B_019321 PE=4 SV=1	A0A2U9BWF8	54 kDa	97594000	46599000	64202000	65437000	60437000	27032000	76434000	60095000	49348000
61	Flavin-containing monooxygenase OS=Scophthalmus maximus OX=52904 GN=SMAX5B_017607 PE=3 SV=1	A0A2U9C3Z0	94 kDa	51473000	25567000	58454000	43125000	50173000	26486000	52185000	48371000	36127000
62	Uncharacterized protein OS=Scophthalmus maximus OX=52904 GN=F2P81_000698 PE=4 SV=1	A0A6A4TP30	108 kDa	13549000	10916000	13117000	15429000	21915000	19064000	24565000	23070000	21849000
63	Cluster of Beta-enolase OS=Scophthalmus maximus OX=52904 GN=SMAX5B_008009 PE=3 SV=1 (A0A2U9B0J8)	A0A2U9B0J8	47 kDa	91518000	80930000	107350000	47973000	62295000	32071000	64040000	44247000	46586000
64	Apolipoprotein AI OS=Scophthalmus maximus OX=52904 GN=F2P81_017461 PE=3 SV=1	A0A2U9B5W9	29 kDa	85851000	44118000	96005000	32090000	54137000	39779000	48702000	150670000	63207000
65	Dolichyl-diphosphooligosaccharide--protein glycosyltransferase subunit 1 OS=Scophthalmus maximus OX=52904 GN=SMAX5B_014246 PE=3 SV=1	A0A2U9BH40	67 kDa	50268000	40499000	36544000	39461000	35746000	21913000	32820000	29142000	31676000
66	Fumarylacetoacetase OS=Scophthalmus maximus OX=52904 GN=SMAX5B_020012 PE=3 SV=1	A0A2U9BDR0	46 kDa	74321000	67999000	45462000	33321000	46726000	21248000	35580000	28263000	53974000
67	Heat shock 60kD protein 1 (Chaperonin) OS=Scophthalmus maximus OX=52904 GN=SMAX5B_010229 PE=3 SV=1	A0A2U9CFK5	63 kDa	19534000	15538000	13417000	7672600	10957000	9759800	12691000	14511000	13560000
68	Uncharacterized protein OS=Scophthalmus maximus OX=52904 GN=F2P81_018044 PE=4 SV=1	A0A6A4S8Q9	58 kDa	24555000	30301000	33570000	22570000	25592000	10647000	10338000	22660000	23864000
69	Cluster of Aldehyde dehydrogenase mitochondrial OS=Scophthalmus maximus OX=52904 GN=SMAX5B_013717 PE=3 SV=1 (A0A2U9AZP2)	A0A2U9AZP2	57 kDa	45884000	38648000	55127000	32371000	29209000	21479000	43042000	53542000	38953000
70	Cluster of Putative BCL-6 corepressor-like isoform 2 OS=Scophthalmus maximus OX=52904 GN=SMAX5B_002140 PE=4 SV=1 (A0A2U9AUW6)	A0A2U9AUW6	352 kDa	53418000	76032000	43510000	26750000	23398000	14479000	47322000	41531000	41042000
71	Eukaryotic translation initiation factor 3 subunit A OS=Scophthalmus maximus OX=52904 GN=EIF3A PE=3 SV=1	A0A2U9CCP8	147 kDa	9709500	5381600	11258000	7738900	8602100	4746500	6514600	7166700	6364600
72	Hemopexin OS=Scophthalmus maximus OX=52904 GN=SMAX5B_015271 PE=2 SV=1	A0A068F2R3	49 kDa	79294000	58183000	93878000	28905000	34218000	24065000	35859000	39927000	26103000
73	Cluster of Putative fibronectin-like OS=Scophthalmus maximus OX=52904 GN=SMAX5B_012684 PE=4 SV=1 (A0A2U9BBN9)	A0A2U9BBN9	272 kDa	5186100	7166500	4958500	4257500	5903600	3436400	4032200	4150700	4137900
74	Cluster of Putative alpha-2-macroglobulin-like isoform 2 OS=Scophthalmus maximus OX=52904 GN=SMAX5B_008400 PE=4 SV=1 (A0A2U9B3J4)	A0A2U9B3J4	160 kDa	6922400	7202200	6739600	9492200	8379700	4907100	9871100	10047000	8144400
75	Cluster of Putative nuclear GTPase SLIP-GC-like OS=Scophthalmus maximus OX=52904 GN=SMAX5B_020787 PE=4 SV=1 (A0A2U9CWQ2)	A0A2U9CWQ2	94 kDa	10640000	9254700	11737000	6610300	7970100	7709100	8055100	9264700	10715000
76	Cluster of Uncharacterized protein OS=Scophthalmus maximus OX=52904 GN=F2P81_009502 PE=4 SV=1 (A0A6A4T3V2)	A0A6A4T3V2	109 kDa	18279000	20418000	23126000	8898500	13477000	2701100	14450000	13812000	14852000
77	Cluster of Glutathione S-transferase A OS=Scophthalmus maximus OX=52904 GN=SMAX5B_006952 PE=4 SV=1 (A0A2U9BLH5)	A0A2U9BLH5	21 kDa	25942000	11214000	20452000	29344000	67699000	22917000	55312000	94962000	86587000
78	Putative translational activator GCN1 OS=Scophthalmus maximus OX=52904 GN=SMAX5B_009537 PE=4 SV=1	A0A2U9BTD6	292 kDa	5253700	3818300	4776700	1218700	2185100	0	5147400	3448600	5767700
79	Cluster of Annexin OS=Scophthalmus maximus OX=52904 GN=SMAX5B_019011 PE=3 SV=1 (A0A2U9C6W4)	A0A2U9C6W4	74 kDa	11325000	14719000	12803000	9027100	9723400	3906200	9043400	8006400	12091000
80	Cluster of Putative xanthine dehydrogenase/oxidase OS=Scophthalmus maximus OX=52904 GN=SMAX5B_002149 PE=4 SV=1 (A0A2U9AUZ6)	A0A2U9AUZ6	165 kDa	13016000	12634000	13339000	6318600	8116400	6055300	8117100	7434100	7417900
81	Cluster of Uncharacterized protein OS=Scophthalmus maximus OX=52904 GN=F2P81_013353 PE=4 SV=1 (A0A6A4SSK7)	A0A6A4SSK7	28 kDa	35569000	33904000	29530000	4652300	13057000	5377400	21405000	15379000	18825000
82	Microsomal triglyceride transfer protein OS=Scophthalmus maximus OX=52904 PE=2 SV=1	A0A089GR61	97 kDa	20378000	13629000	17006000	10100000	14179000	14326000	14824000	12661000	10082000
83	Uncharacterized protein OS=Scophthalmus maximus OX=52904 GN=F2P81_005419 PE=4 SV=1	A0A6A4T6E9	161 kDa	23519000	17448000	29009000	9771700	16119000	8849300	13022000	13477000	17467000
84	Cluster of Uncharacterized protein OS=Scophthalmus maximus OX=52904 GN=F2P81_002157 PE=4 SV=1 (A0A6A4TMN8)	A0A6A4TMN8	46 kDa	34566000	35661000	25958000	13564000	20469000	7466600	34906000	21968000	26185000
85	Cluster of Phenylalanine-4-hydroxylase OS=Scophthalmus maximus OX=52904 GN=SMAX5B_010577 PE=4 SV=1 (A0A2U9B384)	A0A2U9B384	97 kDa	26755000	26807000	17681000	24486000	13598000	3650800	19694000	38793000	33435000
86	Uncharacterized protein OS=Scophthalmus maximus OX=52904 GN=F2P81_013115 PE=4 SV=1	A0A6A4SPZ3	201 kDa	68317000	65606000	59964000	18529000	16705000	9005600	38830000	74508000	54258000
87	Cluster of Ras-related protein Rab-1A OS=Scophthalmus maximus OX=52904 GN=SMAX5B_012288 PE=4 SV=1 (A0A2U9AVX9)	A0A2U9AVX9	22 kDa	10335000	9263800	13495000	7191400	8968200	10448000	4786400	4959700	5521100
88	Putative sarcosine dehydrogenase mitochondrial OS=Scophthalmus maximus OX=52904 GN=SMAX5B_003545 PE=4 SV=1	A0A2U9CF63	102 kDa	12987000	9276200	13908000	8847500	8958200	6068100	7020300	9439900	9399500
89	Cluster of Uncharacterized protein OS=Scophthalmus maximus OX=52904 GN=F2P81_025306 PE=4 SV=1 (A0A6A4RTT7)	A0A6A4RTT7	48 kDa	18128000	21850000	20028000	17875000	24013000	20414000	24051000	17928000	25927000
90	Cluster of Uncharacterized protein OS=Scophthalmus maximus OX=52904 GN=F2P81_012585 PE=4 SV=1 (A0A6A4SNM7)	A0A6A4SNM7	89 kDa	15466000	24746000	23925000	13179000	10261000	4974200	15574000	18544000	17916000
91	Cluster of Putative fibrinogen gamma chain OS=Scophthalmus maximus OX=52904 GN=SMAX5B_011451 PE=4 SV=1 (A0A2U9BMP2)	A0A2U9BMP2	48 kDa	16465000	20251000	23617000	31627000	31266000	22201000	24332000	31418000	25505000
92	Cluster of Putative glycogen debranching enzyme OS=Scophthalmus maximus OX=52904 GN=SMAX5B_001269 PE=4 SV=1 (A0A2U9BLY2)	A0A2U9BLY2	174 kDa	8818300	12785000	6916900	6052500	7482200	5986000	5247000	6179200	7695600
93	Cluster of Catalase OS=Scophthalmus maximus OX=52904 GN=SMAX5B_005118 PE=3 SV=1 (A0A2U9BUU6)	A0A2U9BUU6	59 kDa	43173000	38705000	41600000	40103000	32301000	20805000	20430000	16496000	25151000
94	Hemoglobin subunit alpha-1 OS=Scophthalmus maximus OX=52904 GN=F2P81_022087 PE=3 SV=1	A0A2U9CLD1	16 kDa	353060000	351830000	1277000000	207070000	187760000	56221000	419040000	302620000	193200000
95	Cluster of Putative glutamine--fructose-6-phosphate aminotransferase OS=Scophthalmus maximus OX=52904 GN=F2P81_013491 PE=4 SV=1 (A0A2U9BSG3)	A0A2U9BSG3	77 kDa	10456000	12072000	9273200	9782000	11986000	7200000	10150000	10320000	11355000
96	Alpha-type globin OS=Scophthalmus maximus OX=52904 GN=SMAX5B_020868 PE=2 SV=1	A0EZW6	16 kDa	209110000	180490000	508150000	119440000	181800000	46086000	510520000	340950000	519770000
97	Alpha-1-antitrypsin OS=Scophthalmus maximus OX=52904 GN=SMAX5B_008266 PE=3 SV=1	A0A2U9CT01	52 kDa	28084000	67578000	32474000	21048000	31534000	32182000	30514000	35705000	34434000
98	Cluster of Uncharacterized protein OS=Scophthalmus maximus OX=52904 GN=F2P81_008372 PE=4 SV=1 (A0A6A4T240)	A0A6A4T240	69 kDa	21073000	16614000	13159000	17974000	20494000	15213000	20480000	26277000	29883000
99	Uncharacterized protein OS=Scophthalmus maximus OX=52904 GN=F2P81_014732 PE=4 SV=1	A0A6A4SQ33	79 kDa	36458000	29566000	24953000	24858000	9837900	15338000	29307000	22790000	21921000
100	Cluster of Histidine ammonia-lyase OS=Scophthalmus maximus OX=52904 GN=SMAX5B_009880 PE=3 SV=1 (A0A2U9BVC6)	A0A2U9BVC6	72 kDa	34840000	24328000	45225000	17031000	22899000	11294000	18717000	26139000	22267000
101	Putative trifunctional enzyme subunit alpha mitochondrial OS=Scophthalmus maximus OX=52904 GN=SMAX5B_009114 PE=3 SV=1	A0A2U9CHT8	82 kDa	19773000	16026000	17835000	14480000	19378000	8092400	16816000	23298000	17693000
102	Putative very long-chain acyl-CoA synthetase-like OS=Scophthalmus maximus OX=52904 GN=F2P81_006875 PE=4 SV=1	A0A2U9BX53	70 kDa	9044100	9106300	10579000	6180100	6490400	9981100	11067000	9009400	12951000
103	Cluster of Putative neutral alpha-glucosidase AB isoform 5 OS=Scophthalmus maximus OX=52904 GN=SMAX5B_009327 PE=3 SV=1 (A0A2U9C799)	A0A2U9C799	108 kDa	9905700	10039000	15041000	8395500	8577500	8795400	7648800	8545700	10993000
104	Putative urocanate hydratase isoform 2 OS=Scophthalmus maximus OX=52904 GN=SMAX5B_002232 PE=3 SV=1	A0A2U9BFS7	75 kDa	39690000	32021000	32604000	19842000	16367000	22219000	15238000	14043000	23614000
105	Cluster of Malate dehydrogenase OS=Scophthalmus maximus OX=52904 GN=SMAX5B_009203 PE=3 SV=1 (A0A2U9BM07)	A0A2U9BM07	36 kDa	108730000	182290000	122080000	41320000	38857000	12443000	50369000	36461000	28016000
106	Cluster of Signal transducer and activator of transcription OS=Scophthalmus maximus OX=52904 GN=SMAX5B_006966 PE=3 SV=1 (A0A2U9AWC5)	A0A2U9AWC5	88 kDa	12575000	9775000	10043000	7000400	7968200	5415300	9642700	13935000	10879000
107	Cluster of Putative filamin-B-like OS=Scophthalmus maximus OX=52904 GN=SMAX5B_001091 PE=4 SV=1 (A0A2U9BEA5)	A0A2U9BEA5	273 kDa	3855300	3938400	3581800	3866400	3512300	3281800	3967100	4148900	2692300
108	Putative 1-4-alpha-glucan-branching enzyme OS=Scophthalmus maximus OX=52904 GN=SMAX5B_019916 PE=4 SV=1	A0A2U9B432	80 kDa	11099000	9153400	12377000	13395000	9504600	5596300	11374000	11593000	13168000
109	Protein disulfide-isomerase OS=Scophthalmus maximus OX=52904 GN=SMAX5B_011385 PE=3 SV=1	A0A2U9BP42	61 kDa	15517000	21979000	31915000	20387000	48550000	17999000	16386000	74839000	18386000
110	Elongation factor 1-gamma OS=Scophthalmus maximus OX=52904 GN=SMAX5B_002485 PE=4 SV=1	A0A2U9C782	73 kDa	39787000	31008000	42005000	14114000	20965000	13812000	15624000	36341000	23998000
111	Putative cytochrome P450 2G1-like OS=Scophthalmus maximus OX=52904 GN=SMAX5B_019968 PE=3 SV=1	A0A2U9B3S5	56 kDa	27094000	17492000	27463000	15711000	18039000	10483000	24155000	19094000	20305000
112	Cluster of Uncharacterized protein OS=Scophthalmus maximus OX=52904 GN=F2P81_000299 PE=4 SV=1 (A0A6A4TGF0)	A0A6A4TGF0	220 kDa	9549100	10094000	9821600	6047300	4601500	1574100	5662800	5949100	8591800
113	Cluster of Alpha-enolase OS=Scophthalmus maximus OX=52904 GN=SMAX5B_014532 PE=3 SV=1 (A0A2U9BZE0)	A0A2U9BZE0	50 kDa	27909000	17655000	24351000	17256000	17159000	15237000	11561000	16298000	15589000
114	Cluster of Uncharacterized protein OS=Scophthalmus maximus OX=52904 GN=F2P81_011519 PE=4 SV=1 (A0A6A4SS12)	A0A6A4SS12	61 kDa	9640600	9961400	12669000	21102000	11007000	11958000	4992800	6039400	4901700
115	Hgd protein OS=Scophthalmus maximus OX=52904 GN=SMAX5B_001914 PE=4 SV=1	A0A2U9D1Q8	50 kDa	36731000	25948000	31943000	40450000	41584000	21045000	25046000	42222000	34387000
116	Putative histamine N-methyltransferase A-like isoform 4 OS=Scophthalmus maximus OX=52904 GN=SMAX5B_006732 PE=4 SV=1	A0A2U9C8B2	32 kDa	108110000	101360000	126920000	78646000	41531000	47728000	78573000	124140000	131230000
117	Cluster of Putative epidermal retinol dehydrogenase 2 OS=Scophthalmus maximus OX=52904 GN=SMAX5B_016209 PE=3 SV=1 (A0A2U9BM19)	A0A2U9BM19	34 kDa	39880000	29784000	29015000	12541000	15143000	10978000	18374000	21069000	13765000
118	Malate dehydrogenase putative OS=Scophthalmus maximus OX=52904 GN=SMAX5B_005074 PE=4 SV=1	A0A2U9BWF1	39 kDa	46360000	47728000	17202000	22788000	24611000	13597000	21176000	16996000	26194000
119	Cluster of Putative filamin-A-like OS=Scophthalmus maximus OX=52904 GN=SMAX5B_007653 PE=4 SV=1 (A0A2U9BXT8)	A0A2U9BXT8	270 kDa	2440200	2997400	2782700	2867700	2609800	1506700	2288600	2772300	2517500
120	Cluster of S-adenosylmethionine synthase OS=Scophthalmus maximus OX=52904 GN=F2P81_020239 PE=3 SV=1 (A0A2U9CGH2)	A0A2U9CGH2	43 kDa	82772000	54474000	72901000	56673000	57190000	78588000	53353000	61554000	59061000
121	Putative 15-hydroxyprostaglandin dehydrogenase OS=Scophthalmus maximus OX=52904 GN=SMAX5B_004036 PE=3 SV=1	A0A2U9B7U9	27 kDa	22945000	36775000	34498000	40207000	36434000	20204000	22989000	34679000	35086000
122	Phosphoglycerate kinase OS=Scophthalmus maximus OX=52904 GN=SMAX5B_003992 PE=3 SV=1	A0A2U9B7V9	44 kDa	36285000	17481000	31191000	20790000	18601000	20736000	21211000	18958000	24683000
123	Cluster of Uncharacterized protein OS=Scophthalmus maximus OX=52904 GN=F2P81_000476 PE=4 SV=1 (A0A6A4TL87)	A0A6A4TL87	94 kDa	32373000	19604000	26833000	27850000	17282000	30666000	19691000	20279000	19655000
124	Cluster of 40S ribosomal protein S3 isoform 2 OS=Scophthalmus maximus OX=52904 GN=SMAX5B_000679 PE=3 SV=1 (A0A2U9B6J2)	A0A2U9B6J2	27 kDa	50082000	34708000	89757000	38655000	53616000	22071000	39095000	37665000	32279000
125	Putative CD209 antigen-like protein 2 OS=Scophthalmus maximus OX=52904 GN=SMAX5B_000488 PE=4 SV=1	A0A2U9CLI8	59 kDa	19253000	22334000	22699000	13782000	19677000	11600000	17072000	24298000	30787000
126	Putative UDP-glucose:glycoprotein glucosyltransferase 1 OS=Scophthalmus maximus OX=52904 GN=SMAX5B_021889 PE=4 SV=1	A0A2U9CI71	173 kDa	3665700	4189400	3650900	3149200	4770800	0	5764600	3859600	5198100
127	Cluster of Uncharacterized protein OS=Scophthalmus maximus OX=52904 GN=F2P81_015476 PE=4 SV=1 (A0A6A4SDG7)	A0A6A4SDG7	235 kDa	11445000	11686000	9668400	5075000	6997900	4074700	6344000	8405900	7062000
128	Cluster of Coatomer subunit gamma OS=Scophthalmus maximus OX=52904 GN=SMAX5B_007819 PE=3 SV=1 (A0A2U9B2A7)	A0A2U9B2A7	97 kDa	13095000	11027000	9960600	4590400	3933500	0	7419300	6935000	5914500
129	Aspartate aminotransferase OS=Scophthalmus maximus OX=52904 GN=SMAX5B_018055 PE=4 SV=1	A0A2U9CDZ4	46 kDa	45666000	39167000	50118000	37432000	27993000	15817000	35140000	29785000	54162000
130	Cluster of Uncharacterized protein OS=Scophthalmus maximus OX=52904 GN=F2P81_011538 PE=4 SV=1 (A0A6A4SLX8)	A0A6A4SLX8	199 kDa	5892000	6204000	7254500	5698000	4737000	3510300	4494200	5188800	5893000
131	Uncharacterized protein OS=Scophthalmus maximus OX=52904 GN=F2P81_007653 PE=4 SV=1	A0A6A4T510	179 kDa	30043000	35768000	25295000	14875000	26910000	27683000	21933000	45237000	20923000
132	Fructose-1-6-bisphosphatase 1b isoform 5 OS=Scophthalmus maximus OX=52904 GN=SMAX5B_013904 PE=3 SV=1	A0A2U9CIQ2	39 kDa	21811000	26052000	25613000	20268000	20410000	13594000	24273000	22113000	18339000
133	Cluster of Interferon-inducible protein 56 OS=Scophthalmus maximus OX=52904 GN=SMAX5B_009236 PE=4 SV=1 (A0A2U9C330)	A0A2U9C330	51 kDa	36028000	59492000	22311000	30372000	27809000	11292000	34133000	42208000	37657000
134	Malate dehydrogenase OS=Scophthalmus maximus OX=52904 GN=F2P81_001675 PE=3 SV=1	A0A2U9AZG3	35 kDa	33069000	32210000	24866000	9168000	19142000	12046000	18691000	23382000	19545000
135	Cluster of Adaptor-related protein complex 2 alpha 1 subunit-like isoform 2 (Fragment) OS=Scophthalmus maximus OX=52904 GN=SMAX5B_001394 PE=4 SV=1 (A0A2U9CR25)	A0A2U9CR25	108 kDa	10315000	9339600	11567000	6032000	5779000	5996100	5621200	7259900	6091800
136	Cluster of Triosephosphate isomerase OS=Scophthalmus maximus OX=52904 GN=F2P81_002063 PE=3 SV=1 (A0A2U9AXK3)	A0A2U9AXK3	27 kDa	69638000	71297000	102530000	26610000	47486000	24803000	23168000	57638000	38086000
137	Cluster of Pyruvate carboxylase OS=Scophthalmus maximus OX=52904 GN=SMAX5B_012936 PE=4 SV=1 (A0A2U9BAD5)	A0A2U9BAD5	258 kDa	11142000	11434000	12628000	9572100	13398000	7826300	10234000	13567000	9195500
138	Putative alanine--tRNA ligase cytoplasmic OS=Scophthalmus maximus OX=52904 GN=AARS PE=3 SV=1	A0A2U9C0S6	107 kDa	6480700	5491500	6356100	8439500	6796500	6310900	2540900	4986400	4770000
139	Putative nucleolin OS=Scophthalmus maximus OX=52904 GN=SMAX5B_022640 PE=4 SV=1	A0A2U9C542	74 kDa	17151000	24050000	20432000	10541000	19352000	15019000	17075000	17506000	17015000
140	Cluster of Uncharacterized protein OS=Scophthalmus maximus OX=52904 GN=F2P81_020223 PE=4 SV=1 (A0A6A4S8K2)	A0A6A4S8K2	168 kDa	21197000	23841000	24805000	12785000	19601000	16871000	15824000	29474000	16590000
141	Cluster of Uricase OS=Scophthalmus maximus OX=52904 GN=SMAX5B_022485 PE=3 SV=1 (A0A2U9C783)	A0A2U9C783	34 kDa	60616000	63075000	69247000	33136000	40290000	19129000	36722000	40278000	33119000
142	Cluster of Protein disulfide isomerase family A member 6 OS=Scophthalmus maximus OX=52904 GN=pdia6 PE=2 SV=1 (A0A2U9CW76)	A0A2U9CW76	48 kDa	12405000	24233000	20213000	17942000	15257000	9477900	18265000	22076000	19246000
143	Uncharacterized protein OS=Scophthalmus maximus OX=52904 GN=F2P81_005930 PE=4 SV=1	A0A6A4TDC6	116 kDa	22169000	20673000	21469000	11874000	10309000	15083000	14206000	11016000	20853000
144	Putative fibrinogen alpha chain-like OS=Scophthalmus maximus OX=52904 GN=SMAX5B_004442 PE=4 SV=1	A0A2U9B054	98 kDa	21213000	26048000	18601000	24128000	24749000	28059000	13085000	19650000	23570000
145	Perilipin OS=Scophthalmus maximus OX=52904 GN=SMAX5B_022609 PE=3 SV=1	A0A2U9C4X3	45 kDa	16556000	12098000	12480000	8720800	9308500	4284300	9218800	10491000	9438500
146	4-aminobutyrate aminotransferase mitochondrial OS=Scophthalmus maximus OX=52904 GN=SMAX5B_001385 PE=3 SV=1	A0A2U9CQU1	56 kDa	19152000	10910000	15662000	5295900	7261300	5360600	11287000	11226000	6788500
147	Cluster of Uncharacterized protein OS=Scophthalmus maximus OX=52904 GN=F2P81_024814 PE=4 SV=1 (A0A6A4RLV8)	A0A6A4RLV8	41 kDa	127460000	56456000	60305000	34943000	55142000	0	263780000	104190000	162040000
148	Cluster of Uncharacterized protein OS=Scophthalmus maximus OX=52904 GN=F2P81_000277 PE=4 SV=1 (A0A6A4TTW3)	A0A6A4TTW3	62 kDa	20815000	21525000	22637000	15803000	13938000	10089000	11738000	15640000	14293000
149	Peroxiredoxin OS=Scophthalmus maximus OX=52904 GN=Prx6 PE=2 SV=1	D8X0S5	24 kDa	61251000	49927000	63011000	27702000	39172000	22268000	51986000	45401000	40704000
150	Putative cystathionine gamma-lyase isoform 2 OS=Scophthalmus maximus OX=52904 GN=SMAX5B_022673 PE=3 SV=1	A0A2U9C2L3	45 kDa	23449000	32776000	38671000	28763000	22247000	14455000	18664000	21719000	20188000
151	Cluster of Sulfurtransferase OS=Scophthalmus maximus OX=52904 GN=SMAX5B_006545 PE=4 SV=1 (A0A2U9CPT5)	A0A2U9CPT5	66 kDa	33137000	54911000	32435000	36166000	37276000	22077000	28236000	33694000	33366000
152	Cluster of Putative cytochrome P450 2K4-like OS=Scophthalmus maximus OX=52904 GN=SMAX5B_000077 PE=4 SV=1 (A0A2U9CUV9)	A0A2U9CUV9	165 kDa	14433000	11000000	13069000	10886000	9679100	4845900	9880900	10006000	9215500
153	Cluster of Putative epidermal growth factor receptor substrate 15-like OS=Scophthalmus maximus OX=52904 GN=SMAX5B_022283 PE=3 SV=1 (A0A2U9C5D6)	A0A2U9C5D6	150 kDa	9397500	6174100	7639400	15721000	11326000	14387000	8622600	5331800	6464500
154	Cluster of Uncharacterized protein OS=Scophthalmus maximus OX=52904 GN=F2P81_020164 PE=4 SV=1 (A0A6A4RZD3)	A0A6A4RZD3	41 kDa	49102000	37233000	43544000	37635000	28892000	24856000	18266000	23552000	34126000
155	Cluster of Putative retinol dehydrogenase 3-like OS=Scophthalmus maximus OX=52904 GN=F2P81_002775 PE=3 SV=1 (A0A2U9AVC4)	A0A2U9AVC4	36 kDa	76317000	53505000	38181000	32314000	34473000	57077000	20051000	45059000	26109000
156	Aspartate aminotransferase OS=Scophthalmus maximus OX=52904 GN=F2P81_004579 PE=4 SV=1	A0A2U9BCD2	47 kDa	37490000	24121000	51481000	22960000	43938000	28690000	28875000	31736000	29788000
157	Cluster of Uncharacterized protein OS=Scophthalmus maximus OX=52904 GN=F2P81_022391 PE=4 SV=1 (A0A6A4S1J4)	A0A6A4S1J4	163 kDa	10120000	9951300	7792300	9507000	5173900	4274600	4298500	5382100	5157700
158	40S ribosomal protein S3a OS=Scophthalmus maximus OX=52904 GN=RPS3A PE=3 SV=1	A0A2U9BN67	30 kDa	20772000	91855000	59945000	15036000	18217000	7607100	16575000	40125000	25026000
159	Putative peroxisomal multifunctional enzyme type 2 OS=Scophthalmus maximus OX=52904 GN=F2P81_014111 PE=4 SV=1	A0A2U9BSZ8	79 kDa	20285000	22326000	27196000	19033000	24477000	16251000	21160000	20874000	25159000
160	Cluster of Calcium-transporting ATPase OS=Scophthalmus maximus OX=52904 GN=SMAX5B_015162 PE=3 SV=1 (A0A2U9CER1)	A0A2U9CER1	115 kDa	5747900	5250200	6857000	3918000	3719300	4788900	4578200	4874400	5245100
161	Mx type 2 isoform 2 OS=Scophthalmus maximus OX=52904 GN=F2P81_012978 PE=3 SV=1	A0A2U9BHF9	71 kDa	15563000	8538400	13070000	2365900	7040000	3333600	8444700	11103000	10189000
162	Cluster of Pyruvate dehydrogenase E1 component subunit alpha OS=Scophthalmus maximus OX=52904 GN=SMAX5B_004103 PE=4 SV=1 (A0A2U9B823)	A0A2U9B823	65 kDa	45992000	65621000	62681000	31521000	65391000	36029000	31349000	29663000	33373000
163	Cluster of Uncharacterized protein OS=Scophthalmus maximus OX=52904 GN=F2P81_004501 PE=4 SV=1 (A0A6A4TIX8)	A0A6A4TIX8	190 kDa	8573200	5828500	7440300	4775100	4045100	2360800	5849700	5756000	5272700
164	Serine/threonine-protein phosphatase 2A 65 kDa regulatory subunit A beta OS=Scophthalmus maximus OX=52904 GN=SMAX5B_013349 PE=4 SV=1	A0A2U9B505	65 kDa	13198000	22118000	14364000	4749400	6072700	6639600	8380800	12289000	11552000
165	Cluster of Beta-hexosaminidase OS=Scophthalmus maximus OX=52904 GN=SMAX5B_016979 PE=3 SV=1 (A0A2U9B9S1)	A0A2U9B9S1	62 kDa	24356000	17217000	28371000	16379000	18710000	13425000	11642000	15523000	19339000
166	Cluster of Uncharacterized protein OS=Scophthalmus maximus OX=52904 GN=F2P81_002400 PE=4 SV=1 (A0A6A4TT33)	A0A6A4TT33	228 kDa	6651100	6680500	6741300	6551800	7078000	5800800	2949200	3881700	4243700
167	Cluster of Uncharacterized protein OS=Scophthalmus maximus OX=52904 GN=F2P81_009228 PE=4 SV=1 (A0A6A4T6F6)	A0A6A4T6F6	213 kDa	5226300	5100200	5160400	2170100	10787000	0	4092500	5128000	5615900
168	Cluster of Uncharacterized protein OS=Scophthalmus maximus OX=52904 GN=F2P81_004883 PE=4 SV=1 (A0A6A4T7M5)	A0A6A4T7M5	206 kDa	3571000	3898100	4086200	3930300	3662200	0	2729200	5109500	3362900
169	Putative imidazolonepropionase OS=Scophthalmus maximus OX=52904 GN=SMAX5B_010643 PE=4 SV=1	A0A2U9B2S8	47 kDa	23531000	22260000	26173000	21370000	18555000	12501000	14475000	15398000	14207000
170	Uncharacterized protein OS=Scophthalmus maximus OX=52904 GN=F2P81_009300 PE=4 SV=1	A0A6A4SUB2	97 kDa	13217000	11022000	15072000	15639000	9993200	7144900	17284000	18028000	10051000
171	Cluster of Scinderin-like protein OS=Scophthalmus maximus OX=52904 GN=SMAX5B_006415 PE=4 SV=1 (A0A2U9BKW1)	A0A2U9BKW1	124 kDa	7000800	7907700	7041800	12380000	8946600	10178000	8568300	11406000	11712000
172	Cluster of Hyaluronan binding protein 2 OS=Scophthalmus maximus OX=52904 GN=SMAX5B_016849 PE=3 SV=1 (A0A2U9CDZ1)	A0A2U9CDZ1	117 kDa	34145000	23539000	26767000	27756000	17948000	26342000	23207000	31174000	29837000
173	Putative 60S ribosomal protein L3-like isoform 3 OS=Scophthalmus maximus OX=52904 GN=F2P81_015512 PE=3 SV=1	A0A2U9CUY5	46 kDa	16118000	30637000	30720000	25650000	16882000	22638000	57242000	44516000	35721000
174	Putative cytochrome P450 4V2 isoform 2 OS=Scophthalmus maximus OX=52904 GN=SMAX5B_011491 PE=3 SV=1	A0A2U9BMZ4	61 kDa	21473000	20950000	21877000	14636000	10303000	2532600	13293000	13757000	13656000
175	Cluster of Flotillin OS=Scophthalmus maximus OX=52904 GN=F2P81_008583 PE=3 SV=1 (A0A2U9B8X8)	A0A2U9B8X8	48 kDa	8698200	10006000	13970000	7395800	8420200	7775000	10005000	11522000	11269000
176	Putative ADP-dependent glucokinase-like OS=Scophthalmus maximus OX=52904 GN=SMAX5B_005108 PE=4 SV=1	A0A2U9BVW0	57 kDa	41739000	94412000	41182000	33216000	50062000	33549000	45750000	62573000	24928000
177	Cluster of Leukotriene A(4) hydrolase OS=Scophthalmus maximus OX=52904 GN=SMAX5B_012283 PE=3 SV=1 (A0A2U9B3E9)	A0A2U9B3E9	86 kDa	9803600	13300000	17178000	12260000	7727200	1902800	9939600	8119100	11603000
178	Rab GDP dissociation inhibitor OS=Scophthalmus maximus OX=52904 GN=F2P81_009674 PE=3 SV=1	A0A2U9BAK4	51 kDa	9740600	11671000	13554000	4625200	6475900	5788100	6812100	10467000	6308100
179	Serine hydroxymethyltransferase OS=Scophthalmus maximus OX=52904 GN=SMAX5B_005154 PE=3 SV=1	A0A2U9BF50	99 kDa	43798000	37875000	31942000	24594000	24506000	15076000	18061000	16695000	16992000
180	Putative 2-oxoglutarate dehydrogenase mitochondrial isoform 2 OS=Scophthalmus maximus OX=52904 GN=SMAX5B_015220 PE=4 SV=1	A0A2U9BWN3	209 kDa	65074000	22540000	21686000	32195000	72678000	28257000	18371000	21335000	33818000
181	Uncharacterized protein OS=Scophthalmus maximus OX=52904 GN=F2P81_020775 PE=4 SV=1	A0A6A4S1K5	391 kDa	7034400	4502500	4874000	4743800	4074900	2720300	3034500	4072100	2684200
182	Cluster of Uncharacterized protein OS=Scophthalmus maximus OX=52904 GN=F2P81_001481 PE=4 SV=1 (A0A6A4TSC5)	A0A6A4TSC5	169 kDa	10130000	5771600	8671900	6801200	13519000	2428900	8518700	12793000	8397400
183	Cluster of Putative ATP-dependent RNA helicase DDX3X OS=Scophthalmus maximus OX=52904 GN=SMAX5B_015298 PE=4 SV=1 (A0A2U9CAT0)	A0A2U9CAT0	118 kDa	9650500	13134000	12702000	5938200	6026400	3260100	7093800	8680200	8329800
184	Cluster of Catenin (Cadherin-associated protein) alpha OS=Scophthalmus maximus OX=52904 GN=SMAX5B_019178 PE=4 SV=1 (A0A2U9C866)	A0A2U9C866	101 kDa	7741000	6763000	8123500	2749700	3860800	3234000	4083000	4399600	5895000
185	Cluster of Uncharacterized protein OS=Scophthalmus maximus OX=52904 GN=F2P81_015665 PE=4 SV=1 (A0A6A4SGU5)	A0A6A4SGU5	117 kDa	3664000	3911000	3352600	4376500	4268900	2476900	3682800	5251300	3919400
186	Putative 40S ribosomal protein S4-like isoform 2 OS=Scophthalmus maximus OX=52904 GN=SMAX5B_007105 PE=3 SV=1	A0A2U9B0E6	35 kDa	32590000	40951000	60167000	42396000	32102000	39945000	35566000	57060000	62131000
187	Cluster of Uncharacterized protein OS=Scophthalmus maximus OX=52904 GN=F2P81_009120 PE=4 SV=1 (A0A6A4STS7)	A0A6A4STS7	88 kDa	38834000	36062000	17735000	35144000	18380000	10365000	23101000	27024000	27484000
188	Cluster of Uncharacterized protein OS=Scophthalmus maximus OX=52904 GN=F2P81_004748 PE=4 SV=1 (A0A6A4TKL0)	A0A6A4TKL0	299 kDa	114730000	196460000	86462000	87602000	84246000	56648000	95458000	98885000	102000000
189	Putative pyruvate carboxylase mitochondrial-like isoform 2 OS=Scophthalmus maximus OX=52904 GN=SMAX5B_012928 PE=4 SV=1	A0A2U9BAC3	55 kDa	17638000	16370000	11412000	16772000	17160000	9584700	15296000	19545000	20615000
190	Cluster of Uncharacterized protein OS=Scophthalmus maximus OX=52904 GN=F2P81_007881 PE=4 SV=1 (A0A6A4SWK9)	A0A6A4SWK9	36 kDa	17129000	29614000	17687000	24230000	21945000	17228000	23498000	14405000	25531000
191	Uncharacterized protein OS=Scophthalmus maximus OX=52904 GN=F2P81_010614 PE=4 SV=1	A0A6A4T140	78 kDa	14513000	11606000	13831000	3580300	5950700	0	5945100	6621100	8180000
192	Cluster of Dolichyl-diphosphooligosaccharide--protein glycosyltransferase subunit STT3A isoform 3 OS=Scophthalmus maximus OX=52904 GN=SMAX5B_004834 PE=4 SV=1 (A0A2U9B9Q2)	A0A2U9B9Q2	81 kDa	29205000	32364000	12311000	7414800	15907000	4329100	15971000	17798000	10846000
193	Cluster of Uncharacterized protein OS=Scophthalmus maximus OX=52904 GN=F2P81_003336 PE=4 SV=1 (A0A6A4TI75)	A0A6A4TI75	540 kDa	3057500	3009500	3051700	0	2519900	0	4470000	4593500	5665200
194	10-formyltetrahydrofolate dehydrogenase OS=Scophthalmus maximus OX=52904 GN=SMAX5B_005450 PE=3 SV=1	A0A2U9B1U1	102 kDa	3946800	5126300	5587300	8520100	11023000	10731000	5422800	4979700	5357800
195	Cluster of Uncharacterized protein OS=Scophthalmus maximus OX=52904 GN=F2P81_008340 PE=4 SV=1 (A0A6A4T4Q5)	A0A6A4T4Q5	42 kDa	39546000	44657000	35635000	17731000	19229000	17373000	30313000	32222000	28245000
196	Cluster of Uncharacterized protein OS=Scophthalmus maximus OX=52904 GN=F2P81_005273 PE=4 SV=1 (A0A6A4TFV0)	A0A6A4TFV0	74 kDa	20515000	21181000	21087000	33045000	24369000	21778000	32937000	25042000	37213000
197	Uncharacterized protein OS=Scophthalmus maximus OX=52904 GN=F2P81_011705 PE=4 SV=1	A0A6A4SQW3	426 kDa	33622000	22557000	19760000	12622000	18229000	9326500	25893000	13024000	17669000
198	Cluster of Uncharacterized protein OS=Scophthalmus maximus OX=52904 GN=F2P81_005095 PE=4 SV=1 (A0A6A4T6D2)	A0A6A4T6D2	51 kDa	14799000	17119000	16030000	13035000	9827600	12940000	14865000	14694000	14016000
199	Cluster of 60S acidic ribosomal protein P0 OS=Scophthalmus maximus OX=52904 GN=SMAX5B_014336 PE=3 SV=1 (A0A2U9BGN6)	A0A2U9BGN6	34 kDa	111750000	71377000	58936000	101630000	36878000	24348000	65115000	70558000	57450000
200	Cluster of 60S ribosomal protein L4-B OS=Scophthalmus maximus OX=52904 GN=F2P81_006954 PE=4 SV=1 (A0A2U9BX14)	A0A2U9BX14	42 kDa	28700000	22328000	55479000	10617000	25904000	10419000	22428000	34438000	27972000
201	Putative dimethylglycine dehydrogenase mitochondrial OS=Scophthalmus maximus OX=52904 GN=F2P81_009383 PE=4 SV=1	A0A2U9B9R3	97 kDa	9528400	11227000	8571100	8149100	7552600	10090000	5145600	6261500	4604800
202	Cluster of Putative fibrillin-1 OS=Scophthalmus maximus OX=52904 GN=SMAX5B_012734 PE=4 SV=1 (A0A2U9BBN6)	A0A2U9BBN6	316 kDa	1605800	1651400	1433100	2748100	2309900	3135000	2355500	1568300	2120700
203	Putative non-specific lipid-transfer protein OS=Scophthalmus maximus OX=52904 GN=SMAX5B_006406 PE=3 SV=1	A0A2U9BK55	59 kDa	9725300	9633500	11751000	8438000	14328000	10459000	6387400	11232000	12572000
204	Cluster of Putative myosin heavy chain fast skeletal muscle-like OS=Scophthalmus maximus OX=52904 GN=SMAX5B_005845 PE=4 SV=1 (A0A2U9BLM0)	A0A2U9BLM0	141 kDa	6507100	4328300	4762400	5083500	3560200	1333300	4212800	4927600	4687000
205	Cluster of Uncharacterized protein OS=Scophthalmus maximus OX=52904 GN=SMAX5B_009480 PE=3 SV=1 (A0A2U9BXL9)	A0A2U9BXL9	107 kDa	36273000	11899000	11891000	10788000	8678800	5472600	16015000	18900000	10771000
206	Cluster of Muscle fatty acid binding protein isoform 2 OS=Scophthalmus maximus OX=52904 GN=SMAX5B_015689 PE=3 SV=1 (A0A2U9CZ00)	A0A2U9CZ00	15 kDa	395870000	332620000	293080000	85967000	122620000	50659000	222550000	300350000	291590000
207	Heat shock 70kDa protein 1a OS=Scophthalmus maximus OX=52904 GN=F2P81_007678 PE=4 SV=1	A0A2U9C710	95 kDa	3696200	2471400	3359000	2516500	3660100	1603000	5091400	2601900	4540800
208	Cluster of Putative inorganic pyrophosphatase-like isoform 3 OS=Scophthalmus maximus OX=52904 GN=SMAX5B_018044 PE=4 SV=1 (A0A2U9CBI5)	A0A2U9CBI5	33 kDa	25830000	12454000	23532000	11827000	12280000	5373700	14879000	22835000	11614000
209	Putative E3 ubiquitin-protein ligase RNF123 OS=Scophthalmus maximus OX=52904 GN=SMAX5B_005587 PE=3 SV=1	A0A2U9BEG0	211 kDa	18505000	15743000	17519000	18011000	15611000	13958000	12902000	18801000	10821000
210	AA_TRNA_LIGASE_II domain-containing protein OS=Scophthalmus maximus OX=52904 GN=SMAX5B_018238 PE=3 SV=1	A0A2U9C8F6	60 kDa	6075000	5686100	7501700	7578500	10680000	3382200	6124400	7283300	6274900
211	Cluster of Hemoglobin beta-2 subunit isoform 2 OS=Scophthalmus maximus OX=52904 GN=SMAX5B_020829 PE=3 SV=1 (A0A2U9CSK3)	A0A2U9CSK3	17 kDa	114360000	106690000	133410000	39067000	34943000	0	48667000	40699000	66706000
212	Uncharacterized protein OS=Scophthalmus maximus OX=52904 GN=F2P81_025367 PE=4 SV=1	A0A6A4RSN7	56 kDa	15989000	15572000	16661000	24696000	20537000	12972000	14782000	14673000	17569000
213	Cluster of Putative dihydropyrimidinase OS=Scophthalmus maximus OX=52904 GN=SMAX5B_005020 PE=4 SV=1 (A0A2U9AZP7)	A0A2U9AZP7	54 kDa	9906100	16766000	19769000	15599000	19135000	20940000	17049000	19134000	28069000
214	Putative trifunctional enzyme subunit beta mitochondrial OS=Scophthalmus maximus OX=52904 GN=SMAX5B_000114 PE=3 SV=1	A0A2U9CUL4	51 kDa	30106000	20996000	35090000	16064000	10967000	9811400	22367000	29375000	20889000
215	Cluster of Putative plectin-like OS=Scophthalmus maximus OX=52904 GN=SMAX5B_015519 PE=4 SV=1 (A0A2U9CXC3)	A0A2U9CXC3	62 kDa	10804000	10385000	7174200	11360000	8769300	6588500	10300000	5588500	8659300
216	Alanine aminotransferase 2-like OS=Scophthalmus maximus OX=52904 GN=SMAX5B_001867 PE=4 SV=1	A0A2U9D1R7	55 kDa	22709000	17344000	26993000	17349000	22180000	13987000	14880000	22293000	23764000
217	AP-2 complex subunit alpha OS=Scophthalmus maximus OX=52904 GN=SMAX5B_003220 PE=3 SV=1	A0A2U9BDH5	103 kDa	6623200	7754500	9635800	7366100	8191800	0	2978700	5145900	4019500
218	Cluster of Sodium-coupled neutral amino acid transporter 3 OS=Scophthalmus maximus OX=52904 GN=SMAX5B_002208 PE=4 SV=1 (A0A2U9BFU0)	A0A2U9BFU0	94 kDa	3911100	3490300	3987400	3999900	4000400	1449500	6942300	2802700	6425800
219	40S ribosomal protein S2 OS=Scophthalmus maximus OX=52904 GN=SMAX5B_020723 PE=3 SV=1	A0A2U9CSQ1	30 kDa	46515000	52541000	114450000	43539000	54609000	27882000	39516000	41989000	59237000
220	Cluster of Putative all-trans-retinol 13-14-reductase OS=Scophthalmus maximus OX=52904 GN=SMAX5B_011134 PE=4 SV=1 (A0A2U9CRQ5)	A0A2U9CRQ5	123 kDa	3999800	7476400	5653000	4426000	8001800	6811400	4706800	5394800	5688200
221	Cluster of Trypsin-2 isoform 2 OS=Scophthalmus maximus OX=52904 GN=SMAX5B_012009 PE=3 SV=1 (A0A2U9AXD0)	A0A2U9AXD0	30 kDa	29881000	58160000	17992000	23881000	22346000	34451000	33829000	62882000	24985000
222	Putative nucleolar protein 56 OS=Scophthalmus maximus OX=52904 GN=SMAX5B_014230 PE=4 SV=1	A0A2U9BGP3	71 kDa	5903900	7062800	4349000	3723000	3668400	1500200	4174500	2910500	6032300
223	Kynurenine 3-monooxygenase OS=Scophthalmus maximus OX=52904 GN=KMO PE=3 SV=1	A0A2U9CD29	54 kDa	16404000	13099000	17163000	11093000	13536000	3741200	9810800	11641000	15638000
224	40S ribosomal protein S7 OS=Scophthalmus maximus OX=52904 GN=SMAX5B_000064 PE=3 SV=1	A0A2U9CUU0	26 kDa	173250000	161320000	162930000	46558000	36304000	0	163740000	129630000	97405000
225	Uncharacterized protein OS=Scophthalmus maximus OX=52904 GN=F2P81_023558 PE=4 SV=1	A0A6A4RQ48	44 kDa	30559000	29819000	26082000	20018000	13272000	11770000	23770000	28646000	24546000
226	Uncharacterized protein OS=Scophthalmus maximus OX=52904 GN=F2P81_018473 PE=4 SV=1	A0A6A4SAS4	49 kDa	13103000	15979000	24357000	17862000	16396000	12696000	10993000	15930000	11838000
227	Cluster of Dipeptidyl peptidase 3 OS=Scophthalmus maximus OX=52904 GN=SMAX5B_006782 PE=3 SV=1 (A0A2U9B7R0)	A0A2U9B7R0	81 kDa	4984900	6503300	7105000	8706800	7265900	5420000	7486100	5653400	7776800
228	Putative Fanconi anemia group E protein isoform 3 OS=Scophthalmus maximus OX=52904 GN=SMAX5B_014754 PE=4 SV=1	A0A2U9C3H9	83 kDa	49283000	25567000	53392000	27213000	25958000	11768000	41212000	49920000	65283000
229	Putative carbonyl reductase OS=Scophthalmus maximus OX=52904 GN=SMAX5B_016796 PE=3 SV=1	A0A2U9CF23	29 kDa	34951000	26846000	26083000	15168000	15868000	10169000	14659000	16404000	17191000
230	Cluster of Putative sorting nexin-1-like OS=Scophthalmus maximus OX=52904 GN=SMAX5B_005089 PE=4 SV=1 (A0A2U9BXD2)	A0A2U9BXD2	82 kDa	9660600	11587000	9878800	5668300	6169400	4307400	6221000	7912100	6967000
231	Putative ezrin-like OS=Scophthalmus maximus OX=52904 GN=SMAX5B_008972 PE=4 SV=1	A0A2U9CK13	71 kDa	4708800	7242200	7016900	8888000	9693300	9829500	6883100	10265000	4422300
232	Uncharacterized protein OS=Scophthalmus maximus OX=52904 GN=F2P81_014458 PE=4 SV=1	A0A6A4SJ03	228 kDa	5371900	5072400	7678500	11961000	10150000	16294000	8723600	8788800	7674300
233	Cluster of Uncharacterized protein OS=Scophthalmus maximus OX=52904 GN=F2P81_014124 PE=4 SV=1 (A0A6A4SPI2)	A0A6A4SPI2	65 kDa	27580000	24125000	25579000	17394000	20479000	21559000	17491000	12383000	9225600
234	Putative lysosome membrane protein 2 OS=Scophthalmus maximus OX=52904 GN=SMAX5B_013777 PE=3 SV=1	A0A2U9CGW8	64 kDa	10929000	18456000	11588000	9658100	12081000	12962000	9112800	11550000	11405000
235	Cluster of Putative carboxypeptidase A1-like isoform 2 OS=Scophthalmus maximus OX=52904 GN=SMAX5B_022072 PE=4 SV=1 (A0A2U9BVY5)	A0A2U9BVY5	46 kDa	8385900	26902000	12563000	10930000	15189000	5088700	9133100	23321000	7815600
236	Cluster of Uncharacterized protein OS=Scophthalmus maximus OX=52904 GN=SMAX5B_014046 PE=4 SV=1 (A0A2U9BGB8)	A0A2U9BGB8	491 kDa	4672600	4378500	3850400	4856300	4157800	3522200	6580500	4184500	4598300
237	Cluster of Moesin OS=Scophthalmus maximus OX=52904 GN=SMAX5B_004157 PE=4 SV=1 (A0A2U9B8M6)	A0A2U9B8M6	71 kDa	3732600	7579100	4468100	3298800	2137900	0	3704800	6115200	6228300
238	Cluster of Acyl-coenzyme A oxidase OS=Scophthalmus maximus OX=52904 GN=SMAX5B_017549 PE=3 SV=1 (A0A2U9AW25)	A0A2U9AW25	78 kDa	7053300	5323300	6156000	4409900	3871100	1396800	4878900	6265800	5066000
239	Fumarate hydratase mitochondrial OS=Scophthalmus maximus OX=52904 GN=F2P81_005759 PE=3 SV=1	A0A2U9C5M1	53 kDa	16962000	11816000	14037000	3073600	5958700	4376300	7564300	6978600	7014600
240	Ribosomal protein L6-like OS=Scophthalmus maximus OX=52904 GN=SMAX5B_010429 PE=4 SV=1	A0A2U9BW62	29 kDa	93191000	88034000	111680000	46907000	41644000	23409000	65469000	103720000	72194000
241	Cluster of Putative aldehyde dehydrogenase family 8 member A1 OS=Scophthalmus maximus OX=52904 GN=SMAX5B_008181 PE=3 SV=1 (A0A2U9CVL4)	A0A2U9CVL4	53 kDa	16292000	15707000	16504000	8259600	10221000	14170000	11374000	16011000	16604000
242	Cluster of Transaldolase OS=Scophthalmus maximus OX=52904 GN=SMAX5B_005624 PE=3 SV=1 (A0A2U9BBA6)	A0A2U9BBA6	118 kDa	51144000	63611000	52980000	8800500	18677000	7924100	32460000	29867000	32669000
243	Cluster of Nucleoside diphosphate kinase OS=Scophthalmus maximus OX=52904 GN=F2P81_021904 PE=3 SV=1 (A0A2U9CKS6)	A0A2U9CKS6	19 kDa	93714000	58627000	80417000	138080000	167510000	86226000	46947000	109710000	89896000
244	Eukaryotic translation initiation factor 3 subunit B OS=Scophthalmus maximus OX=52904 GN=EIF3B PE=3 SV=1	A0A2U9BMD6	79 kDa	7154200	7711400	6901300	3283600	5921600	5377800	5399300	5020500	4742100
245	Succinyl-CoA:3-ketoacid-coenzyme A transferase OS=Scophthalmus maximus OX=52904 GN=SMAX5B_010473 PE=3 SV=1	A0A2U9BUJ7	57 kDa	13491000	12560000	12267000	12919000	16391000	6553300	9678200	12682000	9040600
246	Adenylyl cyclase-associated protein OS=Scophthalmus maximus OX=52904 GN=SMAX5B_015862 PE=3 SV=1	A0A2U9CXM7	51 kDa	17428000	11931000	10059000	5866000	14114000	9488600	5613300	6031300	5016400
247	Cluster of Chaperonin containing TCP1 subunit 2 (Beta) OS=Scophthalmus maximus OX=52904 GN=SMAX5B_016944 PE=3 SV=1 (A0A2U9B3D6)	A0A2U9B3D6	58 kDa	5338700	8895800	9115800	3986600	6901800	2382200	7724000	5211700	7813200
248	Cluster of Putative von Willebrand factor A domain-containing protein 5A OS=Scophthalmus maximus OX=52904 GN=SMAX5B_000740 PE=4 SV=1 (A0A2U9B658)	A0A2U9B658	90 kDa	9541100	8905000	7932200	7276100	11626000	5455400	7464400	6564500	6509100
249	Putative copine-1-like OS=Scophthalmus maximus OX=52904 GN=SMAX5B_002796 PE=4 SV=1	A0A2U9BE80	59 kDa	11013000	6810600	5615400	4425600	8727600	9392700	6261800	10324000	7215800
250	Annexin OS=Scophthalmus maximus OX=52904 GN=SMAX5B_011338 PE=3 SV=1	A0A2U9BN48	34 kDa	15848000	13299000	17554000	15491000	14506000	5611500	11045000	13686000	9017900
251	Dolichyl-diphosphooligosaccharide--protein glycosyltransferase 48 kDa subunit OS=Scophthalmus maximus OX=52904 GN=F2P81_012062 PE=3 SV=1	A0A2U9BYS6	51 kDa	101450000	70887000	94761000	27005000	37496000	28216000	22058000	42171000	41618000
252	Uncharacterized protein OS=Scophthalmus maximus OX=52904 GN=F2P81_004345 PE=4 SV=1	A0A6A4TEZ6	70 kDa	10373000	14517000	8226100	7913600	10991000	4566600	9023900	7347500	7653400
253	Cluster of Uncharacterized protein OS=Scophthalmus maximus OX=52904 GN=F2P81_016382 PE=4 SV=1 (A0A6A4SF20)	A0A6A4SF20	129 kDa	51441000	128110000	55494000	32428000	35111000	21104000	68792000	69411000	70671000
254	Cluster of Uncharacterized protein OS=Scophthalmus maximus OX=52904 GN=F2P81_012505 PE=4 SV=1 (A0A6A4SNF1)	A0A6A4SNF1	131 kDa	3215300	1745900	3260500	1959000	2249700	0	2374700	2596100	2119300
255	Putative cytochrome P450 2F2 OS=Scophthalmus maximus OX=52904 GN=SMAX5B_017841 PE=3 SV=1	A0A2U9BYC3	57 kDa	17114000	18730000	16091000	9322100	10085000	0	11645000	12425000	19316000
256	Cluster of Uncharacterized protein OS=Scophthalmus maximus OX=52904 GN=F2P81_003760 PE=4 SV=1 (A0A6A4TRE9)	A0A6A4TRE9	30 kDa	38332000	24151000	50576000	46124000	59022000	48136000	38939000	44601000	45389000
257	Cluster of Putative metalloreductase STEAP4 OS=Scophthalmus maximus OX=52904 GN=SMAX5B_011760 PE=4 SV=1 (A0A2U9AYC5)	A0A2U9AYC5	56 kDa	32406000	20020000	30286000	26738000	23254000	25953000	12681000	10782000	15186000
258	Isocitrate dehydrogenase [NADP] OS=Scophthalmus maximus OX=52904 GN=F2P81_004739 PE=3 SV=1	A0A2U9BCZ1	51 kDa	13514000	14187000	14236000	5499000	10310000	4995500	11883000	16077000	8304600
259	Cluster of Pyruvate kinase OS=Scophthalmus maximus OX=52904 GN=SMAX5B_011880 PE=3 SV=1 (A0A2U9AY48)	A0A2U9AY48	57 kDa	8858300	10281000	11973000	6447300	7074600	3358600	9225900	10234000	16019000
260	Cluster of Stress-70 protein mitochondrial (Fragment) OS=Scophthalmus maximus OX=52904 GN=SMAX5B_015325 PE=3 SV=1 (A0A2U9C7N9)	A0A2U9C7N9	71 kDa	6080000	7715800	6177700	6989700	8111000	5555000	4223100	4776100	2919900
261	Cluster of Uncharacterized protein OS=Scophthalmus maximus OX=52904 GN=F2P81_001061 PE=4 SV=1 (A0A6A4TSW9)	A0A6A4TSW9	285 kDa	6121900	3429300	5181000	4053700	7271600	0	4694800	5662400	6062300
262	Cluster of Uncharacterized protein OS=Scophthalmus maximus OX=52904 GN=SMAX5B_007506 PE=4 SV=1 (A0A2U9BQJ9)	A0A2U9BQJ9	62 kDa	8202700	6876200	8168000	7888800	4592000	0	4971400	5525500	7829300
263	Cluster of Uncharacterized protein OS=Scophthalmus maximus OX=52904 GN=F2P81_001827 PE=4 SV=1 (A0A6A4TLH4)	A0A6A4TLH4	97 kDa	12490000	12534000	31201000	10981000	14315000	12497000	4778500	8192700	8801200
264	Cullin-associated NEDD8-dissociated protein 1 OS=Scophthalmus maximus OX=52904 GN=SMAX5B_018716 PE=4 SV=1	A0A2U9B3I6	137 kDa	6667700	6355900	6243900	7115500	5370300	0	5725300	6364100	5612500
265	Multifunctional fusion protein OS=Scophthalmus maximus OX=52904 GN=SLC25A38 PE=3 SV=1	A0A2U9CRC4	65 kDa	45469000	44352000	38395000	29250000	63034000	8805100	42266000	49536000	53936000
266	Cluster of NLR-C6 OS=Scophthalmus maximus OX=52904 PE=2 SV=1 (A0A6B9VUH8)	A0A6B9VUH8	131 kDa	6059600	4050500	6077600	0	4423900	0	0	4927100	2850700
267	Cluster of Putative bile salt export pump-like isoform 2 OS=Scophthalmus maximus OX=52904 GN=SMAX5B_003951 PE=4 SV=1 (A0A2U9AV86)	A0A2U9AV86	149 kDa	6397500	4200000	3946400	6137000	2638400	0	5567000	2947900	0
268	Putative keratin type I cytoskeletal 18-like OS=Scophthalmus maximus OX=52904 GN=SMAX5B_014184 PE=3 SV=1	A0A2U9BH35	44 kDa	10136000	12185000	9315300	11966000	14269000	0	9833100	12098000	11675000
269	Aspartate aminotransferase OS=Scophthalmus maximus OX=52904 GN=SMAX5B_003087 PE=4 SV=1	A0A2U9BM04	46 kDa	32253000	22556000	26639000	9056700	18914000	4705300	14318000	16595000	12794000
270	Cluster of Putative APOBEC1 complementation factor OS=Scophthalmus maximus OX=52904 GN=SMAX5B_007225 PE=4 SV=1 (A0A2U9CNR7)	A0A2U9CNR7	66 kDa	13479000	12523000	11739000	5504900	7191600	4617700	6526600	10987000	6168300
271	Cluster of Uncharacterized protein OS=Scophthalmus maximus OX=52904 GN=F2P81_009315 PE=4 SV=1 (A0A6A4T6T4)	A0A6A4T6T4	192 kDa	44200000	0	17375000	21569000	42156000	28037000	39095000	15721000	16889000
272	Uncharacterized protein OS=Scophthalmus maximus OX=52904 GN=SMAX5B_014637 PE=4 SV=1	A0A2U9BZI2	498 kDa	3955800	4617700	4046400	5049600	2568200	2680200	4221200	3845900	3861700
273	Cluster of Annexin OS=Scophthalmus maximus OX=52904 GN=SMAX5B_003652 PE=3 SV=1 (A0A2U9CHK5)	A0A2U9CHK5	35 kDa	40529000	28915000	29723000	11263000	14326000	13000000	26400000	27707000	24141000
274	Eukaryotic translation initiation factor 3 subunit C OS=Scophthalmus maximus OX=52904 GN=EIF3C PE=3 SV=1	A0A2U9CM80	106 kDa	3362000	4787000	4064100	4259500	4620600	2730800	4042600	5040700	4461600
275	Uncharacterized protein OS=Scophthalmus maximus OX=52904 GN=F2P81_016216 PE=4 SV=1	A0A6A4SKK0	34 kDa	33283000	43945000	79784000	18699000	22823000	53872000	32937000	39668000	37237000
276	26S proteasome non-ATPase regulatory subunit 2 OS=Scophthalmus maximus OX=52904 GN=F2P81_017374 PE=3 SV=1	A0A2U9B5X4	101 kDa	5377800	6598400	5764400	3883800	5211500	0	4393700	6915800	4571300
277	14-3-3 protein epsilon OS=Scophthalmus maximus OX=52904 GN=SMAX5B_021517 PE=3 SV=1	A0A2U9B7C6	30 kDa	15683000	17614000	16740000	5954900	4592400	10711000	17451000	10893000	13703000
278	Aldehyde dehydrogenase family 7 member A1-like protein OS=Scophthalmus maximus OX=52904 GN=F2P81_005622 PE=3 SV=1	A0A2U9C4C9	59 kDa	10433000	9205200	11914000	13404000	16581000	9783200	4984100	8682200	6682800
279	60S ribosomal protein L30 OS=Scophthalmus maximus OX=52904 GN=SMAX5B_015573 PE=3 SV=1	A0A2U9CY32	35 kDa	32253000	45430000	51629000	30746000	38918000	14413000	32502000	37655000	33357000
280	Cluster of Uncharacterized protein OS=Scophthalmus maximus OX=52904 GN=F2P81_019153 PE=4 SV=1 (A0A6A4RYW4)	A0A6A4RYW4	153 kDa	6307800	6543300	8105000	6500500	7268400	0	7734500	9738700	6745500
281	Cluster of Flotillin OS=Scophthalmus maximus OX=52904 GN=F2P81_002072 PE=3 SV=1 (A0A2U9AXL7)	A0A2U9AXL7	48 kDa	6630100	7342500	7249600	8595800	5647200	0	9254300	10890000	6616300
282	Cluster of Putative ADP/ATP translocase 2-like OS=Scophthalmus maximus OX=52904 GN=SMAX5B_004262 PE=3 SV=1 (A0A2U9B8D8)	A0A2U9B8D8	33 kDa	15999000	60484000	20118000	18728000	46707000	7660700	0	55205000	32870000
283	Ornithine aminotransferase mitochondrial-like OS=Scophthalmus maximus OX=52904 GN=SMAX5B_017462 PE=3 SV=1	A0A2U9CTF9	49 kDa	19180000	25983000	21413000	6808200	9683600	6654600	10310000	13001000	12540000
284	Cluster of Uncharacterized protein OS=Scophthalmus maximus OX=52904 GN=F2P81_003579 PE=4 SV=1 (A0A6A4TNS8)	A0A6A4TNS8	57 kDa	11394000	13619000	15132000	7619000	11318000	3198700	4637100	7205800	7869800
285	Putative endoplasmic reticulum resident protein 27 OS=Scophthalmus maximus OX=52904 GN=SMAX5B_007532 PE=4 SV=1	A0A2U9BQ30	28 kDa	20976000	37767000	29147000	9842300	15456000	7313200	13427000	19599000	13154000
286	Putative puromycin-sensitive aminopeptidase-like OS=Scophthalmus maximus OX=52904 GN=SMAX5B_021284 PE=4 SV=1	A0A2U9BLN3	114 kDa	5493300	4015100	9183600	6743500	5896200	3084000	3917900	5641100	3152500
287	Cluster of Putative ceruloplasmin-like isoform 5 OS=Scophthalmus maximus OX=52904 GN=SMAX5B_022299 PE=3 SV=1 (A0A2U9C202)	A0A2U9C202	122 kDa	5705300	8239100	7208300	6867600	8027900	4369500	8666200	6419900	4300900
288	Cluster of Uncharacterized protein OS=Scophthalmus maximus OX=52904 GN=F2P81_008068 PE=4 SV=1 (A0A6A4T184)	A0A6A4T184	79 kDa	14930000	10155000	20719000	4304900	5521200	0	16162000	8322900	7848400
289	Serine--pyruvate aminotransferase isoform 2 OS=Scophthalmus maximus OX=52904 GN=SMAX5B_005787 PE=3 SV=1	A0A2U9BJZ0	50 kDa	23696000	26462000	19811000	14932000	29618000	7025500	50807000	29000000	34844000
290	Cluster of Putative 6-phosphofructo-2-kinase/fructose-2-6-bisphosphatase-like OS=Scophthalmus maximus OX=52904 GN=SMAX5B_014441 PE=4 SV=1 (A0A2U9C062)	A0A2U9C062	53 kDa	9437400	9515800	8864400	7326900	9219600	4585800	5028800	6275300	4776500
291	Cluster of Putative acyl-CoA synthetase family member 2 mitochondrial-like OS=Scophthalmus maximus OX=52904 GN=SMAX5B_020521 PE=4 SV=1 (A0A2U9CNF9)	A0A2U9CNF9	141 kDa	12357000	12179000	12981000	6730100	6948900	2049500	8102700	7305000	7303600
292	Uncharacterized protein OS=Scophthalmus maximus OX=52904 GN=F2P81_012647 PE=4 SV=1	A0A6A4SQ80	239 kDa	10339000	10800000	7744100	6040200	8283000	5846200	3268700	4418500	6743100
293	Cluster of Uncharacterized protein OS=Scophthalmus maximus OX=52904 GN=F2P81_002077 PE=4 SV=1 (A0A6A4TMB9)	A0A6A4TMB9	211 kDa	4243400	3752100	3405800	2243100	2993000	0	5503400	3620300	3338000
294	Putative fatty acid-binding protein liver OS=Scophthalmus maximus OX=52904 GN=F2P81_014096 PE=4 SV=1	A0A2U9BTT2	14 kDa	57478000	46464000	45914000	33312000	33166000	33885000	44809000	47888000	32731000
295	Pyridoxal kinase OS=Scophthalmus maximus OX=52904 GN=SMAX5B_018546 PE=4 SV=1	A0A2U9C8N9	34 kDa	9504300	12175000	8077900	9387900	15911000	11236000	11536000	9068300	11671000
296	Cluster of ATP-citrate synthase OS=Scophthalmus maximus OX=52904 GN=F2P81_015262 PE=3 SV=1 (A0A2U9CRF8)	A0A2U9CRF8	120 kDa	7474800	5456500	4275200	2810900	4070500	798620	4143300	3637500	3611400
297	Cluster of Obg-like ATPase 1 OS=Scophthalmus maximus OX=52904 GN=OLA1 PE=3 SV=1 (A0A2U9CKR4)	A0A2U9CKR4	49 kDa	17013000	14891000	15147000	9010200	7977400	0	4928500	9026700	7526300
298	Putative very long-chain specific acyl-CoA dehydrogenase mitochondrial OS=Scophthalmus maximus OX=52904 GN=SMAX5B_001441 PE=3 SV=1	A0A2U9B0Z0	70 kDa	6295900	5097500	6420100	5611100	3485600	3454900	2490500	3514000	3375100
299	DUF1907 domain containing protein OS=Scophthalmus maximus OX=52904 GN=SMAX5B_004162 PE=4 SV=1	A0A2U9B8X5	38 kDa	25238000	15891000	17193000	26304000	14971000	9473400	20071000	25359000	24702000
300	Putative glycerate kinase OS=Scophthalmus maximus OX=52904 GN=SMAX5B_002266 PE=4 SV=1	A0A2U9BF46	57 kDa	13044000	17840000	17395000	4132900	10421000	4813800	12347000	13033000	10742000
301	Putative homeobox and leucine zipper protein Homez OS=Scophthalmus maximus OX=52904 GN=SMAX5B_005998 PE=4 SV=1	A0A2U9BLJ1	105 kDa	11756000	12565000	12494000	7719600	12337000	5405800	13365000	10065000	10325000
302	Cluster of Reticulon OS=Scophthalmus maximus OX=52904 GN=SMAX5B_017757 PE=4 SV=1 (A0A2U9CEZ8)	A0A2U9CEZ8	40 kDa	8451700	25452000	12520000	27778000	24157000	27190000	13291000	20826000	22125000
303	T-complex protein 1 subunit gamma OS=Scophthalmus maximus OX=52904 GN=SMAX5B_003190 PE=3 SV=1	A0A2U9CX66	60 kDa	6099800	6343900	6633000	4688800	5187200	4380500	8400400	9139500	6652000
304	Uncharacterized protein OS=Scophthalmus maximus OX=52904 GN=F2P81_008853 PE=4 SV=1	A0A6A4T034	39 kDa	11404000	12157000	9734400	6531800	16094000	6393600	8990300	9983400	6798700
305	Cluster of Putative leucine-rich repeat-containing protein 8D-like OS=Scophthalmus maximus OX=52904 GN=SMAX5B_005893 PE=4 SV=1 (A0A2U9CRY5)	A0A2U9CRY5	137 kDa	14745000	13488000	14332000	12821000	7243200	0	9712500	9786500	7235200
306	Methylmalonate-semialdehyde dehydrogenase OS=Scophthalmus maximus OX=52904 GN=SMAX5B_008151 PE=4 SV=1	A0A2U9CUF9	57 kDa	9260300	8546600	8019500	5920400	7247200	0	7839200	4432600	5484500
307	Uncharacterized protein OS=Scophthalmus maximus OX=52904 GN=F2P81_009706 PE=4 SV=1	A0A6A4T3T9	40 kDa	27256000	32730000	61856000	0	7688300	0	47708000	26337000	21464000
308	Cluster of Putative NAD(P) transhydrogenase mitochondrial-like OS=Scophthalmus maximus OX=52904 GN=SMAX5B_003609 PE=4 SV=1 (A0A2U9CF93)	A0A2U9CF93	114 kDa	4993700	5140700	6373200	993330	7041000	3227200	3005100	6458100	3465300
309	Eukaryotic translation initiation factor 3 subunit L OS=Scophthalmus maximus OX=52904 GN=EIF3L PE=3 SV=1	A0A2U9CHE6	67 kDa	7328200	6512400	8136600	3789900	3357300	2711900	4364000	6061000	9047900
310	Cluster of Proline dehydrogenase OS=Scophthalmus maximus OX=52904 GN=SMAX5B_020145 PE=3 SV=1 (A0A2U9CP60)	A0A2U9CP60	52 kDa	9171500	9003200	7468700	6711300	8974800	7788300	7671900	9666200	12351000
311	Uncharacterized protein OS=Scophthalmus maximus OX=52904 GN=F2P81_025717 PE=4 SV=1	A0A6A4RRP0	52 kDa	15980000	21195000	17727000	17140000	42110000	12309000	8626300	17271000	14268000
312	Cluster of Uncharacterized protein OS=Scophthalmus maximus OX=52904 GN=F2P81_014142 PE=4 SV=1 (A0A6A4SFZ5)	A0A6A4SFZ5	32 kDa	13537000	25391000	16275000	10121000	13416000	9319300	7297200	9338500	11626000
313	Purine nucleoside phosphorylase OS=Scophthalmus maximus OX=52904 GN=SMAX5B_010647 PE=3 SV=1	A0A2U9B0K1	32 kDa	13986000	19440000	12278000	21690000	12803000	0	9089000	8722800	15037000
314	Cluster of Putative inter-alpha-trypsin inhibitor heavy chain H3-like isoform 2 OS=Scophthalmus maximus OX=52904 GN=SMAX5B_014279 PE=4 SV=1 (A0A2U9BH13)	A0A2U9BH13	103 kDa	8594100	6041200	6294800	6994000	11063000	5865900	7355600	6112300	4852000
315	Electron transfer flavoprotein subunit alpha OS=Scophthalmus maximus OX=52904 GN=F2P81_007006 PE=3 SV=1	A0A2U9BVX4	35 kDa	12093000	11114000	17465000	30931000	15781000	6710800	10456000	10356000	6314400
316	Cluster of Protein-glutamine gamma-glutamyltransferase 2 OS=Scophthalmus maximus OX=52904 GN=SMAX5B_017824 PE=4 SV=1 (A0A2U9C0P9)	A0A2U9C0P9	77 kDa	18313000	8757600	8501000	5260800	5601100	2541200	6961500	8502600	7337800
317	14-3-3 protein beta/alpha OS=Scophthalmus maximus OX=52904 GN=SMAX5B_000383 PE=3 SV=1	A0A2U9CIN8	42 kDa	26228000	33658000	28055000	3849000	8160700	4438700	28174000	11509000	16478000
318	Cluster of Uncharacterized protein OS=Scophthalmus maximus OX=52904 GN=F2P81_015248 PE=4 SV=1 (A0A6A4SLA5)	A0A6A4SLA5	206 kDa	5699800	4648700	3251400	2626100	1701800	0	4991300	2531000	2679300
319	Cluster of Putative l-2-hydroxyglutarate dehydrogenase mitochondrial-like OS=Scophthalmus maximus OX=52904 GN=SMAX5B_008959 PE=4 SV=1 (A0A2U9CIR9)	A0A2U9CIR9	61 kDa	9412000	7579500	6370200	2508100	3281900	0	6551400	6818600	5961800
320	Chymotrypsinogen 2-like protein isoform 2 OS=Scophthalmus maximus OX=52904 GN=SMAX5B_007982 PE=3 SV=1	A0A2U9BAW2	28 kDa	30212000	86780000	35384000	19117000	26174000	16645000	20017000	43566000	40604000
321	Cluster of Putative complement C5 OS=Scophthalmus maximus OX=52904 GN=SMAX5B_015239 PE=3 SV=1 (A0A2U9BVQ3)	A0A2U9BVQ3	282 kDa	12323000	5617000	6839400	6655700	7274300	2387400	5896800	8032200	7813000
322	26S proteasome non-ATPase regulatory subunit 1 OS=Scophthalmus maximus OX=52904 GN=F2P81_005578 PE=3 SV=1	A0A2U9C439	107 kDa	4639500	3694600	4815100	3065300	3339100	0	3926300	3498100	3615600
323	Cluster of Vacuolar protein sorting-associated protein 35 OS=Scophthalmus maximus OX=52904 GN=SMAX5B_003242 PE=3 SV=1 (A0A2U9BDK3)	A0A2U9BDK3	114 kDa	6580500	12415000	10163000	4006500	5214300	0	7031900	7127300	6773000
324	Cluster of Prothrombin OS=Scophthalmus maximus OX=52904 GN=SMAX5B_002120 PE=3 SV=1 (A0A2U9AV20)	A0A2U9AV20	71 kDa	8656800	5578700	10084000	3449900	7574700	3967600	8718900	7322700	7888200
325	Putative 40S ribosomal protein S9 isoform 2 OS=Scophthalmus maximus OX=52904 GN=F2P81_002000 PE=3 SV=1	A0A2U9AXU1	23 kDa	0	0	0	0	15899000	20591000	19851000	27872000	106250000
326	Cluster of Putative aminopeptidase W07G4.4 OS=Scophthalmus maximus OX=52904 GN=SMAX5B_010288 PE=4 SV=1 (A0A2U9BVD8)	A0A2U9BVD8	61 kDa	7782400	4449700	7168000	7094600	4811800	4713500	7496700	8991200	8637800
327	Cluster of Elastase 4 OS=Scophthalmus maximus OX=52904 GN=SMAX5B_014562 PE=3 SV=1 (A0A2U9BYT1)	A0A2U9BYT1	29 kDa	25951000	26719000	26487000	28686000	73452000	17906000	15601000	73532000	24012000
328	Putative alanine aminotransferase 2-like OS=Scophthalmus maximus OX=52904 GN=SMAX5B_009256 PE=4 SV=1	A0A2U9C1I3	55 kDa	10660000	18888000	7078600	3853300	6118500	4494100	5126900	6234500	9437300
329	Serine--pyruvate aminotransferase OS=Scophthalmus maximus OX=52904 GN=SMAX5B_007930 PE=3 SV=1	A0A2U9C6U5	43 kDa	30678000	32045000	17848000	10464000	20779000	0	26684000	33734000	21238000
330	Cluster of Uncharacterized protein OS=Scophthalmus maximus OX=52904 GN=F2P81_023140 PE=4 SV=1 (A0A6A4RWR1)	A0A6A4RWR1	92 kDa	7141300	7766900	6420400	2057500	2078500	6487400	2888900	2852500	2953100
331	Cluster of Putative tropomyosin alpha-4 chain-like OS=Scophthalmus maximus OX=52904 GN=SMAX5B_022519 PE=3 SV=1 (A0A2U9C5N3)	A0A2U9C5N3	33 kDa	15800000	0	19076000	12138000	15532000	0	4029300	17216000	22777000
332	Cluster of Putative bifunctional purine biosynthesis protein PURH OS=Scophthalmus maximus OX=52904 GN=SMAX5B_012364 PE=3 SV=1 (A0A2U9BBI5)	A0A2U9BBI5	64 kDa	4238200	3865100	3372500	2838500	3493300	0	2038000	3335800	2218900
333	U5 small nuclear ribonucleoprotein 200 kDa helicase OS=Scophthalmus maximus OX=52904 GN=SMAX5B_011043 PE=4 SV=1	A0A2U9BRE9	244 kDa	3499300	4596800	4607400	0	2304100	0	3442200	2115800	2483600
334	Putative nucleobindin-2-like OS=Scophthalmus maximus OX=52904 GN=SMAX5B_018846 PE=4 SV=1	A0A2U9BUF3	59 kDa	9552500	7988000	7035900	3798600	5691800	0	8767800	4409500	7936000
335	L-type lectin-like domain-containing protein OS=Scophthalmus maximus OX=52904 GN=F2P81_016138 PE=4 SV=1	A0A2U9CFY4	58 kDa	9466300	8509800	8944700	4418400	6309300	4086800	7851100	8385100	4555100
336	Uncharacterized protein OS=Scophthalmus maximus OX=52904 GN=F2P81_011963 PE=4 SV=1	A0A6A4T061	59 kDa	10442000	12212000	11052000	9002300	15150000	5626500	7350200	10489000	7872100
337	60S ribosomal protein L5 isoform 2 OS=Scophthalmus maximus OX=52904 GN=SMAX5B_007968 PE=3 SV=1	A0A2U9C4H0	34 kDa	42360000	38197000	35793000	30455000	34588000	23713000	15210000	27328000	27659000
338	Annexin OS=Scophthalmus maximus OX=52904 GN=SMAX5B_018070 PE=3 SV=1	A0A2U9CGB9	58 kDa	18876000	13859000	14455000	13336000	7845300	3683200	6982700	6841000	11716000
339	Putative N-acylneuraminate cytidylyltransferase OS=Scophthalmus maximus OX=52904 GN=SMAX5B_007085 PE=4 SV=1	A0A2U9B0A3	48 kDa	8868400	8559700	11396000	6500000	9013500	4550100	7578800	8573200	13688000
340	Putative SH3 and multiple ankyrin repeat domains protein 3-like OS=Scophthalmus maximus OX=52904 GN=SMAX5B_018715 PE=4 SV=1	A0A2U9B3I7	228 kDa	10076000	8998600	8996900	3738400	5410200	0	6982200	8269800	6055300
341	Ribosomal protein S10 OS=Scophthalmus maximus OX=52904 GN=SMAX5B_005561 PE=4 SV=1	A0A2U9BFT8	19 kDa	36393000	72616000	41807000	0	24059000	0	43542000	35307000	60816000
342	Putative dihydropteridine reductase OS=Scophthalmus maximus OX=52904 GN=SMAX5B_019218 PE=4 SV=1	A0A2U9C694	25 kDa	94238000	65075000	20440000	11793000	28249000	19929000	101400000	18455000	22822000
343	Cluster of Ribosomal protein L7 OS=Scophthalmus maximus OX=52904 GN=SMAX5B_001755 PE=4 SV=1 (A0A2U9CYD7)	A0A2U9CYD7	48 kDa	92814000	185190000	114750000	34700000	55800000	26330000	51228000	127650000	79860000
344	Cluster of Uncharacterized protein OS=Scophthalmus maximus OX=52904 GN=F2P81_001652 PE=4 SV=1 (A0A6A4TGQ3)	A0A6A4TGQ3	49 kDa	17539000	12329000	14369000	17912000	10020000	7413300	13003000	13295000	12834000
345	40S ribosomal protein S13 OS=Scophthalmus maximus OX=52904 GN=SMAX5B_018852 PE=3 SV=1	A0A2U9BWG5	17 kDa	0	0	393590000	39318000	57402000	29330000	144200000	34975000	66858000
346	Cluster of Putative myosin light polypeptide 6-like OS=Scophthalmus maximus OX=52904 GN=SMAX5B_014436 PE=4 SV=1 (A0A2U9C0Z9)	A0A2U9C0Z9	17 kDa	15477000	19843000	17416000	12620000	9610800	13881000	13405000	16875000	19714000
347	Carboxypeptidase B1 (Tissue) OS=Scophthalmus maximus OX=52904 GN=F2P81_019136 PE=4 SV=1	A0A2U9CWR9	47 kDa	11141000	20480000	8066900	9186600	20433000	6759600	7628400	19871000	8933100
348	Cluster of Proteasome activator complex subunit 1 isoform 3 OS=Scophthalmus maximus OX=52904 GN=SMAX5B_001859 PE=4 SV=1 (A0A2U9CYD5)	A0A2U9CYD5	28 kDa	14613000	13273000	29299000	13481000	18256000	9531600	19656000	21374000	15903000
349	Uncharacterized protein OS=Scophthalmus maximus OX=52904 GN=F2P81_019539 PE=4 SV=1	A0A6A4SCY1	43 kDa	15829000	9591400	21532000	7105800	11470000	0	15459000	20514000	14083000
350	Cluster of Cystathionine beta-synthase OS=Scophthalmus maximus OX=52904 GN=F2P81_002445 PE=3 SV=1 (A0A2U9AWE5)	A0A2U9AWE5	65 kDa	11392000	9412800	9091600	7129200	7136700	0	7119300	10151000	6048300
351	Phenazine biosynthesis-like domain-containing protein 1 OS=Scophthalmus maximus OX=52904 GN=SMAX5B_012722 PE=4 SV=1	A0A2U9BCN0	32 kDa	18925000	8858300	17532000	14065000	14281000	7630200	13756000	15410000	18776000
352	Putative D-beta-hydroxybutyrate dehydrogenase mitochondrial-like OS=Scophthalmus maximus OX=52904 GN=SMAX5B_002089 PE=3 SV=1	A0A2U9CY30	39 kDa	17619000	16074000	26723000	21119000	21814000	15922000	18558000	26588000	21076000
353	Uncharacterized protein OS=Scophthalmus maximus OX=52904 GN=F2P81_025383 PE=4 SV=1	A0A6A4RIT0	31 kDa	8610200	7441000	10033000	5138400	6520500	0	10966000	4344900	3944100
354	Cluster of Cathepsin Z OS=Scophthalmus maximus OX=52904 GN=CTSZ PE=2 SV=1 (A0A1X9T5Z2)	A0A1X9T5Z2	35 kDa	19642000	24678000	21605000	20035000	25859000	23528000	14126000	21304000	10330000
355	Putative 14-3-3 protein epsilon OS=Scophthalmus maximus OX=52904 GN=SMAX5B_008416 PE=3 SV=1	A0A2U9B3H8	29 kDa	10672000	8501600	7950700	4460500	6477100	0	19113000	5965700	7174900
356	Putative sialic acid synthase-like OS=Scophthalmus maximus OX=52904 GN=SMAX5B_007367 PE=4 SV=1	A0A2U9BQM7	40 kDa	13956000	12790000	12584000	3600400	9766500	6336400	7052700	9434300	12150000
357	Putative vitamin K-dependent gamma-carboxylase OS=Scophthalmus maximus OX=52904 GN=SMAX5B_003668 PE=4 SV=1	A0A2U9CGP6	88 kDa	13506000	9190400	22787000	10786000	10751000	10056000	6851200	18600000	7045000
358	Cluster of Uncharacterized protein OS=Scophthalmus maximus OX=52904 GN=F2P81_002799 PE=4 SV=1 (A0A6A4TRN4)	A0A6A4TRN4	59 kDa	6385300	3764800	4549800	2226900	2306000	2704300	0	6215500	3622900
359	Cluster of Putative creatine kinase U-type mitochondrial-like OS=Scophthalmus maximus OX=52904 GN=F2P81_006426 PE=3 SV=1 (A0A2U9BV69)	A0A2U9BV69	47 kDa	15658000	15706000	19778000	9017900	2257200	0	6632700	8322100	11633000
360	Peroxiredoxin OS=Scophthalmus maximus OX=52904 GN=SMAX5B_006054 PE=3 SV=1	A0A2U9BK45	22 kDa	112680000	81485000	44792000	64924000	110660000	41625000	36727000	75045000	79969000
361	Uncharacterized protein OS=Scophthalmus maximus OX=52904 GN=F2P81_006727 PE=4 SV=1	A0A6A4T7J8	25 kDa	136500000	153030000	121330000	50784000	62133000	13342000	78363000	86108000	82759000
362	Cluster of Uncharacterized protein OS=Scophthalmus maximus OX=52904 GN=SMAX5B_013702 PE=3 SV=1 (A0A2U9AZU2)	A0A2U9AZU2	92 kDa	11183000	8757000	19568000	4255700	7210500	10629000	8999200	10185000	8426500
363	Cluster of Succinate--CoA ligase [GDP-forming] subunit beta, mitochondrial OS=Scophthalmus maximus OX=52904 GN=SUCLG2 PE=3 SV=1 (A0A2U9BHN1)	A0A2U9BHN1	46 kDa	6134300	14744000	8473500	6283800	5288200	4093000	5559800	3145500	5979700
364	Putative eukaryotic translation initiation factor 4 gamma 1-like OS=Scophthalmus maximus OX=52904 GN=SMAX5B_006123 PE=4 SV=1	A0A2U9BKH9	183 kDa	1493400	569390	1281900	0	1445600	0	0	2544000	1679900
365	Uncharacterized protein OS=Scophthalmus maximus OX=52904 GN=SMAX5B_015758 PE=4 SV=1	A0A2U9D0Y8	55 kDa	2560600	3511800	2887200	3425500	4617600	3356500	6069800	1963600	4400800
366	Uncharacterized protein OS=Scophthalmus maximus OX=52904 GN=F2P81_018481 PE=4 SV=1	A0A6A4S2D6	112 kDa	12512000	14754000	13121000	7697500	6970500	3351000	4371100	10538000	8778900
367	Cluster of Uncharacterized protein OS=Scophthalmus maximus OX=52904 GN=F2P81_010306 PE=4 SV=1 (A0A6A4T5G2)	A0A6A4T5G2	142 kDa	6572600	7138200	7389600	3767500	4738100	2162800	6090300	8099300	6479300
368	Cluster of Putative transcription factor HIVEP2 OS=Scophthalmus maximus OX=52904 GN=SMAX5B_009040 PE=4 SV=1 (A0A2U9CHS1)	A0A2U9CHS1	309 kDa	6555600	5521300	11627000	0	7597500	0	0	9145000	10105000
369	Cluster of Uncharacterized protein OS=Scophthalmus maximus OX=52904 GN=F2P81_022925 PE=4 SV=1 (A0A6A4RQ69)	A0A6A4RQ69	22 kDa	42118000	0	0	66438000	47668000	31671000	38612000	40999000	23272000
370	Uncharacterized protein OS=Scophthalmus maximus OX=52904 GN=F2P81_022960 PE=4 SV=1	A0A6A4RW59	18 kDa	27583000	40806000	25902000	29936000	29134000	21991000	16416000	21692000	15697000
371	Cluster of Uncharacterized protein OS=Scophthalmus maximus OX=52904 GN=F2P81_001590 PE=4 SV=1 (A0A6A4TQL7)	A0A6A4TQL7	90 kDa	13221000	8649000	12419000	0	2660200	0	4753800	9724300	7787200
372	Cluster of Putative plastin-2 OS=Scophthalmus maximus OX=52904 GN=SMAX5B_004762 PE=4 SV=1 (A0A2U9CAG0)	A0A2U9CAG0	76 kDa	4958700	6549200	8180900	5694500	3626500	0	5766300	5095400	4831500
373	Cluster of Trifunctional purine biosynthetic protein adenosine-3 OS=Scophthalmus maximus OX=52904 GN=SMAX5B_006832 PE=3 SV=1 (A0A2U9AWJ3)	A0A2U9AWJ3	107 kDa	4283700	3877000	3777200	3697800	3417100	2324600	2496700	3394200	4303800
374	Putative glyoxylate reductase/hydroxypyruvate reductase OS=Scophthalmus maximus OX=52904 GN=SMAX5B_007339 PE=3 SV=1	A0A2U9BNH5	39 kDa	19153000	25624000	10241000	22721000	19537000	6560800	16017000	22967000	23795000
375	Nuclease-sensitive element-binding protein 1 OS=Scophthalmus maximus OX=52904 GN=SMAX5B_003263 PE=4 SV=1	A0A2U9BZ13	33 kDa	8984700	12605000	8933400	7258600	8969500	8159800	9885100	15774000	11980000
376	Choline dehydrogenase OS=Scophthalmus maximus OX=52904 GN=SMAX5B_003265 PE=3 SV=1	A0A2U9C0H2	64 kDa	8462600	8281500	8122200	4545900	3755100	3733400	5876400	6864400	6644300
377	Putative rho GDP-dissociation inhibitor 1 OS=Scophthalmus maximus OX=52904 GN=F2P81_014830 PE=4 SV=1	A0A2U9CRB7	23 kDa	30190000	18669000	16747000	9593300	13292000	6734900	14473000	14759000	16119000
378	Plasminogen OS=Scophthalmus maximus OX=52904 GN=SMAX5B_000212 PE=3 SV=1	A0A2U9CUM9	89 kDa	1419400	3035100	1428400	2068300	4065100	8988800	5461800	2865500	2507900
379	Cluster of Annexin OS=Scophthalmus maximus OX=52904 GN=SMAX5B_017378 PE=3 SV=1 (A0A2U9CPP2)	A0A2U9CPP2	269 kDa	18840000	23215000	15182000	10018000	5708900	5737000	8980400	13222000	13460000
380	Cluster of Uncharacterized protein OS=Scophthalmus maximus OX=52904 GN=F2P81_021812 PE=4 SV=1 (A0A6A4S171)	A0A6A4S171	27 kDa	18235000	41640000	46080000	6057000	11115000	0	17620000	20730000	15561000
381	Cluster of Putative histone H1.5-like OS=Scophthalmus maximus OX=52904 GN=SMAX5B_003004 PE=3 SV=1 (A0A2U9CED1)	A0A2U9CED1	38 kDa	0	13267000	18671000	0	26472000	60701000	0	98674000	0
382	Phosphodiesterase OS=Scophthalmus maximus OX=52904 GN=SMAX5B_020924 PE=3 SV=1	A0A2U9CRB1	111 kDa	10994000	7191600	10504000	6146700	9775900	4984300	4072100	7973200	10279000
383	Uncharacterized protein OS=Scophthalmus maximus OX=52904 GN=F2P81_014477 PE=4 SV=1	A0A6A4SG01	52 kDa	7458300	7186600	7282700	5460400	8312000	0	8266100	5191400	8688600
384	Cluster of Uncharacterized protein OS=Scophthalmus maximus OX=52904 GN=F2P81_011021 PE=4 SV=1 (A0A6A4SSQ1)	A0A6A4SSQ1	36 kDa	6278100	6061600	4381000	11707000	8945200	8853900	0	0	0
385	Uncharacterized protein OS=Scophthalmus maximus OX=52904 GN=F2P81_002067 PE=4 SV=1	A0A6A4TMA8	111 kDa	4473400	3895700	3645900	0	1400200	0	4718400	4898600	4385800
386	Cluster of T-complex protein 1 subunit alpha OS=Scophthalmus maximus OX=52904 GN=SMAX5B_019581 PE=3 SV=1 (A0A2U9CTY1)	A0A2U9CTY1	60 kDa	4024200	5193200	5321800	3075000	4676600	0	3906800	3440400	3013200
387	40S ribosomal protein S19 isoform 5 OS=Scophthalmus maximus OX=52904 GN=SMAX5B_011694 PE=4 SV=1	A0A2U9AXE1	22 kDa	105830000	64978000	122130000	49317000	69331000	21716000	51701000	62914000	80435000
388	Putative sorbitol dehydrogenase OS=Scophthalmus maximus OX=52904 GN=SMAX5B_012441 PE=3 SV=1	A0A2U9BCI4	38 kDa	12319000	11481000	10829000	9441700	8406100	10218000	14845000	9616700	9496900
389	Putative thioredoxin domain-containing protein 5 OS=Scophthalmus maximus OX=52904 GN=SMAX5B_001991 PE=3 SV=1	A0A2U9CW52	51 kDa	6659200	6850300	9964400	3805400	9520800	4158000	4861700	4103500	4631100
390	Cluster of Uncharacterized protein OS=Scophthalmus maximus OX=52904 GN=F2P81_003469 PE=4 SV=1 (A0A6A4TNG5)	A0A6A4TNG5	174 kDa	5721500	9771300	7415700	7155000	6897200	0	4468200	6551100	6901600
391	Cluster of Putative calpain-2 catalytic subunit-like OS=Scophthalmus maximus OX=52904 GN=SMAX5B_021586 PE=3 SV=1 (A0A2U9BNN7)	A0A2U9BNN7	78 kDa	4451900	3631500	4350300	3756500	2882000	0	4683700	2667900	3133700
392	Cluster of Coronin OS=Scophthalmus maximus OX=52904 GN=SMAX5B_011550 PE=3 SV=1 (A0A2U9BP60)	A0A2U9BP60	168 kDa	4844000	5378600	5411900	0	2980900	0	6421600	8022200	5138200
393	Uncharacterized protein OS=Scophthalmus maximus OX=52904 GN=SMAX5B_005659 PE=3 SV=1	A0A2U9BBE3	35 kDa	4570400	14567000	12100000	14867000	13258000	6652700	13738000	12488000	21325000
394	Putative aldehyde dehydrogenase family 9 member A1-B-like OS=Scophthalmus maximus OX=52904 GN=F2P81_000868 PE=3 SV=1	A0A2U9BKI2	56 kDa	8335900	9290100	5462900	6161400	8115500	0	6152700	8024700	6016000
395	3-hydroxyanthranilate 3,4-dioxygenase OS=Scophthalmus maximus OX=52904 GN=HAAO PE=3 SV=1	A0A2U9CFF0	33 kDa	48760000	30452000	37705000	41416000	39549000	24658000	30291000	36491000	37575000
396	Cluster of 3-hydroxy-3-methylglutaryl coenzyme A synthase OS=Scophthalmus maximus OX=52904 GN=SMAX5B_003033 PE=3 SV=1 (A0A2U9CGJ9)	A0A2U9CGJ9	57 kDa	8006200	8230100	7269900	11067000	7336500	5655600	9276200	8616100	14349000
397	Uncharacterized protein OS=Scophthalmus maximus OX=52904 GN=F2P81_025568 PE=4 SV=1	A0A6A4RQ30	56 kDa	44198000	53663000	49850000	41407000	30541000	25022000	31961000	30719000	30814000
398	Putative C-type lectin domain family 10 member A-like (Fragment) OS=Scophthalmus maximus OX=52904 GN=SMAX5B_004486 PE=4 SV=1	A0A2U9B070	50 kDa	45040000	67286000	38452000	70548000	28754000	19047000	30738000	39621000	41434000
399	Putative plasminogen activator inhibitor 1 RNA-binding protein-like OS=Scophthalmus maximus OX=52904 GN=SMAX5B_017628 PE=4 SV=1	A0A2U9C4H6	44 kDa	12641000	13815000	19368000	5446300	7871700	7650800	11913000	11486000	31876000
400	Uncharacterized protein OS=Scophthalmus maximus OX=52904 GN=F2P81_008015 PE=4 SV=1	A0A6A4T721	145 kDa	12228000	9730500	8501800	6398800	8807900	5443100	8512300	9122100	6307800
401	Histone H4 OS=Scophthalmus maximus OX=52904 GN=SMAX5B_002967 PE=3 SV=1	A0A2U9B6J0	11 kDa	54801000	174270000	29679000	76865000	92535000	149540000	274170000	162740000	119340000
402	Cluster of Putative complement factor H-like isoform 2 OS=Scophthalmus maximus OX=52904 GN=SMAX5B_020477 PE=4 SV=1 (A0A2U9C3C5)	A0A2U9C3C5	84 kDa	0	2966400	4982400	4429500	4439700	3191900	5038600	2454400	2193900
403	Cluster of Putative interferon-induced protein 44-like OS=Scophthalmus maximus OX=52904 GN=SMAX5B_022484 PE=4 SV=1 (A0A2U9C3T6)	A0A2U9C3T6	51 kDa	11053000	9728200	11174000	4589300	11268000	24738000	8094000	7047700	7794200
404	Putative fucose mutarotase OS=Scophthalmus maximus OX=52904 GN=SMAX5B_018053 PE=4 SV=1	A0A2U9CBW1	17 kDa	46812000	35281000	34979000	8757000	11045000	0	25394000	35075000	13931000
405	Phytanoyl-CoA dioxygenase domain-containing protein 1 OS=Scophthalmus maximus OX=52904 GN=SMAX5B_013947 PE=4 SV=1	A0A2U9CHJ6	33 kDa	14609000	16531000	11130000	11386000	9544800	10583000	11120000	17036000	8177600
406	Coronin OS=Scophthalmus maximus OX=52904 GN=SMAX5B_020718 PE=3 SV=1	A0A2U9CSI7	100 kDa	4969600	5117100	3552500	5237900	3757200	3202300	1554900	3772400	3614300
407	Cluster of Putative elongation factor 1-delta-like isoform 4 OS=Scophthalmus maximus OX=52904 GN=SMAX5B_006024 PE=3 SV=1 (A0A2U9BIJ6)	A0A2U9BIJ6	27 kDa	10320000	15797000	5942500	0	8898100	0	10165000	9283200	8097300
408	Putative pre-mRNA-processing-splicing factor 8 OS=Scophthalmus maximus OX=52904 GN=SMAX5B_013355 PE=4 SV=1	A0A2U9B535	274 kDa	2871200	4629400	7540200	0	2832700	0	3236400	3087600	3968800
409	Cluster of Putative N-acylethanolamine-hydrolyzing acid amidase isoform 2 OS=Scophthalmus maximus OX=52904 GN=SMAX5B_014364 PE=3 SV=1 (A0A2U9BH79)	A0A2U9BH79	36 kDa	9334700	10118000	8887900	6132300	9901500	5384100	12599000	25017000	5054100
410	Cluster of ATP synthase subunit d, mitochondrial OS=Scophthalmus maximus OX=52904 GN=SMAX5B_007405 PE=3 SV=1 (A0A2U9BP78)	A0A2U9BP78	18 kDa	29279000	35150000	29070000	19099000	23939000	0	25256000	32039000	34613000
411	Cluster of Putative metal transporter CNNM2-like OS=Scophthalmus maximus OX=52904 GN=SMAX5B_001545 PE=4 SV=1 (A0A2U9BQF4)	A0A2U9BQF4	101 kDa	9104200	11062000	16139000	9314300	9907000	4277500	8058000	8920200	8217000
412	Cluster of Translationally-controlled tumor protein-like OS=Scophthalmus maximus OX=52904 GN=SMAX5B_018569 PE=3 SV=1 (A0A2U9CAW2)	A0A2U9CAW2	23 kDa	29707000	42602000	45895000	17170000	22712000	13281000	30088000	49093000	53188000
413	Uncharacterized protein OS=Scophthalmus maximus OX=52904 GN=F2P81_000733 PE=4 SV=1	A0A6A4TTX6	120 kDa	4550100	3885500	4207300	3409700	4610000	4251800	2061700	2994300	2756100
414	Putative eukaryotic translation initiation factor 4B isoform 3 OS=Scophthalmus maximus OX=52904 GN=SMAX5B_014361 PE=4 SV=1	A0A2U9BGQ3	72 kDa	8797400	5040300	4200500	5868200	5689900	4837600	2349200	4779400	5459800
415	Uncoupling protein 2 isoform 2 OS=Scophthalmus maximus OX=52904 GN=SMAX5B_011508 PE=3 SV=1	A0A2U9BP50	34 kDa	16122000	9376000	13045000	5572400	11074000	0	5417200	10215000	8957000
416	ATP synthase subunit b mitochondrial OS=Scophthalmus maximus OX=52904 GN=SMAX5B_014915 PE=4 SV=1	A0A2U9C0A8	28 kDa	34589000	26302000	13827000	11213000	13087000	0	16342000	26422000	16672000
417	Putative proactivator polypeptide-like OS=Scophthalmus maximus OX=52904 GN=SMAX5B_016830 PE=4 SV=1	A0A2U9CC89	63 kDa	25888000	26073000	34587000	0	14649000	0	35049000	58805000	44668000
418	Putative DNA-binding protein RFX5 OS=Scophthalmus maximus OX=52904 GN=SMAX5B_003141 PE=4 SV=1	A0A2U9CYJ9	150 kDa	12442000	13149000	22017000	16271000	7491400	16450000	5506400	16576000	8796000
419	Uncharacterized protein OS=Scophthalmus maximus OX=52904 GN=F2P81_016293 PE=4 SV=1	A0A6A4SHP5	123 kDa	4594900	7961700	4236000	2079200	7347200	0	5342800	8699500	6455800
420	Uncharacterized protein OS=Scophthalmus maximus OX=52904 GN=F2P81_010461 PE=4 SV=1	A0A6A4SVQ3	180 kDa	5496400	4786200	4323500	6299700	7304900	5126100	4462100	4982000	4841300
421	Cluster of NADPH--cytochrome P450 reductase OS=Scophthalmus maximus OX=52904 GN=POR PE=3 SV=1 (A0A2U9B5W8)	A0A2U9B5W8	162 kDa	5620600	6420800	6486000	0	3737600	4695600	6341600	1285400	3446900
422	Ribosomal protein L15 OS=Scophthalmus maximus OX=52904 GN=SMAX5B_016223 PE=3 SV=1	A0A2U9BL68	24 kDa	25367000	15846000	23245000	28746000	19662000	10960000	14755000	28514000	25541000
423	Cluster of Uncharacterized protein OS=Scophthalmus maximus OX=52904 GN=F2P81_022365 PE=4 SV=1 (A0A6A4S4Q1)	A0A6A4S4Q1	126 kDa	5476900	7037400	5299400	4115300	6233300	4539800	0	6435800	2734900
424	Uncharacterized protein OS=Scophthalmus maximus OX=52904 GN=F2P81_000110 PE=4 SV=1	A0A6A4TID4	61 kDa	11515000	14932000	7208900	3538200	4842700	3429500	4248500	3061500	6733600
425	14_3_3 domain-containing protein OS=Scophthalmus maximus OX=52904 GN=F2P81_001480 PE=3 SV=1	A0A2U9AZT9	28 kDa	5900200	5580700	5777000	3219600	3833900	0	48356000	2946800	18561000
426	Uncharacterized protein OS=Scophthalmus maximus OX=52904 GN=SMAX5B_001109 PE=4 SV=1	A0A2U9CAA9	61 kDa	5618000	4689700	4029600	5310400	5751100	3421800	5189200	4348700	6362200
427	Uncharacterized protein OS=Scophthalmus maximus OX=52904 GN=F2P81_017373 PE=4 SV=1	A0A6A4SJV2	202 kDa	2064100	2861800	2760100	0	1817200	0	1500100	1994600	1512000
428	Uncharacterized protein OS=Scophthalmus maximus OX=52904 GN=F2P81_008840 PE=4 SV=1	A0A6A4ST18	81 kDa	5290400	4995900	4956200	1909500	2864100	0	4763800	4217300	2412100
429	Uncharacterized protein OS=Scophthalmus maximus OX=52904 GN=F2P81_011893 PE=4 SV=1	A0A6A4T004	37 kDa	15424000	13472000	13309000	11157000	16565000	11978000	25976000	14331000	14902000
430	Uncharacterized protein OS=Scophthalmus maximus OX=52904 GN=F2P81_006726 PE=4 SV=1	A0A6A4T8X8	22 kDa	28522000	35630000	38503000	31309000	28813000	13209000	12710000	18815000	15696000
431	Cluster of Uncharacterized protein OS=Scophthalmus maximus OX=52904 GN=F2P81_025162 PE=4 SV=1 (A0A6A4RJC2)	A0A6A4RJC2	161 kDa	7654700	7270200	7115000	5799400	4157400	0	0	0	4247200
432	Cluster of Putative supervillin-like OS=Scophthalmus maximus OX=52904 GN=SMAX5B_007183 PE=4 SV=1 (A0A2U9BHX1)	A0A2U9BHX1	383 kDa	3946800	9574500	5225900	2083800	5192600	0	4419000	6952900	5736900
433	Cluster of Uncharacterized protein OS=Scophthalmus maximus OX=52904 GN=F2P81_002339 PE=4 SV=1 (A0A6A4TQF1)	A0A6A4TQF1	142 kDa	3234900	2610600	3422900	0	2658200	0	7909900	3042900	5039900
434	Putative thioredoxin reductase 1 cytoplasmic-like OS=Scophthalmus maximus OX=52904 GN=F2P81_013123 PE=3 SV=1	A0A2U9BI95	66 kDa	6376900	6619000	3700400	2474800	2482500	1688100	4333200	4600500	4467500
435	Putative calumenin OS=Scophthalmus maximus OX=52904 GN=SMAX5B_009714 PE=4 SV=1	A0A2U9BW86	37 kDa	7339200	6332100	6921200	7033800	12619000	8083300	5575200	11129000	6334500
436	Cluster of Aconitate hydratase, mitochondrial OS=Scophthalmus maximus OX=52904 GN=SMAX5B_020265 PE=3 SV=1 (A0A2U9CL86)	A0A2U9CL86	104 kDa	5442700	3852500	3782300	3525500	3694500	1840700	1557700	3023100	1902200
437	Uncharacterized protein OS=Scophthalmus maximus OX=52904 GN=F2P81_008275 PE=4 SV=1	A0A6A4T7S8	69 kDa	9322600	7830100	7068900	6788300	6480500	0	15433000	8751800	6657900
438	Putative alpha-aminoadipic semialdehyde synthase mitochondrial OS=Scophthalmus maximus OX=52904 GN=SMAX5B_007781 PE=4 SV=1	A0A2U9B230	104 kDa	21364000	0	8895500	6382900	5519700	0	9712400	6481200	6463500
439	Putative haptoglobin-like isoform 2 OS=Scophthalmus maximus OX=52904 GN=SMAX5B_012375 PE=4 SV=1	A0A2U9BBZ2	31 kDa	18792000	22492000	22098000	20020000	19657000	9983400	12858000	17865000	18166000
440	Putative 15-hydroxyprostaglandin dehydrogenase OS=Scophthalmus maximus OX=52904 GN=SMAX5B_019781 PE=3 SV=1	A0A2U9BQ77	28 kDa	18795000	25100000	20141000	9112800	17225000	11166000	10986000	14442000	13125000
441	Guanine deaminase OS=Scophthalmus maximus OX=52904 GN=SMAX5B_010982 PE=3 SV=1	A0A2U9BTJ2	50 kDa	5954400	10237000	9919700	3282600	4126600	0	7440700	2838700	2903400
442	Putative ATP synthase subunit O mitochondrial isoform 2 OS=Scophthalmus maximus OX=52904 GN=SMAX5B_008894 PE=3 SV=1	A0A2U9C6Z2	24 kDa	42359000	31606000	37770000	9460200	9245900	5884300	16268000	25353000	15134000
443	Cluster of V-type proton ATPase catalytic subunit A OS=Scophthalmus maximus OX=52904 GN=SMAX5B_004212 PE=3 SV=1 (A0A2U9B845)	A0A2U9B845	120 kDa	4857000	5506800	5276700	0	4621400	0	7677100	3646500	5056800
444	Cluster of Putative heat shock protein 105 kDa OS=Scophthalmus maximus OX=52904 GN=SMAX5B_019388 PE=4 SV=1 (A0A2U9B7Z5)	A0A2U9B7Z5	91 kDa	3053500	3693100	2086800	1775500	5432400	0	4207700	3002300	3863400
445	Cluster of GTP-binding protein OS=Scophthalmus maximus OX=52904 GN=F2P81_012665 PE=4 SV=1 (A0A2U9BFL2)	A0A2U9BFL2	22 kDa	4159500	6172700	5325700	6447900	2654800	2318100	8245100	0	12168000
446	Plug_translocon domain-containing protein OS=Scophthalmus maximus OX=52904 GN=SMAX5B_002361 PE=3 SV=1	A0A2U9BGM0	52 kDa	6249000	12853000	6458600	11782000	26642000	0	14709000	13913000	20109000
447	Putative xaa-Pro aminopeptidase 1 OS=Scophthalmus maximus OX=52904 GN=SMAX5B_007515 PE=3 SV=1	A0A2U9BQR3	147 kDa	6933900	4170000	8684800	4770500	5420300	3465400	8314100	11155000	9432000
448	Cluster of Putative UPF0676 protein C1494.01-like isoform 4 OS=Scophthalmus maximus OX=52904 GN=SMAX5B_018843 PE=3 SV=1 (A0A2U9BUQ5)	A0A2U9BUQ5	33 kDa	9421300	7080200	9103000	7062900	9259500	3821000	4354600	10027000	9925500
449	Isocitrate dehydrogenase OS=Scophthalmus maximus OX=52904 GN=SMAX5B_010099 PE=4 SV=1	A0A2U9BW20	100 kDa	33002000	11546000	12473000	6063000	16321000	0	12681000	20624000	15719000
450	Putative alpha-aspartyl dipeptidase-like isoform 2 OS=Scophthalmus maximus OX=52904 GN=SMAX5B_013271 PE=4 SV=1	A0A2U9CAU4	27 kDa	20176000	30823000	22124000	16137000	15571000	11117000	18558000	23858000	23149000
451	Epoxide hydrolase OS=Scophthalmus maximus OX=52904 GN=SMAX5B_019427 PE=3 SV=1	A0A2U9CSL8	54 kDa	12517000	8448100	13223000	4473100	8434700	2544500	6991400	9716600	12068000
452	Cluster of Calmodulin OS=Scophthalmus maximus OX=52904 GN=SMAX5B_008647 PE=3 SV=1 (A0A2U9CFE0)	A0A2U9CFE0	17 kDa	31954000	57307000	59990000	4727800	0	0	46054000	60068000	15463000
453	14 kDa apolipoprotein OS=Scophthalmus maximus OX=52904 GN=SMAX5B_011942 PE=4 SV=1	A0A2U9AXE3	14 kDa	1015800000	379570000	435140000	228090000	86082000	24671000	204770000	375350000	333650000
454	Cluster of Calpain-1 OS=Scophthalmus maximus OX=52904 GN=SMAX5B_010621 PE=3 SV=1 (A0A2U9B0N7)	A0A2U9B0N7	88 kDa	5370100	4764000	6926900	2880400	4369900	1745800	5088000	3692500	3693400
455	Uncharacterized protein OS=Scophthalmus maximus OX=52904 GN=F2P81_008855 PE=4 SV=1	A0A6A4T5G4	59 kDa	5661700	7520900	6452300	5730100	7248300	6252600	4834200	6572300	4522800
456	Chaperonin containing TCP1 subunit 6A (Zeta 1) OS=Scophthalmus maximus OX=52904 GN=SMAX5B_022171 PE=3 SV=1	A0A2U9B7X2	97 kDa	5860400	5630900	5845200	0	8192000	0	6318700	5720300	0
457	Metalloendopeptidase OS=Scophthalmus maximus OX=52904 GN=SMAX5B_021210 PE=4 SV=1	A0A2U9BEA4	32 kDa	4119000	12640000	4953700	5371800	14769000	4806900	2504900	9133200	4512100
458	C1 inhibitor isoform 2 OS=Scophthalmus maximus OX=52904 GN=SMAX5B_007320 PE=3 SV=1	A0A2U9BPJ8	67 kDa	4580200	5013400	3453400	7261300	3572500	3311500	4777600	3210000	3375200
459	Cluster of Dihydrolipoyl dehydrogenase OS=Scophthalmus maximus OX=52904 GN=SMAX5B_010747 PE=3 SV=1 (A0A2U9BWG2)	A0A2U9BWG2	54 kDa	10006000	8080000	12028000	14394000	20079000	13503000	8709400	10674000	6824500
460	Cluster of Erlin-1 OS=Scophthalmus maximus OX=52904 GN=SMAX5B_017911 PE=4 SV=1 (A0A2U9CC61)	A0A2U9CC61	29 kDa	18948000	20890000	22594000	0	5107000	7264700	6852700	10222000	9052500
461	Uncharacterized protein OS=Scophthalmus maximus OX=52904 GN=F2P81_012236 PE=4 SV=1	A0A6A4SQU4	151 kDa	0	2951800	2721900	3464900	2815200	0	1925000	7697100	4965000
462	Uncharacterized protein OS=Scophthalmus maximus OX=52904 GN=F2P81_008991 PE=4 SV=1	A0A6A4SY25	141 kDa	2434700	2587500	3280600	0	1758100	0	2389700	2442100	0
463	Coatomer subunit delta OS=Scophthalmus maximus OX=52904 GN=F2P81_017018 PE=3 SV=1	A0A2U9B3G3	57 kDa	17297000	6501000	15959000	12550000	11029000	10309000	9880200	8984400	14376000
464	D-3-phosphoglycerate dehydrogenase OS=Scophthalmus maximus OX=52904 GN=SMAX5B_018627 PE=3 SV=1	A0A2U9CA51	64 kDa	5474300	7974500	4986200	3280900	6588300	0	7105600	6525000	7570200
465	Cluster of Basic leucine zipper and W2 domain-containing protein 1-A OS=Scophthalmus maximus OX=52904 GN=SMAX5B_006980 PE=4 SV=1 (A0A2U9AWJ6)	A0A2U9AWJ6	48 kDa	12562000	18038000	2576900	0	2914800	0	0	11721000	0
466	Cluster of Uncharacterized protein OS=Scophthalmus maximus OX=52904 GN=SMAX5B_005335 PE=4 SV=1 (A0A2U9BBD3)	A0A2U9BBD3	119 kDa	5339400	7029000	5937100	4745600	3637700	0	3830300	3050300	7435500
467	Cluster of Putative coagulation factor XI-like isoform 5 OS=Scophthalmus maximus OX=52904 GN=SMAX5B_011103 PE=4 SV=1 (A0A2U9CYZ6)	A0A2U9CYZ6	42 kDa	17068000	11614000	11078000	16631000	5063500	6726100	9906800	6711600	8734600
468	Cluster of Putative proliferation-associated protein 2G4-like OS=Scophthalmus maximus OX=52904 GN=SMAX5B_014978 PE=4 SV=1 (A0A2U9BZT8)	A0A2U9BZT8	43 kDa	8210000	11210000	11098000	8195700	8776500	3528300	12873000	7788800	6204500
469	Cluster of Uncharacterized protein OS=Scophthalmus maximus OX=52904 GN=F2P81_014438 PE=4 SV=1 (A0A6A4SIY3)	A0A6A4SIY3	201 kDa	4739300	5662600	4908800	9024200	8258900	6605500	7051400	10082000	8590600
470	Uncharacterized protein OS=Scophthalmus maximus OX=52904 GN=F2P81_011615 PE=4 SV=1	A0A6A4SQN1	603 kDa	3892600	2360100	3060400	0	2436500	0	3231200	3165300	5576300
471	Cluster of Uncharacterized protein OS=Scophthalmus maximus OX=52904 GN=F2P81_002964 PE=4 SV=1 (A0A6A4T8C8)	A0A6A4T8C8	105 kDa	2840400	0	2903800	1275100	2549500	1101500	1894900	2276500	899270
472	Cluster of Putative catenin delta-1-like OS=Scophthalmus maximus OX=52904 GN=SMAX5B_019785 PE=4 SV=1 (A0A2U9BQZ3)	A0A2U9BQZ3	104 kDa	6946000	6080200	13365000	0	4941100	0	8169700	9789900	6807900
473	Cluster of Putative unconventional myosin-Id OS=Scophthalmus maximus OX=52904 GN=SMAX5B_020569 PE=3 SV=1 (A0A2U9CN86)	A0A2U9CN86	109 kDa	4486000	3786000	3920600	0	2259800	0	3331400	1911800	2721400
474	Putative apolipoprotein A-I-like OS=Scophthalmus maximus OX=52904 GN=SMAX5B_012128 PE=3 SV=1	A0A2U9AXB9	29 kDa	22941000	23212000	17523000	4158200	6845200	5797500	7320200	17695000	17505000
475	60S ribosomal protein L12 isoform 3 OS=Scophthalmus maximus OX=52904 GN=SMAX5B_002512 PE=3 SV=1	A0A2U9BAT9	18 kDa	67718000	70268000	80113000	43926000	68423000	25707000	43597000	52336000	51702000
476	F-actin-capping protein subunit beta OS=Scophthalmus maximus OX=52904 GN=SMAX5B_002303 PE=3 SV=1	A0A2U9BFW7	31 kDa	8928600	4106500	3864900	4877500	4411900	2701200	4958000	6398300	6837600
477	Retinol dehydrogenase 11 (All-trans/9-cis/11-cis) OS=Scophthalmus maximus OX=52904 GN=SMAX5B_014038 PE=4 SV=1	A0A2U9BHH7	36 kDa	26079000	18608000	22007000	12583000	13084000	7648500	9949900	17684000	13129000
478	Putative phosphoglucomutase-2 OS=Scophthalmus maximus OX=52904 GN=SMAX5B_007474 PE=4 SV=1	A0A2U9BNG5	75 kDa	5586000	5021100	8478700	2533200	3042400	0	2792300	4099000	2432400
479	Cluster of S-(hydroxymethyl)glutathione dehydrogenase OS=Scophthalmus maximus OX=52904 GN=SMAX5B_018934 PE=3 SV=1 (A0A2U9C806)	A0A2U9C806	43 kDa	11216000	13485000	20496000	17213000	18703000	12279000	30784000	21904000	32031000
480	Maleylacetoacetate isomerase isoform 4 OS=Scophthalmus maximus OX=52904 GN=SMAX5B_000385 PE=3 SV=1	A0A2U9CJ99	24 kDa	22358000	17224000	20321000	12195000	18720000	4812100	9872600	37201000	27661000
481	Uncharacterized protein OS=Scophthalmus maximus OX=52904 GN=F2P81_019657 PE=4 SV=1	A0A6A4SA87	53 kDa	9196500	9055100	10718000	5862900	9667300	3396500	6251400	8798600	6567800
482	Cluster of Uncharacterized protein OS=Scophthalmus maximus OX=52904 GN=F2P81_022665 PE=4 SV=1 (A0A6A4S5G2)	A0A6A4S5G2	124 kDa	7594700	6411300	5899700	0	2971900	0	2328000	2397400	4306500
483	Cluster of Cathepsin B OS=Scophthalmus maximus OX=52904 GN=SMAX5B_012693 PE=2 SV=1 (A0A0K0MJS4)	A0A0K0MJS4	36 kDa	37125000	27840000	22442000	19668000	23543000	17380000	31972000	44500000	33762000
484	Putative elongation factor 1-beta OS=Scophthalmus maximus OX=52904 GN=F2P81_002888 PE=3 SV=1	A0A2U9AV55	24 kDa	18036000	9111600	14144000	0	19223000	0	15150000	33362000	19902000
485	40S ribosomal protein S16 OS=Scophthalmus maximus OX=52904 GN=SMAX5B_010602 PE=3 SV=1	A0A2U9B2S3	16 kDa	51594000	0	53870000	0	18187000	47244000	38432000	58108000	88076000
486	Putative arginine--tRNA ligase cytoplasmic OS=Scophthalmus maximus OX=52904 GN=SMAX5B_001422 PE=3 SV=1	A0A2U9B714	76 kDa	7019700	4939600	5470500	2130700	2831800	0	5800800	5510900	3831000
487	26S protease regulatory subunit 7 OS=Scophthalmus maximus OX=52904 GN=SMAX5B_000862 PE=3 SV=1	A0A2U9BAH9	49 kDa	4890000	3205100	10849000	4000700	2910300	1625200	5109000	4592700	4116400
488	Putative WD repeat-containing protein 1 OS=Scophthalmus maximus OX=52904 GN=SMAX5B_014301 PE=4 SV=1	A0A2U9BHB7	55 kDa	6488900	4625500	7211700	4564100	8935200	12902000	8472200	4972400	5309200
489	60S ribosomal protein L14 OS=Scophthalmus maximus OX=52904 GN=SMAX5B_016316 PE=4 SV=1	A0A2U9BLE6	16 kDa	32758000	103390000	115250000	57151000	33534000	38103000	18985000	83200000	0
490	T-complex protein 1 subunit delta OS=Scophthalmus maximus OX=52904 GN=SMAX5B_006904 PE=3 SV=1	A0A2U9BN53	58 kDa	6698300	10402000	6527700	4027000	4611600	0	5288700	3847300	7829300
491	Eukaryotic translation initiation factor 2 subunit 2 OS=Scophthalmus maximus OX=52904 GN=SMAX5B_003257 PE=4 SV=1	A0A2U9BYQ4	38 kDa	2460500	1889000	4747900	3783800	6825400	0	4303300	3712700	4869300
492	MICOS complex subunit MIC60 OS=Scophthalmus maximus OX=52904 GN=SMAX5B_006921 PE=3 SV=1	A0A2U9C7P0	84 kDa	8210300	3838300	7487500	4058000	4932000	0	6581000	5601800	4684700
493	Putative unconventional myosin-Ib OS=Scophthalmus maximus OX=52904 GN=SMAX5B_018452 PE=3 SV=1	A0A2U9CDC1	134 kDa	8074800	7343300	0	4723600	8240000	0	4793700	4982500	2299600
494	Putative carbonyl reductase OS=Scophthalmus maximus OX=52904 GN=SMAX5B_017770 PE=3 SV=1	A0A2U9CEL5	29 kDa	11344000	10009000	13148000	8613100	0	0	10475000	11009000	10229000
495	Lysosome membrane protein 2 OS=Scophthalmus maximus OX=52904 PE=2 SV=1	A0A346QRX7	60 kDa	10226000	5649200	9182000	0	2811100	0	4779600	6506900	6129700
496	Cluster of GTP-binding protein SAR1a OS=Scophthalmus maximus OX=52904 GN=SMAX5B_004242 PE=3 SV=1 (A0A2U9B7W0)	A0A2U9B7W0	22 kDa	68925000	44194000	77309000	0	10871000	0	20135000	10851000	31844000
497	Putative ubiquitin-like modifier-activating enzyme 1 OS=Scophthalmus maximus OX=52904 GN=SMAX5B_002201 PE=3 SV=1	A0A2U9BFH2	112 kDa	3819800	2957800	3912800	2044100	2747700	0	2125000	3045400	2247700
498	Putative cold-inducible RNA-binding protein A-like OS=Scophthalmus maximus OX=52904 GN=SMAX5B_006134 PE=4 SV=1	A0A2U9BJF2	20 kDa	35603000	59754000	40615000	61655000	29110000	29092000	75190000	84801000	94891000
499	Putative lambda-crystallin-like OS=Scophthalmus maximus OX=52904 GN=SMAX5B_001170 PE=4 SV=1	A0A2U9CAB6	35 kDa	9547300	10729000	9017100	6630500	3403200	0	9981600	14680000	8113800
500	Putative cytosolic non-specific dipeptidase OS=Scophthalmus maximus OX=52904 GN=F2P81_023335 PE=4 SV=1	A0A2U9D0T1	53 kDa	7522300	5376000	6369000	4968400	7898900	4412400	8263500	7846800	5569800
501	Cluster of Putative NADH-ubiquinone oxidoreductase 75 kDa subunit mitochondrial-like isoform 2 OS=Scophthalmus maximus OX=52904 GN=SMAX5B_013614 PE=3 SV=1 (A0A2U9B9Z7)	A0A2U9B9Z7	79 kDa	3942100	4046900	4565000	4141000	3790000	0	2577700	2553800	1943300
502	Cluster of Putative plexin-B2-like OS=Scophthalmus maximus OX=52904 GN=SMAX5B_019274 PE=4 SV=1 (A0A2U9B3F2)	A0A2U9B3F2	211 kDa	4752700	2184600	3412100	1331400	1821900	0	2141600	2580700	1448900
503	Cluster of Uncharacterized protein OS=Scophthalmus maximus OX=52904 GN=SMAX5B_015489 PE=4 SV=1 (A0A2U9BHN6)	A0A2U9BHN6	143 kDa	2209400	4219400	2875400	1657100	2850700	0	2081800	3770700	3141200
504	Cluster of Hemopexin OS=Scophthalmus maximus OX=52904 PE=2 SV=1 (A0A068F5K8)	A0A068F5K8	49 kDa	20567000	18287000	14932000	8749600	10308000	11020000	6815700	11047000	12371000
505	Alpha-1-antitrypsin OS=Scophthalmus maximus OX=52904 GN=SMAX5B_010864 PE=3 SV=1	A0A2U9BTR1	46 kDa	10035000	18417000	13015000	14571000	9178200	8508300	5833500	12914000	14166000
506	Cluster of Eukaryotic peptide chain release factor subunit 1 OS=Scophthalmus maximus OX=52904 GN=SMAX5B_008841 PE=4 SV=1 (A0A2U9C6B9)	A0A2U9C6B9	50 kDa	8582300	7065900	5350300	5997500	6074000	4251300	5289200	9067200	5225100
507	Putative germinal-center associated nuclear protein isoform 2 (Fragment) OS=Scophthalmus maximus OX=52904 GN=SMAX5B_022019 PE=3 SV=1	A0A2U9C7T9	300 kDa	5664700	3292100	8494700	5402900	4081300	0	5754200	5213300	4240200
508	Uncharacterized protein OS=Scophthalmus maximus OX=52904 GN=F2P81_004458 PE=4 SV=1	A0A6A4TJQ5	55 kDa	15756000	28033000	61972000	79850000	18292000	39741000	61482000	35548000	164430000
509	Putative endoplasmic reticulum resident protein 44 OS=Scophthalmus maximus OX=52904 GN=SMAX5B_012082 PE=4 SV=1	A0A2U9AY80	47 kDa	7935400	0	4905100	5173800	6930800	4799000	5378300	9145800	8179400
510	Putative inter-alpha-trypsin inhibitor heavy chain H2 OS=Scophthalmus maximus OX=52904 GN=SMAX5B_010651 PE=4 SV=1	A0A2U9B2U5	106 kDa	3572400	3575700	5979600	5163900	3430700	0	4781300	4504200	3884800
511	Putative sialate O-acetylesterase OS=Scophthalmus maximus OX=52904 GN=SMAX5B_000758 PE=4 SV=1	A0A2U9B5Z9	57 kDa	4415100	3936400	5856000	6392000	5968000	0	5933200	9256600	4362200
512	Transmembrane channel-like protein OS=Scophthalmus maximus OX=52904 GN=SMAX5B_001796 PE=3 SV=1	A0A2U9BRD1	224 kDa	3409900	0	3273600	1681000	2285900	0	2227200	2424600	1949300
513	Bactericidal permeability-increasing protein OS=Scophthalmus maximus OX=52904 GN=SMAX5B_003260 PE=4 SV=1	A0A2U9C1B8	53 kDa	9995400	9033300	11121000	9396500	7074900	4638600	0	9613100	6587900
514	Putative mitochondrial import receptor subunit TOM70 OS=Scophthalmus maximus OX=52904 GN=SMAX5B_007839 PE=4 SV=1	A0A2U9C938	65 kDa	12781000	3899600	6906600	0	0	0	2761000	2736900	3073000
515	Putative retinol dehydrogenase 7-like OS=Scophthalmus maximus OX=52904 GN=SMAX5B_018368 PE=3 SV=1	A0A2U9CBD8	37 kDa	8656500	10753000	9636800	7226000	6924800	5055600	4968800	6109800	5494300
516	Putative cullin-9 OS=Scophthalmus maximus OX=52904 GN=SMAX5B_021171 PE=3 SV=1	A0A2U9CDS5	284 kDa	2441000	2222100	2293900	0	302850	0	1827800	0	2290200
517	Uncharacterized protein OS=Scophthalmus maximus OX=52904 GN=SMAX5B_003580 PE=4 SV=1	A0A2U9CEV4	39 kDa	11051000	6692400	8069000	11432000	11553000	6959100	6349400	9964300	6701800
518	Cluster of L-xylulose reductase OS=Scophthalmus maximus OX=52904 GN=SMAX5B_016697 PE=4 SV=1 (A0A2U9CR93)	A0A2U9CR93	27 kDa	8227900	7383300	8370400	0	39851000	17286000	15705000	20676000	20907000
519	Uncharacterized protein OS=Scophthalmus maximus OX=52904 GN=F2P81_012628 PE=4 SV=1	A0A6A4SSM3	54 kDa	11883000	12081000	9333400	98138000	31828000	0	8085000	28216000	19437000
520	Cluster of Serine/threonine-protein phosphatase OS=Scophthalmus maximus OX=52904 GN=F2P81_022277 PE=3 SV=1 (A0A2U9CNC6)	A0A2U9CNC6	37 kDa	8860100	5577200	9693900	0	2804400	0	0	0	0
521	Cluster of Annexin OS=Scophthalmus maximus OX=52904 GN=SMAX5B_010844 PE=3 SV=1 (A0A2U9BT25)	A0A2U9BT25	87 kDa	13431000	17432000	17303000	4741100	5340300	3061100	12667000	15281000	11304000
522	Putative sulfide:quinone oxidoreductase mitochondrial-like OS=Scophthalmus maximus OX=52904 GN=SMAX5B_009826 PE=4 SV=1	A0A2U9BVI6	48 kDa	10078000	8139600	10625000	6819200	5621800	0	7400100	8580300	7351100
523	Cluster of Profilin OS=Scophthalmus maximus OX=52904 GN=F2P81_005571 PE=3 SV=1 (A0A2U9C2J2)	A0A2U9C2J2	25 kDa	31912000	29595000	38872000	48860000	60345000	34810000	59931000	70645000	61277000
524	Glycerol-3-phosphate dehydrogenase [NAD(+)] OS=Scophthalmus maximus OX=52904 GN=SMAX5B_016364 PE=3 SV=1	A0A2U9C2M6	38 kDa	10720000	8340000	11442000	10609000	7310900	0	2874100	4842500	11629000
525	60S ribosomal protein L8 OS=Scophthalmus maximus OX=52904 GN=SMAX5B_018296 PE=3 SV=1	A0A2U9CBN3	28 kDa	72569000	57964000	63091000	155160000	41705000	47443000	43583000	24131000	62901000
526	Annexin OS=Scophthalmus maximus OX=52904 GN=SMAX5B_003651 PE=3 SV=1	A0A2U9CEU4	37 kDa	7350300	7434900	11492000	11352000	11389000	11871000	6044700	13201000	10167000
527	Putative 2'-3'-cyclic-nucleotide 3'-phosphodiesterase OS=Scophthalmus maximus OX=52904 GN=F2P81_015261 PE=4 SV=1	A0A2U9CSY1	80 kDa	3846500	5666200	4250800	0	6920100	0	0	6819700	1873100
528	Adenylate kinase 2, mitochondrial OS=Scophthalmus maximus OX=52904 GN=AK2 PE=3 SV=1	A0A2U9CXE0	40 kDa	15744000	14920000	15149000	4226500	8659400	0	8649900	14770000	8591400
529	60S ribosomal protein L5 OS=Scophthalmus maximus OX=52904 GN=SMAX5B_006174 PE=3 SV=1	A0A2U9BK67	34 kDa	8687400	13167000	17879000	26771000	31417000	18545000	13119000	0	17416000
530	Cluster of 26S proteasome non-ATPase regulatory subunit 13 isoform 2 OS=Scophthalmus maximus OX=52904 GN=SMAX5B_003812 PE=4 SV=1 (A0A2U9BAM4)	A0A2U9BAM4	43 kDa	6699300	7805100	7340400	0	0	0	4602700	4107500	5782700
531	Putative rho GTPase-activating protein 1 OS=Scophthalmus maximus OX=52904 GN=SMAX5B_000899 PE=4 SV=1	A0A2U9AW01	49 kDa	9128600	1819400	8545900	5294200	2397800	0	6995200	0	11271000
532	Cluster of AP-2 complex subunit mu OS=Scophthalmus maximus OX=52904 GN=SMAX5B_006462 PE=3 SV=1 (A0A2U9BJT9)	A0A2U9BJT9	50 kDa	6949000	6010400	8011200	0	17905000	0	7793700	7625900	5239400
533	Carboxypeptidase A2 OS=Scophthalmus maximus OX=52904 GN=SMAX5B_022114 PE=4 SV=1	A0A2U9BWZ9	47 kDa	7628800	17328000	4978400	5197600	16390000	4233300	3120800	9530600	4564500
534	DExD/H box RNA helicase OS=Scophthalmus maximus OX=52904 GN=SMAX5B_008715 PE=4 SV=1	A0A2U9CSX1	82 kDa	4192600	3704900	5216200	2075100	3148300	0	2959700	2140700	2290500
535	Chaperonin containing TCP1 subunit 5 (Epsilon) OS=Scophthalmus maximus OX=52904 GN=F2P81_019256 PE=3 SV=1	A0A2U9CW09	59 kDa	4162000	2018900	5133900	0	6090900	0	5543300	5251700	5372900
536	Uncharacterized protein OS=Scophthalmus maximus OX=52904 GN=F2P81_018775 PE=4 SV=1	A0A6A4SD12	80 kDa	6278900	5199600	5739800	2755400	4621000	0	6061900	3601700	8275800
537	Uncharacterized protein OS=Scophthalmus maximus OX=52904 GN=F2P81_011094 PE=4 SV=1	A0A6A4T0L2	68 kDa	6145100	4805500	6964100	7599600	0	0	0	6844400	5883500
538	Cluster of Uncharacterized protein OS=Scophthalmus maximus OX=52904 GN=F2P81_011301 PE=4 SV=1 (A0A6A4STG5)	A0A6A4STG5	142 kDa	5306000	4959800	5124000	0	3357900	0	7033100	3565100	4189400
539	Cluster of Putative alanine--glyoxylate aminotransferase 2 mitochondrial-like OS=Scophthalmus maximus OX=52904 GN=SMAX5B_013905 PE=3 SV=1 (A0A2U9CFX3)	A0A2U9CFX3	56 kDa	7365300	2686900	7034800	5216500	3337900	0	5934600	0	4373400
540	Cluster of Putative plakophilin-3-like OS=Scophthalmus maximus OX=52904 GN=SMAX5B_003236 PE=4 SV=1 (A0A2U9BDK6)	A0A2U9BDK6	86 kDa	5054100	4717500	4089800	1669900	5078200	0	4729900	3919500	3251300
541	60S ribosomal protein L18 OS=Scophthalmus maximus OX=52904 GN=SMAX5B_012056 PE=4 SV=1	A0A2U9AY17	37 kDa	121670000	136920000	134630000	54925000	78845000	56136000	79791000	38982000	24162000
542	Peptidylarginine deiminase OS=Scophthalmus maximus OX=52904 GN=SMAX5B_005596 PE=4 SV=1	A0A2U9BFS6	76 kDa	4671300	2421200	4675100	4547800	5857900	0	0	8306700	4968700
543	Sorting nexin OS=Scophthalmus maximus OX=52904 GN=F2P81_020065 PE=3 SV=1	A0A2U9CCB5	46 kDa	5892200	8512600	6017600	7333600	10645000	0	8006100	7629400	8149600
544	Cluster of Uncharacterized protein OS=Scophthalmus maximus OX=52904 GN=F2P81_000204 PE=4 SV=1 (A0A6A4TV76)	A0A6A4TV76	85 kDa	10522000	9333600	16123000	8161300	8447300	5073300	0	10626000	0
545	Cluster of Uncharacterized protein OS=Scophthalmus maximus OX=52904 GN=F2P81_011625 PE=4 SV=1 (A0A6A4SQP4)	A0A6A4SQP4	59 kDa	4619500	5026900	5505500	0	5694400	0	4799200	6775100	2701600
546	T-complex protein 1 subunit eta OS=Scophthalmus maximus OX=52904 GN=SMAX5B_012937 PE=3 SV=1	A0A2U9BAA6	60 kDa	5755500	1535300	6600500	5597300	5753000	5047200	4603100	4408100	5957500
547	Putative aminopeptidase NPEPL1 OS=Scophthalmus maximus OX=52904 GN=F2P81_012831 PE=4 SV=1	A0A2U9BGT4	55 kDa	4731500	4577100	6315100	5391600	5619100	4295700	3730800	6307700	4164000
548	Putative acid ceramidase OS=Scophthalmus maximus OX=52904 GN=SMAX5B_011547 PE=3 SV=1	A0A2U9BMY4	44 kDa	4119300	4517800	5948300	3877800	3688500	0	6709800	8739700	7471900
549	NADH-cytochrome b5 reductase OS=Scophthalmus maximus OX=52904 GN=F2P81_006807 PE=3 SV=1	A0A2U9BZR4	34 kDa	11994000	16296000	13098000	8256400	12879000	0	10958000	15367000	12040000
550	Putative monoacylglycerol lipase ABHD12-like isoform 3 OS=Scophthalmus maximus OX=52904 GN=SMAX5B_009088 PE=4 SV=1	A0A2U9CIS9	36 kDa	17707000	13763000	17727000	29677000	15867000	0	16205000	14403000	13610000
551	Eukaryotic translation initiation factor 5A OS=Scophthalmus maximus OX=52904 GN=SMAX5B_009693 PE=3 SV=1	A0A2U9CX08	17 kDa	15022000	11473000	17819000	12588000	7155500	16995000	5166600	9739300	18540000
552	Cluster of Uncharacterized protein OS=Scophthalmus maximus OX=52904 GN=F2P81_006664 PE=4 SV=1 (A0A6A4SZX7)	A0A6A4SZX7	119 kDa	13326000	7171000	6853100	17671000	12442000	16337000	7575800	14690000	11574000
553	Cluster of Kinesin-like protein OS=Scophthalmus maximus OX=52904 GN=SMAX5B_005218 PE=3 SV=1 (A0A2U9BFK2)	A0A2U9BFK2	217 kDa	4489100	1902400	3179100	0	0	0	3792300	5737800	6991900
554	Putative apoptosis-inducing factor 1 mitochondrial-like OS=Scophthalmus maximus OX=52904 GN=SMAX5B_004063 PE=4 SV=1	A0A2U9B8L4	88 kDa	4133400	4373700	5055900	6798400	9424800	2821800	5497300	5230000	6690300
555	Lysine--tRNA ligase OS=Scophthalmus maximus OX=52904 GN=SMAX5B_012511 PE=3 SV=1	A0A2U9BD45	71 kDa	6368100	7807800	8102400	0	6857800	0	7725100	4564300	5198400
556	Cluster of Ras-related protein Rab-2A OS=Scophthalmus maximus OX=52904 GN=SMAX5B_000817 PE=4 SV=1 (A0A2U9BKU2)	A0A2U9BKU2	24 kDa	9325300	13441000	6155400	9966600	13358000	6331200	4638100	7388500	7904400
557	26S protease regulatory subunit 8 OS=Scophthalmus maximus OX=52904 GN=F2P81_022299 PE=3 SV=1	A0A2U9CSW9	60 kDa	8111600	8278800	7914800	4613000	6219400	0	6843900	8280400	13301000
558	Transmembrane emp24 domain-containing protein 10 OS=Scophthalmus maximus OX=52904 GN=F2P81_024148 PE=3 SV=1	A0A2U9CTQ1	24 kDa	22749000	33180000	24158000	12306000	14585000	25330000	21557000	27278000	22778000
559	Uncharacterized protein OS=Scophthalmus maximus OX=52904 GN=F2P81_024240 PE=4 SV=1	A0A6A4RW61	92 kDa	17026000	17256000	16785000	7487800	6498300	3094400	9991700	12237000	9587800
560	Uncharacterized protein OS=Scophthalmus maximus OX=52904 GN=F2P81_003452 PE=4 SV=1	A0A6A4TM52	32 kDa	0	0	37749000	0	11740000	7443800	0	24403000	0
561	Cluster of Putative cysteine--tRNA ligase cytoplasmic isoform 2 OS=Scophthalmus maximus OX=52904 GN=SMAX5B_021167 PE=3 SV=1 (A0A2U9BAR9)	A0A2U9BAR9	93 kDa	7337500	4254100	3523800	0	1559900	0	1576300	2397700	2221100
562	Cluster of Putative delta-1-pyrroline-5-carboxylate synthase OS=Scophthalmus maximus OX=52904 GN=SMAX5B_016896 PE=3 SV=1 (A0A2U9CHD6)	A0A2U9CHD6	118 kDa	0	4935000	0	3675000	0	0	5849000	4534100	0
563	Cluster of Uncharacterized protein OS=Scophthalmus maximus OX=52904 GN=F2P81_016594 PE=4 SV=1 (A0A6A4SHP9)	A0A6A4SHP9	52 kDa	2140900	4000500	2474800	5265900	3605900	0	0	2299100	8025800
564	Cluster of Prohibitin OS=Scophthalmus maximus OX=52904 GN=SMAX5B_008362 PE=3 SV=1 (A0A2U9BI12)	A0A2U9BI12	34 kDa	0	19465000	12016000	0	6782800	0	9253400	15800000	12421000
565	26S protease regulatory subunit 6B isoform 3 OS=Scophthalmus maximus OX=52904 GN=SMAX5B_003509 PE=3 SV=1	A0A2U9AX10	47 kDa	6990300	3448600	4398600	0	1633000	0	2822500	6901600	4431400
566	Putative dolichyl-phosphate beta-glucosyltransferase OS=Scophthalmus maximus OX=52904 GN=SMAX5B_006768 PE=4 SV=1	A0A2U9B7V8	37 kDa	7735800	8869700	7258100	0	7448500	0	0	5607200	8060500
567	Uncharacterized protein OS=Scophthalmus maximus OX=52904 GN=F2P81_024661 PE=4 SV=1	A0A6A4RYB4	26 kDa	5527100	0	5698100	4716300	6030800	0	4776300	5224000	5290500
568	Uncharacterized protein OS=Scophthalmus maximus OX=52904 GN=F2P81_016937 PE=4 SV=1	A0A6A4S4S4	21 kDa	16065000	19080000	24602000	24058000	38419000	21465000	0	9002500	0
569	Uncharacterized protein OS=Scophthalmus maximus OX=52904 GN=F2P81_010906 PE=4 SV=1	A0A6A4T756	24 kDa	12646000	16631000	18792000	38876000	50543000	23053000	19312000	3001900	0
570	Uncharacterized protein OS=Scophthalmus maximus OX=52904 GN=F2P81_003229 PE=4 SV=1	A0A6A4TML9	31 kDa	25040000	29911000	27950000	15599000	15427000	6214700	18769000	19881000	23566000
571	Cluster of ATP synthase subunit gamma OS=Scophthalmus maximus OX=52904 GN=SMAX5B_010672 PE=3 SV=1 (A0A2U9B2V7)	A0A2U9B2V7	30 kDa	26178000	40264000	17420000	12360000	17367000	24075000	15905000	13807000	24722000
572	Putative adipocyte plasma membrane-associated protein-like OS=Scophthalmus maximus OX=52904 GN=SMAX5B_010586 PE=4 SV=1	A0A2U9B3B1	81 kDa	6338900	5333300	6366800	0	7229300	4553800	2461700	3769700	3738400
573	Cathepsin C OS=Scophthalmus maximus OX=52904 GN=SMAX5B_013458 PE=3 SV=1	A0A2U9B5A9	54 kDa	5983200	3063700	8355700	22435000	7199700	16465000	7198600	6172600	7509000
574	Proteasome subunit beta OS=Scophthalmus maximus OX=52904 GN=SMAX5B_001912 PE=3 SV=1	A0A2U9BQ08	23 kDa	10620000	15064000	17008000	7816000	9177400	4264500	17533000	14550000	18743000
575	Signal recognition particle subunit SRP72 OS=Scophthalmus maximus OX=52904 GN=SMAX5B_018970 PE=3 SV=1	A0A2U9C529	74 kDa	6996600	3308900	5674200	2521400	0	0	3824900	2734000	5860000
576	DUF547 multi-domain protein OS=Scophthalmus maximus OX=52904 GN=SMAX5B_018424 PE=4 SV=1	A0A2U9C8J8	55 kDa	7320800	5094400	8965700	3757500	3080900	0	4712700	3420800	2934200
577	60S ribosomal protein L21 isoform 10 OS=Scophthalmus maximus OX=52904 GN=SMAX5B_001676 PE=4 SV=1	A0A2U9CXM9	18 kDa	21187000	0	29952000	36351000	0	77497000	39345000	80810000	46619000
578	40S ribosomal protein S11 OS=Scophthalmus maximus OX=52904 GN=F2P81_015217 PE=2 SV=1	A0EZU4	19 kDa	0	55295000	51746000	25610000	24535000	21614000	11032000	26962000	18135000
579	Cluster of Uncharacterized protein OS=Scophthalmus maximus OX=52904 GN=F2P81_000968 PE=4 SV=1 (A0A6A4TPW4)	A0A6A4TPW4	112 kDa	5283400	3019500	5701700	2438800	2741200	0	1891400	3643900	3389700
580	Trypsinogen 2 OS=Scophthalmus maximus OX=52904 GN=SMAX5B_011876 PE=3 SV=1	A0A2U9AZ32	27 kDa	5948300	24649000	11201000	14314000	35647000	8822300	0	32770000	0
581	40S ribosomal protein S25 OS=Scophthalmus maximus OX=52904 GN=F2P81_017586 PE=3 SV=1	A0A2U9B641	14 kDa	0	0	67113000	39583000	113970000	71773000	95936000	0	111570000
582	Cluster of Putative EMILIN-1-like OS=Scophthalmus maximus OX=52904 GN=SMAX5B_007981 PE=4 SV=1 (A0A2U9BAV3)	A0A2U9BAV3	124 kDa	1449000	2349800	1754600	1534500	2446000	3807500	0	1450100	960030
583	Erlin-2 OS=Scophthalmus maximus OX=52904 GN=F2P81_013665 PE=4 SV=1	A0A2U9BSJ8	36 kDa	9521900	10372000	14415000	9859000	5328500	0	7621100	3792500	4133900
584	Putative neuroblast differentiation-associated protein AHNAK (Fragment) OS=Scophthalmus maximus OX=52904 GN=SMAX5B_002464 PE=4 SV=1	A0A2U9C6B7	259 kDa	3432700	5840400	0	0	3925100	0	3762500	9395000	3225500
585	UDP-glucuronosyltransferase OS=Scophthalmus maximus OX=52904 GN=SMAX5B_006736 PE=3 SV=1	A0A2U9CAT2	59 kDa	5292200	7021200	6664500	4101500	5576200	0	9221100	5615000	6797600
586	Uncharacterized protein OS=Scophthalmus maximus OX=52904 GN=F2P81_008848 PE=4 SV=1	A0A6A4T5A5	92 kDa	20832000	10490000	26599000	67227000	67859000	38360000	69036000	39094000	103880000
587	Cluster of Tax1-binding protein 1-like B OS=Scophthalmus maximus OX=52904 GN=SMAX5B_020648 PE=4 SV=1 (A0A2U9CU13)	A0A2U9CU13	70 kDa	2476600	0	4051100	1491500	1765500	0	0	2930600	7028600
588	Putative phosphotriesterase-related protein OS=Scophthalmus maximus OX=52904 GN=SMAX5B_006389 PE=3 SV=1	A0A2U9BJ03	40 kDa	20531000	18185000	17089000	14207000	15774000	10896000	9514200	13270000	11314000
589	Putative leucine-rich repeat-containing protein 59 OS=Scophthalmus maximus OX=52904 GN=SMAX5B_017330 PE=4 SV=1	A0A2U9CN45	38 kDa	29700000	13436000	31503000	0	5645900	0	8292600	4372400	12455000
590	Putative transmembrane protein 214 OS=Scophthalmus maximus OX=52904 GN=SMAX5B_000220 PE=4 SV=1	A0A2U9CUR2	77 kDa	3556900	8562700	3967300	4456400	5397400	3982400	0	14781000	18377000
591	Cluster of Chloride intracellular channel protein OS=Scophthalmus maximus OX=52904 GN=SMAX5B_008337 PE=3 SV=1 (A0A2U9CV64)	A0A2U9CV64	56 kDa	5904700	6331300	8539500	5635300	8789600	4947800	0	3875200	2459900
592	Cluster of Putative potassium/sodium hyperpolarization-activated cyclic nucleotide-gated channel 2-like OS=Scophthalmus maximus OX=52904 GN=SMAX5B_015889 PE=4 SV=1 (A0A2U9CZH0)	A0A2U9CZH0	124 kDa	0	2468400	7176700	1260400	1513300	0	0	2843300	0
593	Thioredoxin OS=Scophthalmus maximus OX=52904 GN=SMAX5B_021635 PE=3 SV=1	A0A2U9B178	12 kDa	33276000	36421000	19835000	16295000	31115000	26791000	17952000	14250000	26438000
594	Putative SEC14-like protein 2 OS=Scophthalmus maximus OX=52904 GN=SMAX5B_013563 PE=4 SV=1	A0A2U9BAF6	46 kDa	11018000	11519000	9531900	6249600	2601700	0	6659500	5943000	4999300
595	60S ribosomal protein L13 OS=Scophthalmus maximus OX=52904 GN=F2P81_004533 PE=3 SV=1	A0A2U9BCE2	24 kDa	0	0	0	18503000	58563000	16110000	43035000	0	25490000
596	Mitochondrial sodium/hydrogen exchanger NHA2 isoform 2 OS=Scophthalmus maximus OX=52904 GN=SMAX5B_011498 PE=4 SV=1	A0A2U9BN71	83 kDa	2279900	7197900	3209100	11336000	9588100	0	6001600	10060000	6524000
597	Putative 60S ribosomal protein L9-like OS=Scophthalmus maximus OX=52904 GN=F2P81_010308 PE=4 SV=1	A0A2U9BPW3	22 kDa	52264000	36141000	50964000	9444800	29522000	36625000	24518000	41167000	53210000
598	Peptidylprolyl isomerase OS=Scophthalmus maximus OX=52904 GN=F2P81_005352 PE=4 SV=1	A0A2U9C4F6	15 kDa	31798000	31635000	36490000	18209000	20775000	12402000	19808000	25091000	31138000
599	Cluster of Actin-related protein 3 OS=Scophthalmus maximus OX=52904 GN=SMAX5B_021672 PE=3 SV=1 (A0A2U9C8E1)	A0A2U9C8E1	47 kDa	4494000	4392700	5903000	4069900	4032100	2294300	5944000	3545600	4181900
600	Cytochrome b-c1 complex subunit 2 mitochondrial OS=Scophthalmus maximus OX=52904 GN=SMAX5B_020369 PE=3 SV=1	A0A2U9CLQ3	48 kDa	6940800	6642300	6392300	3970300	5660600	4015800	2493800	4321900	3141400
601	Uncharacterized protein OS=Scophthalmus maximus OX=52904 GN=F2P81_023434 PE=4 SV=1	A0A6A4RZP1	63 kDa	6284500	0	5925200	13253000	7786600	7569000	5794000	8362400	4651400
602	Uncharacterized protein OS=Scophthalmus maximus OX=52904 GN=F2P81_014555 PE=4 SV=1	A0A6A4SI35	143 kDa	6880600	7768300	9806900	26488000	11981000	39267000	8166500	4420800	6012700
603	Cluster of Putative aldehyde dehydrogenase family 16 member A1 OS=Scophthalmus maximus OX=52904 GN=SMAX5B_006491 PE=4 SV=1 (A0A2U9CPC7)	A0A2U9CPC7	62 kDa	6580500	3792200	4512500	0	8906000	0	9719300	0	0
604	Cluster of Uncharacterized protein OS=Scophthalmus maximus OX=52904 GN=F2P81_012965 PE=4 SV=1 (A0A6A4SPM8)	A0A6A4SPM8	108 kDa	6650100	12655000	11078000	2304700	0	0	3694900	8083500	1827800
605	Cluster of Putative poly(RC)-binding protein 2 isoform 2 OS=Scophthalmus maximus OX=52904 GN=SMAX5B_005138 PE=4 SV=1 (A0A2U9BEZ0)	A0A2U9BEZ0	33 kDa	2808400	4239000	5027700	2759800	3204000	0	0	3974500	4356200
606	Cluster of Putative 14-3-3 protein beta/alpha-like OS=Scophthalmus maximus OX=52904 GN=SMAX5B_015685 PE=3 SV=1 (A0A2U9CYN4)	A0A2U9CYN4	37 kDa	0	6319700	0	2831800	0	0	16550000	0	12559000
607	Eukaryotic translation initiation factor 3 subunit I OS=Scophthalmus maximus OX=52904 GN=EIF3I PE=3 SV=1	A0A2U9BN46	36 kDa	6107500	3590300	2953100	8533100	11519000	5850100	3683000	6809200	5458500
608	Lysozyme g OS=Scophthalmus maximus OX=52904 PE=2 SV=1	F8RPR9	21 kDa	23257000	25282000	18569000	8643300	10276000	10190000	10297000	15216000	7924000
609	Cluster of Retinaldehyde dehydrogenase 2 OS=Scophthalmus maximus OX=52904 GN=SMAX5B_012295 PE=3 SV=1 (A0A2U9BCA2)	A0A2U9BCA2	56 kDa	4477700	3920700	4226600	0	3089200	0	3374900	3734600	3397200
610	Cluster of Proteasome endopeptidase complex OS=Scophthalmus maximus OX=52904 GN=SMAX5B_005662 PE=3 SV=1 (A0A2U9BBB0)	A0A2U9BBB0	127 kDa	8425900	6896000	9551800	14636000	6317300	0	5662100	4124300	9557800
611	Cluster of Putative HEAT repeat-containing protein 1 OS=Scophthalmus maximus OX=52904 GN=SMAX5B_007238 PE=3 SV=1 (A0A2U9CQU4)	A0A2U9CQU4	264 kDa	2596100	5285200	2945800	0	0	0	0	4435600	3165600
612	Cluster of Uncharacterized protein OS=Scophthalmus maximus OX=52904 GN=F2P81_015099 PE=4 SV=1 (A0A6A4SJS8)	A0A6A4SJS8	97 kDa	1736900	0	2077700	0	1290800	0	0	0	0
613	Transmembrane emp24 domain trafficking protein 2 OS=Scophthalmus maximus OX=52904 GN=F2P81_002610 PE=3 SV=1	A0A2U9AW31	23 kDa	26591000	20523000	42957000	15276000	12373000	0	15158000	19458000	20198000
614	Proteasome subunit alpha type OS=Scophthalmus maximus OX=52904 GN=SMAX5B_014298 PE=3 SV=1	A0A2U9BH15	26 kDa	11813000	13923000	13464000	5164500	10726000	0	7874500	11448000	9639400
615	40S ribosomal protein S6 OS=Scophthalmus maximus OX=52904 GN=SMAX5B_011302 PE=3 SV=1	A0A2U9BN93	29 kDa	37509000	32358000	49137000	17800000	21274000	15947000	17479000	41929000	25516000
616	Liver angiotensinogen isoform 2 OS=Scophthalmus maximus OX=52904 GN=SMAX5B_005368 PE=3 SV=1	A0A2U9CCB4	52 kDa	4861400	4692600	6238600	0	1372600	0	4101700	3307200	4611300
617	Peroxiredoxin OS=Scophthalmus maximus OX=52904 GN=SMAX5B_008628 PE=3 SV=1	A0A2U9CE55	27 kDa	15569000	10507000	0	0	9411700	0	62111000	27764000	31103000
618	Eukaryotic translation initiation factor 2 subunit 1 OS=Scophthalmus maximus OX=52904 GN=SMAX5B_000200 PE=4 SV=1	A0A2U9CVX3	36 kDa	3195000	4916300	3796800	2778900	4275800	0	0	5250100	0
619	Uncharacterized protein OS=Scophthalmus maximus OX=52904 GN=F2P81_001081 PE=4 SV=1	A0A6A4TSY8	118 kDa	22193000	15326000	23072000	13716000	6078800	0	4802300	10634000	8265700
620	Cluster of Anion exchange protein OS=Scophthalmus maximus OX=52904 GN=SMAX5B_016078 PE=3 SV=1 (A0A2U9CRY1)	A0A2U9CRY1	114 kDa	4554200	6564800	5304800	3208300	3755200	2700000	3533200	2820600	4000700
621	Cluster of Putative tripartite motif-containing protein 16-like OS=Scophthalmus maximus OX=52904 GN=SMAX5B_007175 PE=4 SV=1 (A0A2U9BI82)	A0A2U9BI82	60 kDa	0	0	0	0	1491300	0	0	0	0
622	Cluster of Putative hydroxysteroid dehydrogenase-like protein 2 OS=Scophthalmus maximus OX=52904 GN=SMAX5B_006874 PE=4 SV=1 (A0A2U9CGB8)	A0A2U9CGB8	45 kDa	6625300	4644700	11681000	6036500	5256900	0	12767000	22551000	15693000
623	Cluster of Putative N(G)-N(G)-dimethylarginine dimethylaminohydrolase 1-like OS=Scophthalmus maximus OX=52904 GN=SMAX5B_022281 PE=4 SV=1 (A0A2U9C6A5)	A0A2U9C6A5	41 kDa	7314800	5152800	9664500	8547800	4996000	0	6992800	29714000	6956200
624	26S protease regulatory subunit 6A-like OS=Scophthalmus maximus OX=52904 GN=F2P81_004664 PE=3 SV=1	A0A2U9BCP8	48 kDa	5176700	7840500	6473100	0	3919400	0	4327700	3723100	3996400
625	Putative mesencephalic astrocyte-derived neurotrophic factor OS=Scophthalmus maximus OX=52904 GN=F2P81_012458 PE=4 SV=1	A0A2U9BEA1	20 kDa	11194000	14655000	8566700	8394700	12495000	0	5599900	13873000	9625900
626	Proteasome subunit alpha type OS=Scophthalmus maximus OX=52904 GN=F2P81_000554 PE=3 SV=1	A0A2U9BIZ8	28 kDa	5906500	0	8334900	12017000	15544000	9993600	11137000	7122700	5568100
627	Cluster of Proteasome subunit alpha type OS=Scophthalmus maximus OX=52904 GN=SMAX5B_008210 PE=3 SV=1 (A0A2U9CSY9)	A0A2U9CSY9	27 kDa	17689000	11337000	10604000	12529000	10842000	4502700	12501000	0	6871100
628	Putative lysosomal thioesterase PPT2-A-like OS=Scophthalmus maximus OX=52904 GN=SMAX5B_015680 PE=3 SV=1	A0A2U9D3C1	55 kDa	20590000	0	13839000	5584700	15212000	7431100	12497000	13006000	11399000
629	Uncharacterized protein OS=Scophthalmus maximus OX=52904 GN=F2P81_020298 PE=4 SV=1	A0A6A4S3F7	93 kDa	15269000	13630000	17940000	37958000	52492000	25644000	8089700	7975900	9013600
630	Uncharacterized protein OS=Scophthalmus maximus OX=52904 GN=F2P81_021612 PE=4 SV=1	A0A6A4S3R1	53 kDa	14527000	19838000	10895000	11524000	10208000	0	8323800	10418000	11409000
631	Uncharacterized protein OS=Scophthalmus maximus OX=52904 GN=F2P81_012215 PE=4 SV=1	A0A6A4SMQ3	36 kDa	8118300	6122200	9790500	5377600	3474200	0	2948600	4371100	5563900
632	Cluster of Putative threonine--tRNA ligase cytoplasmic isoform 2 OS=Scophthalmus maximus OX=52904 GN=SMAX5B_010363 PE=3 SV=1 (A0A2U9BTM8)	A0A2U9BTM8	83 kDa	3084700	4387100	5641000	0	3266300	1955900	0	2994500	1660300
633	Cluster of Putative N-acetylglucosamine-6-sulfatase OS=Scophthalmus maximus OX=52904 GN=SMAX5B_006996 PE=4 SV=1 (A0A2U9B9V4)	A0A2U9B9V4	39 kDa	10601000	7170900	11235000	19074000	7965100	0	10299000	12042000	4963900
634	Putative bifunctional ATP-dependent dihydroxyacetone kinase/FAD-AMP lyase (Cyclizing) OS=Scophthalmus maximus OX=52904 GN=SMAX5B_007079 PE=4 SV=1	A0A2U9B0B0	65 kDa	6553100	5600400	6406000	4860600	6526700	3495500	4392700	3796600	4160800
635	Nap1l1 protein isoform 2 OS=Scophthalmus maximus OX=52904 GN=SMAX5B_005509 PE=3 SV=1	A0A2U9B1Q4	44 kDa	5582600	4281600	3786800	19755000	9828800	11167000	11785000	7064100	3922600
636	Stress-induced-phosphoprotein 1 (Hsp70/Hsp90-organizing protein) OS=Scophthalmus maximus OX=52904 GN=SMAX5B_004328 PE=4 SV=1	A0A2U9B9C7	62 kDa	9792500	11082000	5993400	0	7419400	0	3568000	7945900	5414500
637	Putative long-chain-fatty-acid--CoA ligase 1 OS=Scophthalmus maximus OX=52904 GN=F2P81_010223 PE=4 SV=1	A0A2U9BN58	78 kDa	3391700	3604000	0	0	4966500	0	6681400	2932100	3823100
638	Cluster of 60S ribosomal protein L18a OS=Scophthalmus maximus OX=52904 GN=F2P81_017827 PE=3 SV=1 (A0A2U9BPK9)	A0A2U9BPK9	21 kDa	19312000	18129000	22306000	50962000	73938000	20579000	4382200	44545000	39133000
639	Beta-ureidopropionase OS=Scophthalmus maximus OX=52904 GN=SMAX5B_018803 PE=4 SV=1	A0A2U9BQX8	43 kDa	12849000	17300000	11110000	10961000	12657000	0	17807000	15864000	0
640	Proteasome endopeptidase complex OS=Scophthalmus maximus OX=52904 GN=SMAX5B_018837 PE=3 SV=1	A0A2U9BUH5	40 kDa	17156000	14973000	17223000	8525900	0	0	8240700	0	8752500
641	Putative elongation factor 1-delta-like OS=Scophthalmus maximus OX=52904 GN=SMAX5B_020462 PE=3 SV=1	A0A2U9C493	75 kDa	7691700	4539000	6702000	3550700	5079900	0	3465800	5620600	4296200
642	Pterin-4-alpha-carbinolamine dehydratase OS=Scophthalmus maximus OX=52904 GN=SMAX5B_008809 PE=3 SV=1	A0A2U9CCN3	12 kDa	32355000	45797000	40860000	34582000	20048000	21641000	29187000	35457000	45088000
643	E-cadherin OS=Scophthalmus maximus OX=52904 GN=SMAX5B_008594 PE=2 SV=1	A0A2U9CEH8	110 kDa	4840800	5026400	3136100	2363600	2799500	1918300	1339600	3445000	2704400
644	26S protease regulatory subunit 4 OS=Scophthalmus maximus OX=52904 GN=F2P81_023806 PE=3 SV=1	A0A2U9CUR1	97 kDa	13022000	7817800	13792000	2436300	2120400	0	11084000	7223200	6640600
645	Uncharacterized protein OS=Scophthalmus maximus OX=52904 GN=F2P81_014660 PE=4 SV=1	A0A6A4SKJ2	117 kDa	9120100	9483900	8059300	4431600	7243100	3228100	5926700	8103300	7960800
646	Uncharacterized protein OS=Scophthalmus maximus OX=52904 GN=F2P81_015351 PE=4 SV=1	A0A6A4SPQ5	37 kDa	19540000	13009000	21044000	0	16609000	0	9682600	18931000	15279000
647	Cluster of Uncharacterized protein OS=Scophthalmus maximus OX=52904 GN=F2P81_016300 PE=4 SV=1 (A0A6A4SGJ6)	A0A6A4SGJ6	266 kDa	22695000	0	0	0	0	0	0	0	15142000
648	Cluster of Putative far upstream element-binding protein 3-like OS=Scophthalmus maximus OX=52904 GN=SMAX5B_015243 PE=4 SV=1 (A0A2U9BW87)	A0A2U9BW87	58 kDa	5511900	3432200	3882100	0	0	0	0	2656600	0
649	Kynureninase OS=Scophthalmus maximus OX=52904 GN=KYNU PE=3 SV=1	A0A2U9AWP2	51 kDa	11512000	12945000	14343000	9864600	11788000	6852200	5747200	5624900	10725000
650	Electron transfer flavoprotein subunit beta OS=Scophthalmus maximus OX=52904 GN=F2P81_002539 PE=3 SV=1	A0A2U9AX42	28 kDa	8409900	7074300	8451200	7746700	8651400	8841700	10328000	6310700	7350000
651	Glutathione S-transferase theta b OS=Scophthalmus maximus OX=52904 GN=F2P81_010818 PE=3 SV=1	A0A2U9BR20	30 kDa	11751000	10904000	13242000	7079500	7804300	0	8189500	8489000	9698400
652	Putative 60S ribosomal protein L27a-like OS=Scophthalmus maximus OX=52904 GN=SMAX5B_003840 PE=3 SV=1	A0A2U9BU78	22 kDa	37823000	19436000	128100000	71867000	82168000	19393000	27754000	44618000	100740000
653	EH-domain containing 1 OS=Scophthalmus maximus OX=52904 GN=SMAX5B_009335 PE=3 SV=1	A0A2U9C703	60 kDa	8877500	6434400	8286400	0	0	0	15264000	12560000	4928200
654	Sulfotransferase OS=Scophthalmus maximus OX=52904 GN=F2P81_022275 PE=3 SV=1	A0A2U9CM99	37 kDa	11256000	12824000	15321000	0	0	0	0	6968800	15599000
655	26S protease regulatory subunit 10B OS=Scophthalmus maximus OX=52904 GN=SMAX5B_001272 PE=3 SV=1	A0A2U9CSM2	44 kDa	18939000	7250700	23808000	8804200	14511000	0	17518000	12702000	12361000
656	Melanoma differentiation associated protein 5 OS=Scophthalmus maximus OX=52904 GN=MDA5 PE=4 SV=1	A0A4P8DXR3	112 kDa	13705000	5841000	4363300	0	1195800	0	0	2842600	4605400
657	Uncharacterized protein OS=Scophthalmus maximus OX=52904 GN=F2P81_019684 PE=4 SV=1	A0A6A4S698	129 kDa	10268000	8514600	13952000	0	0	0	5214000	6178800	10555000
658	Cluster of Ubiquitin-conjugating enzyme E2 L3 OS=Scophthalmus maximus OX=52904 GN=SMAX5B_005724 PE=3 SV=1 (A0A2U9BRD5)	A0A2U9BRD5	20 kDa	33480000	37813000	30350000	6203700	8981100	0	19168000	17784000	93412000
659	Arp2/3 complex 34 kDa subunit OS=Scophthalmus maximus OX=52904 GN=F2P81_002458 PE=3 SV=1	A0A2U9AWM2	34 kDa	11389000	7201600	8899900	0	0	0	2810500	0	1599300
660	Proteasome subunit alpha type OS=Scophthalmus maximus OX=52904 GN=F2P81_001642 PE=3 SV=1	A0A2U9AZ83	26 kDa	24387000	10242000	27830000	4362000	13575000	3610100	34466000	19231000	21102000
661	Putative phosphate carrier protein mitochondrial OS=Scophthalmus maximus OX=52904 GN=SMAX5B_007701 PE=3 SV=1	A0A2U9B1N3	39 kDa	0	0	17850000	0	28517000	0	5510700	14412000	15859000
662	Putative glutamine--tRNA ligase OS=Scophthalmus maximus OX=52904 GN=SMAX5B_014853 PE=3 SV=1	A0A2U9C2L0	88 kDa	3753000	4028300	4421100	0	3246400	0	0	3678300	3135600
663	Eukaryotic translation initiation factor 3 subunit D OS=Scophthalmus maximus OX=52904 GN=EIF3D PE=3 SV=1	A0A2U9CS93	72 kDa	4378600	8709900	6174700	7804900	8898700	5107000	0	3520500	3055600
664	Putative E3 UFM1-protein ligase 1 OS=Scophthalmus maximus OX=52904 GN=SMAX5B_009700 PE=4 SV=1	A0A2U9CSN0	89 kDa	5738600	2772600	4001400	1260400	2653400	0	3750000	2003700	3815000
665	Putative 3 beta-hydroxysteroid dehydrogenase type 7 OS=Scophthalmus maximus OX=52904 GN=SMAX5B_011176 PE=3 SV=1	A0A2U9CT36	44 kDa	8100200	12967000	12719000	8176600	7673300	8917200	4670200	7410800	9063800
666	Uncharacterized protein OS=Scophthalmus maximus OX=52904 GN=F2P81_019681 PE=4 SV=1	A0A6A4SCF8	32 kDa	33215000	0	29958000	9619200	15725000	0	21691000	22959000	19298000
667	Cluster of Uncharacterized protein OS=Scophthalmus maximus OX=52904 GN=F2P81_001306 PE=4 SV=1 (A0A6A4TNB1)	A0A6A4TNB1	93 kDa	9652500	7066300	7694600	0	4571400	0	10415000	8057300	6678800
668	Cluster of Uncharacterized protein OS=Scophthalmus maximus OX=52904 GN=F2P81_012706 PE=4 SV=1 (A0A6A4SS43)	A0A6A4SS43	100 kDa	5868300	5613100	9753300	0	0	0	8871000	18886000	6326200
669	Uncharacterized protein OS=Scophthalmus maximus OX=52904 GN=SMAX5B_001806 PE=4 SV=1	A0A2U9BRH8	105 kDa	13829000	13593000	23009000	9761900	14552000	0	9804900	0	10102000
670	Cluster of Putative clathrin interactor 1 OS=Scophthalmus maximus OX=52904 GN=SMAX5B_018930 PE=4 SV=1 (A0A2U9C737)	A0A2U9C737	58 kDa	3584600	3031600	3309500	7841000	4212400	4838100	2726000	2764200	4264900
671	Core histone macro-H2A OS=Scophthalmus maximus OX=52904 GN=SMAX5B_008496 PE=4 SV=1	A0A2U9CCZ8	40 kDa	12622000	7689600	8224200	14072000	8142300	8583400	6103800	6902500	9134200
672	Splicing factor 3B subunit 1 OS=Scophthalmus maximus OX=52904 GN=SMAX5B_010234 PE=4 SV=1	A0A2U9CD78	148 kDa	3292600	3242900	4418600	0	3412300	0	4192600	3733500	3342300
673	Uncharacterized protein OS=Scophthalmus maximus OX=52904 GN=F2P81_011107 PE=4 SV=1	A0A6A4ST13	51 kDa	17871000	26219000	16842000	11257000	13603000	13848000	13097000	11390000	10855000
674	Uncharacterized protein OS=Scophthalmus maximus OX=52904 GN=F2P81_012420 PE=4 SV=1	A0A6A4SXA4	18 kDa	3366800	6519100	4704800	9963200	8132800	6670000	3959600	0	6309800
675	Cluster of Uncharacterized protein OS=Scophthalmus maximus OX=52904 GN=F2P81_015487 PE=4 SV=1 (A0A6A4SIW5)	A0A6A4SIW5	37 kDa	4574300	3657100	4625000	3298000	3902600	2560800	3422400	5736800	4839400
676	Cluster of Sulfotransferase OS=Scophthalmus maximus OX=52904 GN=SMAX5B_020198 PE=3 SV=1 (A0A2U9CN34)	A0A2U9CN34	34 kDa	35213000	17344000	25718000	0	0	0	7037300	11582000	8623800
677	Cluster of Putative utrophin OS=Scophthalmus maximus OX=52904 GN=SMAX5B_019673 PE=4 SV=1 (A0A2U9CTT6)	A0A2U9CTT6	395 kDa	2902200	2437300	2303500	0	0	0	2239300	0	2234600
678	Putative deoxyribose-phosphate aldolase isoform 3 OS=Scophthalmus maximus OX=52904 GN=SMAX5B_004403 PE=4 SV=1	A0A2U9BB25	35 kDa	5485200	5763600	4094700	9782100	4468200	0	3866600	4007900	2924500
679	Adenine phosphoribosyl transferase OS=Scophthalmus maximus OX=52904 GN=F2P81_020419 PE=3 SV=1	A0A2U9CD61	20 kDa	20155000	20127000	11958000	6039200	7294700	0	14328000	16309000	15134000
680	UDP-glucuronosyltransferase OS=Scophthalmus maximus OX=52904 GN=F2P81_022751 PE=3 SV=1	A0A2U9CND9	60 kDa	16268000	14414000	27608000	6676400	9390400	0	13090000	33092000	0
681	Cluster of Uncharacterized protein OS=Scophthalmus maximus OX=52904 GN=F2P81_006158 PE=4 SV=1 (A0A6A4T4X8)	A0A6A4T4X8	108 kDa	4055100	3971100	5603900	2246300	2658300	0	0	0	2876900
682	Cluster of Uncharacterized protein OS=Scophthalmus maximus OX=52904 GN=F2P81_020426 PE=4 SV=1 (A0A6A4S5Y7)	A0A6A4S5Y7	55 kDa	5948500	0	3267200	0	6459000	0	4027200	8147700	2640800
683	Cluster of Putative leukocyte elastase inhibitor-like OS=Scophthalmus maximus OX=52904 GN=SMAX5B_002932 PE=3 SV=1 (A0A2U9C471)	A0A2U9C471	45 kDa	2774500	0	4524200	3030700	5500900	0	3747900	4839600	5987600
684	Cluster of Putative la-related protein 1-like OS=Scophthalmus maximus OX=52904 GN=SMAX5B_004097 PE=4 SV=1 (A0A2U9B8D0)	A0A2U9B8D0	107 kDa	4983300	3823400	0	0	4410400	0	5410900	0	3348200
685	Cluster of Importin-5 OS=Scophthalmus maximus OX=52904 GN=SMAX5B_013586 PE=4 SV=1 (A0A2U9BAD0)	A0A2U9BAD0	123 kDa	5714700	5271200	7715800	0	0	0	0	2861500	4900500
686	Cluster of Protein transport protein SEC23 OS=Scophthalmus maximus OX=52904 GN=SMAX5B_001610 PE=3 SV=1 (A0A2U9BS17)	A0A2U9BS17	86 kDa	8893900	13456000	4958700	0	0	0	0	9355900	0
687	Putative voltage-dependent anion-selective channel protein 2-like OS=Scophthalmus maximus OX=52904 GN=SMAX5B_013555 PE=4 SV=1	A0A2U9AWQ7	30 kDa	4067300	2667100	6271800	7093800	14641000	2368700	6638300	5330000	4979500
688	Putative 40S ribosomal protein S15-like OS=Scophthalmus maximus OX=52904 GN=SMAX5B_005763 PE=3 SV=1	A0A2U9BKT4	19 kDa	32931000	36667000	50197000	25316000	25671000	21089000	39228000	27427000	25658000
689	Aminopeptidase OS=Scophthalmus maximus OX=52904 GN=SMAX5B_010366 PE=3 SV=1	A0A2U9BTL7	107 kDa	5576300	5844100	3864600	0	4248500	0	6546100	5789900	4791800
690	Carboxylic ester hydrolase OS=Scophthalmus maximus OX=52904 GN=SMAX5B_009850 PE=3 SV=1	A0A2U9BWI2	62 kDa	12044000	11279000	8113700	3515500	3920900	0	7921300	5133900	9796700
691	Signal recognition particle 54 kDa protein OS=Scophthalmus maximus OX=52904 GN=SRP54 PE=3 SV=1	A0A2U9CJJ5	56 kDa	8399600	6450000	7487300	4082100	3467100	0	1854400	2761500	2633400
692	Uncharacterized protein OS=Scophthalmus maximus OX=52904 GN=F2P81_004849 PE=4 SV=1	A0A6A4TNE0	64 kDa	6141900	6230800	5630200	0	5449500	1469400	0	4449300	5119200
693	60S ribosomal protein L27 OS=Scophthalmus maximus OX=52904 GN=SMAX5B_011198 PE=2 SV=1	A0EZT6	16 kDa	0	0	0	70476000	89104000	22960000	21501000	20174000	33854000
694	Cluster of Uncharacterized protein OS=Scophthalmus maximus OX=52904 GN=F2P81_005851 PE=4 SV=1 (A0A6A4TBT5)	A0A6A4TBT5	42 kDa	0	3148500	3791000	0	0	0	0	4646500	3636700
695	Cluster of Uncharacterized protein OS=Scophthalmus maximus OX=52904 GN=F2P81_021180 PE=4 SV=1 (A0A6A4RWJ2)	A0A6A4RWJ2	107 kDa	2444700	4010900	5008600	0	4961600	0	2319500	2547400	2578900
696	Cluster of Carboxylic ester hydrolase OS=Scophthalmus maximus OX=52904 GN=SMAX5B_015133 PE=3 SV=1 (A0A2U9CEF5)	A0A2U9CEF5	64 kDa	3871400	6883300	6297800	3448200	14922000	0	0	8100700	4988900
697	Cluster of Putative nucleophosmin-like OS=Scophthalmus maximus OX=52904 GN=SMAX5B_004210 PE=4 SV=1 (A0A2U9B8P0)	A0A2U9B8P0	33 kDa	16268000	11811000	11625000	0	6816700	0	15213000	0	18106000
698	Cluster of Lipase isoform 2 OS=Scophthalmus maximus OX=52904 GN=SMAX5B_007239 PE=4 SV=1 (A0A2U9CNV5)	A0A2U9CNV5	40 kDa	6138200	5151600	9342100	0	4240100	0	2045800	0	11404000
699	Cluster of Putative glutaryl-CoA dehydrogenase mitochondrial OS=Scophthalmus maximus OX=52904 GN=SMAX5B_005828 PE=3 SV=1 (A0A2U9CRA8)	A0A2U9CRA8	49 kDa	9274100	7916900	11566000	0	2154100	0	7057800	6001100	4102400
700	Putative serine carboxypeptidase CPVL OS=Scophthalmus maximus OX=52904 GN=F2P81_001837 PE=3 SV=1	A0A2U9AYH3	55 kDa	6200700	4526500	7376100	6940400	9660200	0	3595500	11438000	6647500
701	Cluster of Putative complement factor I OS=Scophthalmus maximus OX=52904 GN=SMAX5B_004497 PE=3 SV=1 (A0A2U9B088)	A0A2U9B088	69 kDa	5050300	3316200	6781200	3238900	4251600	2573400	2974700	2785300	2604800
702	Putative heterogeneous nuclear ribonucleoprotein U-like protein 1 OS=Scophthalmus maximus OX=52904 GN=SMAX5B_019816 PE=4 SV=1	A0A2U9B407	106 kDa	2823700	1891700	2161400	0	0	0	3339800	1320800	3389600
703	40S ribosomal protein S14 OS=Scophthalmus maximus OX=52904 GN=SMAX5B_021508 PE=3 SV=1	A0A2U9B6Z9	16 kDa	25471000	13325000	22614000	41494000	39093000	10631000	18532000	89970000	57690000
704	Uncharacterized protein OS=Scophthalmus maximus OX=52904 GN=SMAX5B_001088 PE=4 SV=1	A0A2U9BEM9	48 kDa	17580000	20432000	12157000	33884000	66818000	63145000	34784000	81225000	0
705	Pancreatic elastase isoform 2 OS=Scophthalmus maximus OX=52904 GN=SMAX5B_005134 PE=3 SV=1	A0A2U9BF08	29 kDa	16222000	52994000	18192000	12900000	34841000	19385000	19706000	23298000	14546000
706	Putative heterogeneous nuclear ribonucleoprotein A0-like OS=Scophthalmus maximus OX=52904 GN=SMAX5B_009446 PE=4 SV=1	A0A2U9C6E1	32 kDa	11809000	7851000	16100000	27931000	22509000	17120000	26415000	34910000	23533000
707	Putative enoyl-CoA delta isomerase 1 mitochondrial OS=Scophthalmus maximus OX=52904 GN=SMAX5B_005741 PE=3 SV=1	A0A2U9CQJ8	34 kDa	8506700	0	7697700	0	6966500	0	7093300	7789200	8100100
708	Uncharacterized protein OS=Scophthalmus maximus OX=52904 GN=F2P81_012211 PE=4 SV=1	A0A6A4SJZ4	20 kDa	0	7085500	4841400	5349200	12373000	4731800	6278400	10106000	10637000
709	Uncharacterized protein OS=Scophthalmus maximus OX=52904 GN=F2P81_006570 PE=4 SV=1	A0A6A4TEE7	103 kDa	3583800	5408800	3677300	2884900	3813500	0	0	3665900	3367500
710	Cluster of Putative 40S ribosomal protein S15a isoform 6 OS=Scophthalmus maximus OX=52904 GN=SMAX5B_001693 PE=3 SV=1 (A0A2U9BQ11)	A0A2U9BQ11	17 kDa	0	0	67099000	0	0	0	0	66005000	37198000
711	Putative bifunctional epoxide hydrolase 2 OS=Scophthalmus maximus OX=52904 GN=SMAX5B_015276 PE=4 SV=1	A0A2U9AVF1	63 kDa	9563700	13998000	7687100	2554100	11333000	0	12318000	11757000	15800000
712	Putative ankyrin repeat and FYVE domain-containing protein 1 OS=Scophthalmus maximus OX=52904 GN=SMAX5B_004193 PE=3 SV=1	A0A2U9B9I8	144 kDa	6020300	8752400	6777000	2311700	1844600	0	1194800	0	1065400
713	Putative transferrin receptor protein 1 OS=Scophthalmus maximus OX=52904 GN=SMAX5B_006673 PE=4 SV=1	A0A2U9BKI9	85 kDa	4709000	0	4717900	0	3954900	0	0	7763000	0
714	Psmd12 wu:fb38a06 wu:fc34f08 wu:fc49f02 OS=Scophthalmus maximus OX=52904 GN=F2P81_010477 PE=4 SV=1	A0A2U9BP45	53 kDa	4749100	0	4791100	3485200	3626700	0	0	0	4812600
715	F-actin-capping protein subunit alpha OS=Scophthalmus maximus OX=52904 GN=F2P81_006279 PE=3 SV=1	A0A2U9BUI4	33 kDa	6798000	5717400	5913000	0	8412300	4904600	4112100	4073900	4871400
716	Rhamnose-binding lectin OS=Scophthalmus maximus OX=52904 GN=SMAX5B_014463 PE=4 SV=1	A0A2U9C1R9	27 kDa	14376000	11289000	8310200	9949400	15249000	8407000	5920300	3436700	7466500
717	Transmembrane 9 superfamily member OS=Scophthalmus maximus OX=52904 GN=SMAX5B_008724 PE=3 SV=1	A0A2U9CCQ5	69 kDa	16059000	17117000	9544200	0	5579900	0	3315400	6275300	0
718	Uncharacterized protein (Fragment) OS=Scophthalmus maximus OX=52904 GN=F2P81_025478 PE=4 SV=1	A0A6A4RTB7	67 kDa	0	19649000	20206000	10380000	7891800	0	14689000	17054000	16343000
719	Cluster of Tr-type G domain-containing protein OS=Scophthalmus maximus OX=52904 GN=SMAX5B_002147 PE=4 SV=1 (A0A2U9AV25)	A0A2U9AV25	135 kDa	5485300	5880800	4102300	0	3620600	0	5980000	3746400	4420700
720	Cluster of Putative phosphatidylinositol-binding clathrin assembly protein-like OS=Scophthalmus maximus OX=52904 GN=SMAX5B_007046 PE=4 SV=1 (A0A2U9B057)	A0A2U9B057	113 kDa	3484900	13837000	13321000	0	0	0	6568000	11321000	10399000
721	Eukaryotic translation initiation factor 3 subunit H OS=Scophthalmus maximus OX=52904 GN=EIF3H PE=3 SV=1	A0A2U9AZ25	39 kDa	14761000	17887000	16697000	0	5839800	0	8523900	7856700	23913000
722	Putative fatty-acid amide hydrolase 2 OS=Scophthalmus maximus OX=52904 GN=SMAX5B_021618 PE=4 SV=1	A0A2U9B0S5	56 kDa	6553000	5111700	5480700	0	0	0	1893800	7774900	7667000
723	Beta-glucuronidase OS=Scophthalmus maximus OX=52904 GN=SMAX5B_004065 PE=3 SV=1	A0A2U9B984	73 kDa	11349000	18951000	6364900	0	1365600	0	6505100	8559100	3393000
724	Peptidylprolyl isomerase OS=Scophthalmus maximus OX=52904 GN=F2P81_007061 PE=4 SV=1	A0A2U9BYJ9	50 kDa	0	3691000	3863800	0	2847800	0	0	0	2852000
725	Cluster of Aminomethyltransferase OS=Scophthalmus maximus OX=52904 GN=SMAX5B_002747 PE=3 SV=1 (A0A2U9C151)	A0A2U9C151	45 kDa	3115000	4015300	4041300	3345900	3885700	2221800	2560900	2712000	2177600
726	Putative kininogen-1 OS=Scophthalmus maximus OX=52904 GN=SMAX5B_017861 PE=4 SV=1	A0A2U9C658	43 kDa	9062000	32474000	8182900	15777000	29646000	0	0	17490000	19213000
727	60s ribosomal protein OS=Scophthalmus maximus OX=52904 GN=SMAX5B_019220 PE=3 SV=1	A0A2U9C719	18 kDa	0	15511000	4757600	20550000	37417000	8824100	0	0	0
728	26S proteasome non-ATPase regulatory subunit 11 OS=Scophthalmus maximus OX=52904 GN=SMAX5B_006689 PE=4 SV=1	A0A2U9CPA9	79 kDa	5354500	5970400	5961400	0	4016500	0	6152500	5789000	5135500
729	Phosphoacetylglucosamine mutase OS=Scophthalmus maximus OX=52904 GN=SMAX5B_008325 PE=3 SV=1	A0A2U9CW42	59 kDa	6593600	6842400	6692000	6429300	7031900	0	5905400	3676700	2891900
730	Uncharacterized protein OS=Scophthalmus maximus OX=52904 GN=F2P81_014482 PE=4 SV=1	A0A6A4SPC6	21 kDa	8744500	8440000	10988000	3550100	2740600	0	2090000	4113500	5975400
731	Cluster of Ras-related protein Rab-7a OS=Scophthalmus maximus OX=52904 GN=SMAX5B_002263 PE=4 SV=1 (A0A2U9BFV8)	A0A2U9BFV8	24 kDa	0	6542500	4880600	10033000	9824900	4452100	6602900	9538000	8215500
732	Cluster of Putative voltage-dependent anion-selective channel protein 3 OS=Scophthalmus maximus OX=52904 GN=SMAX5B_010295 PE=4 SV=1 (A0A2U9BT80)	A0A2U9BT80	34 kDa	2145200	6296800	3250200	9754200	11050000	0	0	0	9764900
733	Cluster of Guanine nucleotide-binding protein G(I)/G(S)/G(T) subunit beta-1 OS=Scophthalmus maximus OX=52904 GN=SMAX5B_002601 PE=4 SV=1 (A0A2U9BYW1)	A0A2U9BYW1	37 kDa	3167300	3750900	10608000	2937400	0	0	3955500	2021300	0
734	Cluster of Dhdh OS=Scophthalmus maximus OX=52904 GN=SMAX5B_013103 PE=4 SV=1 (A0A2U9BE11)	A0A2U9BE11	39 kDa	23885000	18655000	17804000	7574900	8410500	0	5970600	0	9684400
735	Cluster of Uncharacterized protein OS=Scophthalmus maximus OX=52904 GN=F2P81_013911 PE=4 SV=1 (A0A6A4SMQ9)	A0A6A4SMQ9	242 kDa	6798800	3584900	6545000	4258800	0	0	4183200	0	3170700
736	Putative ictacalcin-like isoform 2 OS=Scophthalmus maximus OX=52904 GN=F2P81_001959 PE=4 SV=1	A0A2U9AY77	10 kDa	0	0	36575000	0	17587000	0	42881000	47660000	88234000
737	Putative phenylalanine--tRNA ligase beta subunit-like OS=Scophthalmus maximus OX=52904 GN=F2P81_017384 PE=3 SV=1	A0A2U9B664	95 kDa	11210000	11907000	7719800	3904600	4097700	0	9125700	8099700	9674400
738	Cluster of Peptidylprolyl isomerase OS=Scophthalmus maximus OX=52904 GN=SMAX5B_014209 PE=4 SV=1 (A0A2U9BG41)	A0A2U9BG41	35 kDa	27312000	60310000	10368000	18354000	22692000	9314700	20650000	11940000	33331000
739	Putative H/ACA ribonucleoprotein complex subunit 4 OS=Scophthalmus maximus OX=52904 GN=SMAX5B_021786 PE=4 SV=1	A0A2U9CI85	57 kDa	29340000	14820000	31466000	5297000	4173500	2983900	21595000	18054000	19283000
740	Putative 60S ribosomal protein L23-like isoform 2 OS=Scophthalmus maximus OX=52904 GN=SMAX5B_006124 PE=3 SV=1	A0A2U9CP69	15 kDa	114090000	123260000	170610000	57436000	29016000	19319000	73247000	92059000	68353000
741	Proteasome activator complex subunit 2 OS=Scophthalmus maximus OX=52904 GN=SMAX5B_001222 PE=4 SV=1	A0A2U9CWL0	28 kDa	19410000	0	31334000	0	4524600	0	21280000	35075000	54249000
742	Uncharacterized protein OS=Scophthalmus maximus OX=52904 GN=F2P81_006040 PE=4 SV=1	A0A6A4TDM6	20 kDa	10580000	10383000	9717500	8594900	7127500	0	5305200	0	0
743	Cluster of Uncharacterized protein OS=Scophthalmus maximus OX=52904 GN=F2P81_017733 PE=4 SV=1 (A0A6A4SKY4)	A0A6A4SKY4	22 kDa	6127300	12024000	12321000	5515700	4214300	4208600	4378900	5821100	4463900
744	Cluster of Uncharacterized protein OS=Scophthalmus maximus OX=52904 GN=F2P81_001926 PE=4 SV=1 (A0A6A4TFJ7)	A0A6A4TFJ7	61 kDa	12213000	48462000	56893000	80142000	36938000	17860000	0	74338000	66674000
745	Cluster of 3-hydroxyisobutyrate dehydrogenase OS=Scophthalmus maximus OX=52904 GN=SMAX5B_009621 PE=3 SV=1 (A0A2U9CZC6)	A0A2U9CZC6	40 kDa	4168000	5018200	5219100	1790600	2186800	0	3834800	3718400	4336700
746	Cluster of Protein kinase C OS=Scophthalmus maximus OX=52904 GN=SMAX5B_007394 PE=3 SV=1 (A0A2U9BPF5)	A0A2U9BPF5	69 kDa	0	3723800	3676500	3839900	4850900	0	2649400	0	4496700
747	Cluster of Uncharacterized protein OS=Scophthalmus maximus OX=52904 GN=F2P81_025252 PE=3 SV=1 (A0A2U9BWE1)	A0A2U9BWE1	31 kDa	4310100	11953000	3960800	4495100	0	0	6744400	5464600	4237700
748	Cluster of Cytochrome P450 OS=Scophthalmus maximus OX=52904 GN=SMAX5B_012045 PE=3 SV=1 (A0A2U9AXB8)	A0A2U9AXB8	60 kDa	0	5682100	5966200	2288200	4302100	0	7249100	4038300	3638600
749	Cluster of Putative apolipoprotein A-IV-like OS=Scophthalmus maximus OX=52904 GN=SMAX5B_015679 PE=3 SV=1 (A0A2U9CXX4)	A0A2U9CXX4	34 kDa	4523400	6237200	3836000	0	1720500	0	2286300	4362900	4775100
750	Uncharacterized protein OS=Scophthalmus maximus OX=52904 GN=F2P81_018897 PE=4 SV=1	A0A2U9B2Z6	56 kDa	2874000	2246300	3717600	4228000	4611800	2876000	3054100	3571500	2326600
751	Cluster of Putative eukaryotic translation initiation factor 4H isoform 2 OS=Scophthalmus maximus OX=52904 GN=SMAX5B_017205 PE=4 SV=1 (A0A2U9B6G6)	A0A2U9B6G6	29 kDa	13477000	33284000	8494700	9950500	16462000	14073000	6427300	7911300	12549000
752	Putative cytochrome P450 2F2-like OS=Scophthalmus maximus OX=52904 GN=SMAX5B_017802 PE=3 SV=1	A0A2U9BX98	58 kDa	6996300	3230800	6278700	0	0	0	0	3940900	4175400
753	Uncharacterized protein OS=Scophthalmus maximus OX=52904 GN=F2P81_016601 PE=4 SV=1	A0A6A4SA25	264 kDa	3356900	0	3541700	0	4130600	0	0	1498100	0
754	Cluster of Uncharacterized protein OS=Scophthalmus maximus OX=52904 GN=F2P81_017053 PE=4 SV=1 (A0A6A4SJ05)	A0A6A4SJ05	119 kDa	6442500	16143000	0	9501300	23277000	26829000	7311700	10533000	14152000
755	Cluster of Putative thioredoxin domain-containing protein 17 OS=Scophthalmus maximus OX=52904 GN=SMAX5B_004576 PE=4 SV=1 (A0A2U9B4R6)	A0A2U9B4R6	14 kDa	7737100	16368000	0	18805000	23048000	0	0	8135800	6043100
756	Cluster of Putative cytochrome P450 3A30-like OS=Scophthalmus maximus OX=52904 GN=SMAX5B_008558 PE=3 SV=1 (A0A2U9CDA6)	A0A2U9CDA6	70 kDa	0	0	5817100	4487500	4555700	0	3538900	0	0
757	Cluster of Putative desmoglein-2-like OS=Scophthalmus maximus OX=52904 GN=SMAX5B_006092 PE=4 SV=1 (A0A2U9BJ56)	A0A2U9BJ56	120 kDa	2375800	0	0	3259000	3984600	4679800	0	2209200	0
758	Cluster of ATP-binding cassette sub-family E member 1 OS=Scophthalmus maximus OX=52904 GN=SMAX5B_004489 PE=4 SV=1 (A0A2U9B058)	A0A2U9B058	67 kDa	3041400	4060500	3261400	4325300	8182500	0	0	3045300	0
759	Cluster of Uncharacterized protein OS=Scophthalmus maximus OX=52904 GN=F2P81_014924 PE=4 SV=1 (A0A6A4SNF9)	A0A6A4SNF9	77 kDa	4086300	4546400	3716300	0	0	0	6165400	0	0
760	Cluster of Superoxide dismutase [Cu-Zn] OS=Scophthalmus maximus OX=52904 GN=SMAX5B_012406 PE=3 SV=1 (A0A2U9B703)	A0A2U9B703	16 kDa	0	0	0	0	18715000	11360000	0	0	0
761	Proteasome subunit beta OS=Scophthalmus maximus OX=52904 GN=SMAX5B_012620 PE=3 SV=1	A0A2U9BD70	28 kDa	3867000	3893800	1229400	3975500	9620400	4615200	4226600	1964200	1716500
762	Putative dynactin subunit 2 OS=Scophthalmus maximus OX=52904 GN=F2P81_012262 PE=4 SV=1	A0A2U9BFH8	44 kDa	2505100	8055200	7327500	3236100	1341100	0	0	4502900	7540800
763	Glutathione peroxidase OS=Scophthalmus maximus OX=52904 GN=F2P81_012730 PE=3 SV=1	A0A2U9BFT7	16 kDa	26211000	12777000	17395000	9830600	10549000	0	9423200	16993000	12224000
764	Cytochrome b-c1 complex subunit 1 mitochondrial OS=Scophthalmus maximus OX=52904 GN=SMAX5B_014109 PE=4 SV=1	A0A2U9BH20	52 kDa	5841600	15166000	9575700	0	3343700	0	3730700	5991000	5309600
765	Endoplasmic reticulum transmembrane protein OS=Scophthalmus maximus OX=52904 GN=SMAX5B_014721 PE=3 SV=1	A0A2U9C1L9	27 kDa	5624400	5687500	5920800	5470900	8462500	6498600	10680000	15126000	11927000
766	Rab GDP dissociation inhibitor OS=Scophthalmus maximus OX=52904 GN=SMAX5B_014821 PE=3 SV=1	A0A2U9C213	50 kDa	5094100	4003900	4907500	0	0	0	0	2136400	5561300
767	Putative heterogeneous nuclear ribonucleoprotein M-like OS=Scophthalmus maximus OX=52904 GN=SMAX5B_022369 PE=4 SV=1	A0A2U9C3E5	73 kDa	2472600	2551400	2972600	0	4166400	0	0	5918300	3276100
768	Putative peptidyl-prolyl cis-trans isomerase D OS=Scophthalmus maximus OX=52904 GN=SMAX5B_019124 PE=4 SV=1	A0A2U9C7L2	41 kDa	3724700	2898200	3294700	0	3072600	0	3687100	2676500	3646700
769	Putative squalene synthase OS=Scophthalmus maximus OX=52904 GN=F2P81_024161 PE=4 SV=1	A0A2U9CTS5	47 kDa	22041000	5803900	6996800	6818800	7435400	0	0	0	3391700
770	Putative 60S acidic ribosomal protein P1-like OS=Scophthalmus maximus OX=52904 GN=F2P81_023319 PE=3 SV=1	A0A2U9CY05	12 kDa	34277000	99736000	63494000	7351100	15414000	0	92880000	107460000	92457000
771	Uncharacterized protein OS=Scophthalmus maximus OX=52904 GN=F2P81_021685 PE=4 SV=1	A0A6A4S449	45 kDa	2076000	3166300	2043100	2311700	5585100	3247400	0	3317900	6403300
772	Cluster of Aldo-keto reductase family 1 member D1 (Delta 4-3-ketosteroid-5-beta-reductase) isoform 2 OS=Scophthalmus maximus OX=52904 GN=F2P81_018685 PE=4 SV=1 (A0A2U9B1W2)	A0A2U9B1W2	39 kDa	9011800	11916000	7930100	0	0	0	5818900	0	5368800
773	Cluster of Uncharacterized protein OS=Scophthalmus maximus OX=52904 GN=F2P81_020971 PE=4 SV=1 (A0A6A4S6P2)	A0A6A4S6P2	134 kDa	7334400	5409000	6974500	0	0	0	6390900	4147900	4350400
774	Retinol-binding protein I cellular OS=Scophthalmus maximus OX=52904 GN=F2P81_002055 PE=3 SV=1	A0A2U9AXT7	16 kDa	0	0	6368400	7235700	5222900	0	6422900	0	8820900
775	Putative plastin-3-like isoform 2 OS=Scophthalmus maximus OX=52904 GN=F2P81_008679 PE=4 SV=1	A0A2U9B8L2	70 kDa	4325400	5621200	4764200	1508000	1794400	0	3210300	2431900	4091100
776	Annexin OS=Scophthalmus maximus OX=52904 GN=SMAX5B_004732 PE=3 SV=1	A0A2U9BB40	38 kDa	6692400	1587100	3348000	2900200	0	0	3549700	2784500	2732500
777	Carboxypeptidase OS=Scophthalmus maximus OX=52904 GN=SMAX5B_005586 PE=3 SV=1	A0A2U9BF79	81 kDa	6121900	3008900	6966100	16088000	13331000	9570200	6938100	5124400	4570500
778	GTP-binding nuclear protein Ran OS=Scophthalmus maximus OX=52904 GN=SMAX5B_002465 PE=3 SV=1	A0A2U9C8X4	54 kDa	12615000	12966000	15120000	32320000	38347000	20204000	24494000	12477000	8330400
779	Putative CDK5 regulatory subunit-associated protein 3 OS=Scophthalmus maximus OX=52904 GN=SMAX5B_020553 PE=4 SV=1	A0A2U9CU05	57 kDa	5297500	0	4929000	0	3199300	0	11500000	3564200	4926000
780	Putative thiopurine S-methyltransferase isoform 2 OS=Scophthalmus maximus OX=52904 GN=SMAX5B_015535 PE=3 SV=1	A0A2U9CXS4	29 kDa	28955000	26722000	22934000	8574100	8997100	0	50211000	12749000	43936000
781	Uncharacterized protein OS=Scophthalmus maximus OX=52904 GN=F2P81_023269 PE=4 SV=1	A0A6A4RVU1	71 kDa	0	0	6922000	2716000	3021800	3589300	3882000	3990500	4463100
782	Uncharacterized protein OS=Scophthalmus maximus OX=52904 GN=F2P81_015349 PE=4 SV=1	A0A6A4SKG7	52 kDa	6274300	5561600	5288200	7198200	7823400	4646100	2592200	4694400	4128300
783	Cluster of Putative erythrocyte band 7 integral membrane protein isoform 2 OS=Scophthalmus maximus OX=52904 GN=SMAX5B_015201 PE=4 SV=1 (A0A2U9CFT8)	A0A2U9CFT8	33 kDa	2591100	3403800	9113300	3524100	4557800	2334100	0	3639900	2351300
784	Cluster of Elastase-like serine protease OS=Scophthalmus maximus OX=52904 GN=F2P81_013465 PE=3 SV=1 (A0A2U9BTK1)	A0A2U9BTK1	29 kDa	9772100	11963000	8675600	24277000	6555000	0	4685900	6399000	2407400
785	Cluster of Uncharacterized protein OS=Scophthalmus maximus OX=52904 GN=F2P81_009993 PE=4 SV=1 (A0A6A4SWP8)	A0A6A4SWP8	134 kDa	4127400	0	0	0	0	0	0	0	0
786	Cluster of Uncharacterized protein OS=Scophthalmus maximus OX=52904 GN=F2P81_023888 PE=4 SV=1 (A0A6A4RT84)	A0A6A4RT84	107 kDa	1688000	2010700	1929700	0	5921300	0	4405000	2035400	0
787	Cluster of Coatomer subunit beta' OS=Scophthalmus maximus OX=52904 GN=SMAX5B_000646 PE=3 SV=1 (A0A2U9B686)	A0A2U9B686	105 kDa	1366600	1090000	2011300	0	0	0	0	0	1801500
788	Cluster of Putative unconventional myosin-Ic OS=Scophthalmus maximus OX=52904 GN=SMAX5B_008463 PE=3 SV=1 (A0A2U9B3X8)	A0A2U9B3X8	125 kDa	3158400	3997400	5666300	0	0	0	4294500	2846000	3033100
789	Putative acetolactate synthase-like protein OS=Scophthalmus maximus OX=52904 GN=SMAX5B_000761 PE=3 SV=1	A0A2U9B6I8	67 kDa	7138600	3259600	5450100	1679200	2875100	0	3176000	4257400	3157400
790	Putative malectin-like OS=Scophthalmus maximus OX=52904 GN=SMAX5B_018759 PE=4 SV=1	A0A2U9BSD3	25 kDa	0	4267000	3989800	3205600	5524200	0	0	2736700	4121500
791	Nucleoside diphosphate kinase OS=Scophthalmus maximus OX=52904 GN=SMAX5B_020891 PE=3 SV=1	A0A2U9CRF2	23 kDa	5367800	0	15508000	8515600	7509500	7518800	10182000	11285000	6199500
792	116 kDa U5 small nuclear ribonucleoprotein component OS=Scophthalmus maximus OX=52904 GN=F2P81_015355 PE=4 SV=1	A0A2U9CU03	109 kDa	4090400	5283300	4131000	0	0	0	3585400	2404000	2186000
793	Putative ATP-binding cassette sub-family D member 3 OS=Scophthalmus maximus OX=52904 GN=SMAX5B_001770 PE=4 SV=1	A0A2U9CWD7	76 kDa	7893400	11948000	5581100	4312700	2904200	0	9218800	2502500	2231600
794	Carbonic anhydrase OS=Scophthalmus maximus OX=52904 GN=SMAX5B_001618 PE=3 SV=1	A0A2U9CWN8	31 kDa	23935000	41710000	9560300	18436000	17532000	14350000	19843000	32265000	22323000
795	14-alpha demethylase OS=Scophthalmus maximus OX=52904 GN=SMAX5B_015539 PE=3 SV=1	A0A2U9CZS3	57 kDa	0	2913500	3945000	0	0	0	1716000	1844200	2367100
796	Uncharacterized protein OS=Scophthalmus maximus OX=52904 GN=F2P81_020156 PE=4 SV=1	A0A6A4S573	87 kDa	12258000	16737000	21460000	0	0	0	14439000	15495000	9626600
797	Uncharacterized protein OS=Scophthalmus maximus OX=52904 GN=F2P81_018604 PE=4 SV=1	A0A6A4SA81	35 kDa	3413100	0	6168900	0	2689500	0	0	2294600	1592900
798	Uncharacterized protein OS=Scophthalmus maximus OX=52904 GN=F2P81_014943 PE=4 SV=1	A0A6A4SEQ5	24 kDa	15056000	10724000	22551000	0	0	0	20023000	15962000	10757000
799	Cluster of Protein Z-dependent protease inhibitor isoform 3 OS=Scophthalmus maximus OX=52904 GN=SMAX5B_000355 PE=3 SV=1 (A0A2U9CIW4)	A0A2U9CIW4	48 kDa	0	7185000	9286700	4482800	5020300	0	7367500	5364700	7764100
800	Cluster of Putative 60S ribosomal protein L38 OS=Scophthalmus maximus OX=52904 GN=SMAX5B_017388 PE=3 SV=1 (A0A2U9CN51)	A0A2U9CN51	34 kDa	0	33397000	51597000	12917000	22965000	0	0	0	0
801	Cluster of Septin-2 isoform 2 OS=Scophthalmus maximus OX=52904 GN=SMAX5B_005990 PE=3 SV=1 (A0A2U9BL03)	A0A2U9BL03	41 kDa	5767900	4032700	4009200	0	0	0	0	17301000	0
802	Cluster of Uncharacterized protein OS=Scophthalmus maximus OX=52904 GN=F2P81_009281 PE=4 SV=1 (A0A6A4SYS4)	A0A6A4SYS4	177 kDa	9284200	4433000	9925500	3058700	4426700	0	3787600	7201300	8752100
803	Cluster of Putative persulfide dioxygenase ETHE1 mitochondrial OS=Scophthalmus maximus OX=52904 GN=SMAX5B_003718 PE=4 SV=1 (A0A2U9AX34)	A0A2U9AX34	32 kDa	13962000	0	14956000	11858000	15308000	0	14913000	7716000	0
804	NADH-cytochrome b5 reductase OS=Scophthalmus maximus OX=52904 GN=SMAX5B_010607 PE=3 SV=1	A0A2U9B314	34 kDa	8600400	0	8875500	4730400	0	0	2476400	4580900	4066300
805	Bleomycin hydrolase OS=Scophthalmus maximus OX=52904 GN=SMAX5B_000604 PE=3 SV=1	A0A2U9B603	52 kDa	8302400	7176500	5646200	853600	3564600	3841000	3435500	4562500	6033600
806	Putative serine/threonine-protein phosphatase 6 regulatory subunit 2-like OS=Scophthalmus maximus OX=52904 GN=SMAX5B_000870 PE=4 SV=1	A0A2U9BAW9	99 kDa	3171300	3446700	4077700	0	1026700	0	3610500	0	0
807	PCI domain-containing protein OS=Scophthalmus maximus OX=52904 GN=F2P81_012982 PE=4 SV=1	A0A2U9BHM1	45 kDa	0	0	5168000	0	6079300	0	5945800	7378000	4901700
808	Cluster of PARP catalytic domain-containing protein OS=Scophthalmus maximus OX=52904 GN=SMAX5B_016013 PE=4 SV=1 (A0A2U9CV03)	A0A2U9CV03	16 kDa	10819000	3589700	6899500	9130300	14446000	6529800	0	8524700	0
809	Putative brevican core protein OS=Scophthalmus maximus OX=52904 GN=SMAX5B_015684 PE=3 SV=1	A0A2U9CZI0	214 kDa	4800700	4016100	3395800	0	14154000	0	6371100	8184100	6927200
810	Putative programmed cell death 6-interacting protein OS=Scophthalmus maximus OX=52904 GN=SMAX5B_015856 PE=4 SV=1	A0A2U9D465	97 kDa	2539800	2306000	3739000	0	5305300	0	7927400	2027500	2404200
811	Uncharacterized protein OS=Scophthalmus maximus OX=52904 GN=F2P81_025318 PE=4 SV=1	A0A6A4RV99	82 kDa	0	0	0	1420100	3147800	0	1364800	4440300	3183200
812	Lysozyme OS=Scophthalmus maximus OX=52904 GN=F2P81_016477 PE=3 SV=1	B3VHW3	16 kDa	88182000	25418000	43988000	115550000	140350000	122250000	28098000	48144000	36756000
813	UTP--glucose-1-phosphate uridylyltransferase OS=Scophthalmus maximus OX=52904 GN=SMAX5B_016802 PE=3 SV=1	A0A2U9CEP7	57 kDa	31738000	15370000	28345000	0	19470000	0	43213000	38645000	49946000
814	Cluster of 40S ribosomal protein S20 isoform 2 OS=Scophthalmus maximus OX=52904 GN=SMAX5B_001533 PE=3 SV=1 (A0A2U9CWG5)	A0A2U9CWG5	13 kDa	133990000	148800000	138460000	75674000	104110000	34341000	41898000	84239000	162520000
815	Cluster of Putative hydroxyacyl-coenzyme A dehydrogenase mitochondrial-like isoform 3 OS=Scophthalmus maximus OX=52904 GN=SMAX5B_011341 PE=4 SV=1 (A0A2U9BN06)	A0A2U9BN06	33 kDa	5136000	0	4513300	0	1602200	0	0	0	3029000
816	Cluster of Ribosomal protein L19 OS=Scophthalmus maximus OX=52904 GN=SMAX5B_017280 PE=3 SV=1 (A0A2U9CMI2)	A0A2U9CMI2	25 kDa	0	5434700	0	17365000	13782000	26754000	17077000	19237000	39511000
817	Cluster of Putative serine/threonine-protein kinase OSR1-like OS=Scophthalmus maximus OX=52904 GN=F2P81_000961 PE=4 SV=1 (A0A2U9BKE7)	A0A2U9BKE7	58 kDa	2180700	0	6054200	0	1023000	0	0	0	0
818	Cluster of Uncharacterized protein OS=Scophthalmus maximus OX=52904 GN=F2P81_010407 PE=4 SV=1 (A0A6A4SU94)	A0A6A4SU94	105 kDa	3352900	3476100	3194000	2510800	2045600	0	4592100	4106100	4422500
819	Cluster of Serine/threonine-protein phosphatase OS=Scophthalmus maximus OX=52904 GN=SMAX5B_004696 PE=3 SV=1 (A0A2U9BU10)	A0A2U9BU10	36 kDa	4070900	3337700	3098800	0	0	0	0	2598000	0
820	Cluster of Uncharacterized protein OS=Scophthalmus maximus OX=52904 GN=F2P81_023925 PE=4 SV=1 (A0A6A4RSZ5)	A0A6A4RSZ5	110 kDa	1292600	1980700	1453500	0	0	0	0	1910300	2291000
821	TGc domain-containing protein OS=Scophthalmus maximus OX=52904 GN=SMAX5B_014210 PE=4 SV=1	A0A2U9BGJ3	75 kDa	3621800	2259200	2939200	0	0	0	1160400	0	0
822	Poly(U)-specific endoribonuclease OS=Scophthalmus maximus OX=52904 GN=SMAX5B_014388 PE=4 SV=1	A0A2U9BGM7	43 kDa	0	14955000	6901500	5119700	9284800	0	2591300	6473700	3453600
823	Putative glutaredoxin-1 OS=Scophthalmus maximus OX=52904 GN=F2P81_012962 PE=4 SV=1	A0A2U9BGY2	12 kDa	39368000	44208000	40347000	14820000	15354000	12967000	22800000	38415000	29966000
824	Mannose-6-phosphate isomerase OS=Scophthalmus maximus OX=52904 GN=F2P81_006440 PE=3 SV=1	A0A2U9BUV4	46 kDa	7564900	4779000	8021900	0	0	0	7267300	9781400	5366800
825	Macrophage erythroblast attacher OS=Scophthalmus maximus OX=52904 GN=SMAX5B_009303 PE=4 SV=1	A0A2U9C5G4	51 kDa	12217000	14679000	12944000	12067000	13286000	14308000	6963500	8498700	10361000
826	Putative cytochrome P450 2J2-like OS=Scophthalmus maximus OX=52904 GN=SMAX5B_017637 PE=4 SV=1	A0A2U9C6G4	108 kDa	8508000	7316100	11639000	0	0	0	3026600	0	9522100
827	Surfeit locus protein 4 OS=Scophthalmus maximus OX=52904 GN=SMAX5B_003637 PE=4 SV=1	A0A2U9CFQ1	65 kDa	19501000	0	33302000	0	0	5183800	4880900	7328000	9284500
828	Putative ubiquitin carboxyl-terminal hydrolase 7 OS=Scophthalmus maximus OX=52904 GN=SMAX5B_006690 PE=3 SV=1	A0A2U9CQ11	130 kDa	3997700	3403100	2023300	0	1313900	0	1709100	3558000	2029300
829	Uncharacterized protein OS=Scophthalmus maximus OX=52904 GN=F2P81_025380 PE=4 SV=1	A0A6A4RKJ9	21 kDa	5565200	7258000	6551800	1694600	3351000	0	6180300	8890600	8275700
830	Cluster of Uncharacterized protein OS=Scophthalmus maximus OX=52904 GN=F2P81_011161 PE=4 SV=1 (A0A6A4ST24)	A0A6A4ST24	55 kDa	3257800	0	3837300	1490100	554200	0	0	0	0
831	Cluster of Uncharacterized protein OS=Scophthalmus maximus OX=52904 GN=F2P81_014009 PE=4 SV=1 (A0A6A4SIJ4)	A0A6A4SIJ4	300 kDa	3354100	4013500	4160300	0	0	0	3691900	3752200	4490800
832	Uncharacterized protein OS=Scophthalmus maximus OX=52904 GN=F2P81_013945 PE=4 SV=1	A0A6A4SMM7	44 kDa	152870000	0	0	0	0	0	33780000	0	0
833	Cluster of Putative calcium/calmodulin-dependent protein kinase type II subunit delta OS=Scophthalmus maximus OX=52904 GN=SMAX5B_020025 PE=4 SV=1 (A0A2U9B9G6)	A0A2U9B9G6	63 kDa	7209900	3178500	5972700	0	0	0	0	7413300	5416800
834	Cluster of Leukocyte elastase inhibitor isoform 3 OS=Scophthalmus maximus OX=52904 GN=SMAX5B_001586 PE=3 SV=1 (A0A2U9CXP0)	A0A2U9CXP0	43 kDa	4526000	3069700	3582700	5272900	6813900	0	7100700	7139900	6689400
835	Succinate dehydrogenase [ubiquinone] flavoprotein subunit, mitochondrial OS=Scophthalmus maximus OX=52904 GN=F2P81_001645 PE=3 SV=1	A0A2U9AZ74	73 kDa	4108500	3432700	3458100	2558400	2514700	0	4005700	6105900	3610700
836	Tetraspanin OS=Scophthalmus maximus OX=52904 GN=SMAX5B_013193 PE=3 SV=1	A0A2U9BDF5	62 kDa	19740000	0	30096000	0	22857000	0	30035000	0	25954000
837	Uncharacterized protein OS=Scophthalmus maximus OX=52904 GN=F2P81_014158 PE=3 SV=1	A0A2U9BTP8	42 kDa	6268200	12369000	5755400	3497800	0	0	0	3607200	0
838	Epididymal secretory protein E1 isoform 2 OS=Scophthalmus maximus OX=52904 GN=SMAX5B_000402 PE=4 SV=1	A0A2U9CJ08	16 kDa	14065000	11901000	19036000	10984000	17818000	0	15324000	17004000	36495000
839	UDP-glucose 4-epimerase OS=Scophthalmus maximus OX=52904 GN=SMAX5B_003427 PE=3 SV=1	A0A2U9CLX3	39 kDa	3960600	8822200	4179500	3102900	4340900	0	8444200	6577300	3990300
840	Uncharacterized protein OS=Scophthalmus maximus OX=52904 GN=F2P81_021158 PE=4 SV=1	A0A6A4S5K7	47 kDa	3578400	5697100	6722600	0	10803000	11834000	8319300	3390300	9717600
841	Cluster of Putative 5-hydroxyisourate hydrolase-like OS=Scophthalmus maximus OX=52904 GN=SMAX5B_012555 PE=4 SV=1 (A0A2U9BCE4)	A0A2U9BCE4	38 kDa	0	0	0	0	0	0	0	0	0
841.1	Putative 5-hydroxyisourate hydrolase-like OS=Scophthalmus maximus OX=52904 GN=SMAX5B_012555 PE=4 SV=1	A0A2U9BCE4	38 kDa	0	0	0	0	0	0	0	0	0
841.2	Uncharacterized protein OS=Scophthalmus maximus OX=52904 GN=F2P81_004590 PE=4 SV=1	A0A6A4TB93	107 kDa	0	0	0	0	0	0	0	0	0
841.3	Putative programmed cell death protein 5 OS=Scophthalmus maximus OX=52904 GN=SMAX5B_012654 PE=4 SV=1	A0A2U9BDC9	15 kDa	0	0	0	0	0	0	0	0	0
842	Cluster of E3 ubiquitin-protein ligase SMURF2 isoform 2 OS=Scophthalmus maximus OX=52904 GN=SMAX5B_005784 PE=4 SV=1 (A0A2U9CPP8)	A0A2U9CPP8	155 kDa	0	0	0	0	2320200	0	0	2814500	0
843	Cluster of Uncharacterized protein OS=Scophthalmus maximus OX=52904 GN=F2P81_020068 PE=4 SV=1 (A0A6A4S2U9)	A0A6A4S2U9	96 kDa	4378200	3940600	2852900	2747300	3379100	0	2890600	3108000	3718500
844	Putative plectin-like (Fragment) OS=Scophthalmus maximus OX=52904 GN=SMAX5B_009567 PE=4 SV=1	A0A2U9AZA5	515 kDa	3228900	0	3530400	0	0	0	0	0	1810600
845	Septin-8-A OS=Scophthalmus maximus OX=52904 GN=SMAX5B_019389 PE=3 SV=1	A0A2U9B7N0	49 kDa	5309800	3477300	3983900	0	3278600	0	0	2018100	0
846	Tetraspanin OS=Scophthalmus maximus OX=52904 GN=SMAX5B_003239 PE=3 SV=1	A0A2U9BED4	27 kDa	15786000	17947000	21196000	15290000	8456300	8302400	8327500	0	12352000
847	Putative acyl-CoA dehydrogenase family member 9 mitochondrial OS=Scophthalmus maximus OX=52904 GN=SMAX5B_011264 PE=3 SV=1	A0A2U9BHN3	69 kDa	0	0	2409100	0	2239800	0	0	0	2490200
848	Putative desmocollin-1-like OS=Scophthalmus maximus OX=52904 GN=F2P81_000549 PE=4 SV=1	A0A2U9BJS2	97 kDa	3572400	0	2260300	0	0	0	0	1483100	2118300
849	Mitochondrial dicarboxylate carrier OS=Scophthalmus maximus OX=52904 GN=SMAX5B_007278 PE=3 SV=1	A0A2U9BQX0	44 kDa	4366200	0	0	5318600	3323200	0	0	0	0
850	Putative tetratricopeptide repeat protein 38 OS=Scophthalmus maximus OX=52904 GN=SMAX5B_012841 PE=4 SV=1	A0A2U9BX22	53 kDa	4693400	5266700	6087600	2284300	3145500	1148200	3282100	2248400	3720600
851	Guanidinoacetate N-methyltransferase OS=Scophthalmus maximus OX=52904 GN=SMAX5B_022325 PE=3 SV=1	A0A2U9C2C1	27 kDa	9101600	12602000	8211000	0	13018000	0	4749000	15804000	8940300
852	Putative peroxisomal bifunctional enzyme OS=Scophthalmus maximus OX=52904 GN=SMAX5B_018545 PE=3 SV=1	A0A2U9C8T0	77 kDa	2391400	5444500	3363800	0	0	0	0	0	2586900
853	Creatine kinase brain OS=Scophthalmus maximus OX=52904 GN=F2P81_003343 PE=3 SV=1	A0A2U9CHL0	43 kDa	7857800	4948700	6227300	0	0	0	0	3086900	0
854	Uncharacterized protein OS=Scophthalmus maximus OX=52904 GN=F2P81_014153 PE=4 SV=1	A0A6A4SLI4	41 kDa	6683900	4727000	6313900	2232500	2477300	0	8962600	7745200	8689800
855	Uncharacterized protein OS=Scophthalmus maximus OX=52904 GN=F2P81_009277 PE=4 SV=1	A0A6A4SYB6	25 kDa	6841600	6507700	6569500	3921100	7167000	3818400	3999600	3832600	4395700
856	Uncharacterized protein OS=Scophthalmus maximus OX=52904 GN=F2P81_000953 PE=4 SV=1	A0A6A4TUK0	164 kDa	3244800	2633200	3147500	18968000	4997300	0	2956700	0	0
857	Putative UDP-N-acetylglucosamine/UDP-glucose/GDP-mannose transporter-like OS=Scophthalmus maximus OX=52904 GN=SMAX5B_006603 PE=4 SV=1	A0A2U9BK39	66 kDa	5455300	5295900	0	0	0	0	0	2413100	3151000
858	Cluster of Transgelin OS=Scophthalmus maximus OX=52904 GN=F2P81_017456 PE=3 SV=1 (A0A2U9B5W1)	A0A2U9B5W1	22 kDa	3219600	6364000	4654100	1509500	1270000	0	3938300	1905000	4221900
859	Cluster of Protein transport protein SEC23 OS=Scophthalmus maximus OX=52904 GN=SMAX5B_021787 PE=3 SV=1 (A0A2U9CIS2)	A0A2U9CIS2	86 kDa	23901000	14975000	9612400	0	3394200	0	16231000	16412000	0
860	Annexin OS=Scophthalmus maximus OX=52904 GN=SMAX5B_006318 PE=3 SV=1	A0A2U9BKP1	35 kDa	4385300	2685200	4336900	0	0	0	0	0	0
861	Putative trans-Golgi network integral membrane protein 2 OS=Scophthalmus maximus OX=52904 GN=SMAX5B_010935 PE=4 SV=1	A0A2U9BRY3	31 kDa	2546800	3563800	1459000	1222100	1450900	1083200	2016000	2194800	3196300
862	Putative alpha-2-macroglobulin receptor-associated protein OS=Scophthalmus maximus OX=52904 GN=SMAX5B_004904 PE=4 SV=1	A0A2U9BSA9	41 kDa	2629100	5250000	1400400	0	0	0	5130500	3099400	3329000
863	Protein diaphanous-like 1 OS=Scophthalmus maximus OX=52904 GN=SMAX5B_002448 PE=4 SV=1	A0A2U9C633	130 kDa	5392300	0	5370900	0	5741300	9387300	0	0	0
864	Putative ES1 protein-like mitochondrial-like OS=Scophthalmus maximus OX=52904 GN=F2P81_021396 PE=4 SV=1	A0A2U9CBJ5	27 kDa	0	0	0	12260000	13555000	7535000	7017500	10921000	9712300
865	Alpha-galactosidase OS=Scophthalmus maximus OX=52904 GN=SMAX5B_008254 PE=3 SV=1	A0A2U9CTE8	54 kDa	4709900	3993200	10579000	0	3186400	0	3780900	0	0
866	Uncharacterized protein OS=Scophthalmus maximus OX=52904 GN=F2P81_018344 PE=4 SV=1	A0A6A4S9J6	36 kDa	2683300	3794700	3001600	4413200	0	0	0	0	0
867	Uncharacterized protein OS=Scophthalmus maximus OX=52904 GN=F2P81_019429 PE=4 SV=1	A0A6A4SCM8	150 kDa	1344000	1504300	1936700	0	2656900	1459800	2566900	2416600	3691600
868	Uncharacterized protein OS=Scophthalmus maximus OX=52904 GN=F2P81_011176 PE=4 SV=1	A0A6A4SXU8	57 kDa	0	4368400	6057200	0	0	0	0	0	3255900
869	Uncharacterized protein OS=Scophthalmus maximus OX=52904 GN=F2P81_005613 PE=4 SV=1	A0A6A4TGW1	41 kDa	3633100	4005500	4939800	5885400	6923200	0	0	3665200	2561900
870	Glycerol-3-phosphate dehydrogenase [NAD(+)] OS=Scophthalmus maximus OX=52904 GN=SMAX5B_005170 PE=3 SV=1	A0A2U9BF03	39 kDa	6643800	8070500	10058000	8981300	14894000	0	0	14392000	10681000
871	Cluster of Uncharacterized protein OS=Scophthalmus maximus OX=52904 GN=F2P81_023030 PE=4 SV=1 (A0A6A4RWD3)	A0A6A4RWD3	40 kDa	7260200	4660500	8013600	0	0	4113000	4536700	2377000	2707900
872	Cluster of 5-AMP-activated protein kinase subunit gamma-1 OS=Scophthalmus maximus OX=52904 GN=SMAX5B_014217 PE=4 SV=1 (A0A2U9BGR3)	A0A2U9BGR3	71 kDa	0	0	8257400	3474000	4057000	0	0	0	0
873	Cluster of cAMP-dependent protein kinase type I-alpha regulatory subunit OS=Scophthalmus maximus OX=52904 GN=F2P81_022142 PE=4 SV=1 (A0A2U9CS69)	A0A2U9CS69	43 kDa	7719900	0	5240700	0	0	0	0	0	5499600
874	Cluster of Putative translocation protein SEC63-like OS=Scophthalmus maximus OX=52904 GN=SMAX5B_008335 PE=4 SV=1 (A0A2U9CTC0)	A0A2U9CTC0	119 kDa	7809000	0	6284100	2739700	3011500	0	2192800	6588700	3639900
875	Cluster of Uncharacterized protein OS=Scophthalmus maximus OX=52904 GN=F2P81_020197 PE=4 SV=1 (A0A6A4RXC0)	A0A6A4RXC0	398 kDa	3050500	7848500	4207000	0	0	0	0	2785500	0
876	Cluster of Putative thimet oligopeptidase OS=Scophthalmus maximus OX=52904 GN=SMAX5B_016750 PE=3 SV=1 (A0A2U9C2B4)	A0A2U9C2B4	101 kDa	7541800	2540500	2526100	0	1872000	0	3140300	2473700	2193800
877	Putative isochorismatase domain-containing protein 2 mitochondrial OS=Scophthalmus maximus OX=52904 GN=SMAX5B_011849 PE=4 SV=1	A0A2U9AY26	21 kDa	5225800	15256000	21586000	0	0	0	8747900	8079400	7702200
878	Glyoxalase domain-containing protein 4 isoform 2 OS=Scophthalmus maximus OX=52904 GN=SMAX5B_004581 PE=4 SV=1	A0A2U9B4C1	31 kDa	0	10843000	9918000	5811500	8337200	0	5694100	9326500	12236000
879	Putative signal recognition particle receptor subunit beta OS=Scophthalmus maximus OX=52904 GN=SMAX5B_013289 PE=4 SV=1	A0A2U9B4W2	30 kDa	3459300	2141200	4919700	0	2221500	0	0	0	0
880	Membrane-associated progesterone receptor component 1 OS=Scophthalmus maximus OX=52904 GN=F2P81_008902 PE=3 SV=1	A0A2U9B874	20 kDa	14916000	17056000	18574000	0	0	0	6077900	0	5596100
881	AP-1 complex subunit gamma OS=Scophthalmus maximus OX=52904 GN=SMAX5B_012570 PE=3 SV=1	A0A2U9BCB7	91 kDa	1858700	0	4475800	0	1704500	0	0	294680	3139600
882	Pyruvate dehydrogenase E1 component subunit beta OS=Scophthalmus maximus OX=52904 GN=SMAX5B_002806 PE=4 SV=1	A0A2U9BEB9	39 kDa	5793700	3977700	4534600	0	4078300	0	0	2665500	0
883	Putative UDP-glucuronosyltransferase 1-1-like OS=Scophthalmus maximus OX=52904 GN=SMAX5B_005804 PE=3 SV=1	A0A2U9BLF8	62 kDa	7999600	4607300	15500000	4139900	9405500	0	0	0	0
884	Lysozyme g OS=Scophthalmus maximus OX=52904 GN=SMAX5B_007349 PE=3 SV=1	A0A2U9BP04	23 kDa	8064200	6797200	19786000	5967500	7973000	3167800	12531000	9338400	11428000
885	Putative drebrin-like protein OS=Scophthalmus maximus OX=52904 GN=SMAX5B_011017 PE=4 SV=1	A0A2U9BSD7	51 kDa	0	2688800	2534800	4704400	4357200	0	1716900	3946800	4204100
886	Putative plakophilin-3 OS=Scophthalmus maximus OX=52904 GN=SMAX5B_009863 PE=4 SV=1	A0A2U9BVM8	92 kDa	7984000	5438200	7128000	0	0	0	8955700	3410300	12502000
887	Putative cytochrome P450 2J6-like OS=Scophthalmus maximus OX=52904 GN=SMAX5B_022502 PE=3 SV=1	A0A2U9C4K4	58 kDa	3530600	2104800	3660900	0	3222900	0	0	7040700	8747400
888	1-acylglycerol-3-phosphate O-acyltransferase 3 OS=Scophthalmus maximus OX=52904 GN=SMAX5B_018462 PE=4 SV=1	A0A2U9C8J1	44 kDa	0	4989000	8714400	6420600	0	3481200	0	5356000	4510700
889	Putative dnaJ-like subfamily C member 3 OS=Scophthalmus maximus OX=52904 GN=SMAX5B_018287 PE=4 SV=1	A0A2U9C990	58 kDa	4928600	5470600	5048400	0	2069100	0	0	3728900	2004100
890	SH3 domain-binding glutamic acid-rich-like protein OS=Scophthalmus maximus OX=52904 GN=SMAX5B_019028 PE=4 SV=1	A0A2U9CC02	23 kDa	5820300	5259600	4406500	4472900	5404000	0	4370300	5655000	6579100
891	Putative N-acetylserotonin O-methyltransferase-like protein-like OS=Scophthalmus maximus OX=52904 GN=SMAX5B_018385 PE=3 SV=1	A0A2U9CEZ4	116 kDa	0	1346600	8904100	2839600	4810800	0	2129000	0	0
892	Sidoreflexin OS=Scophthalmus maximus OX=52904 GN=F2P81_022520 PE=3 SV=1	A0A2U9CQ39	35 kDa	0	0	4917200	3778600	4907200	0	5728200	0	8427700
893	Sorting nexin OS=Scophthalmus maximus OX=52904 GN=SMAX5B_001059 PE=3 SV=1	A0A2U9CQ94	49 kDa	7596000	0	6296900	0	6756200	0	10512000	0	0
894	Putative 10 kDa heat shock protein mitochondrial-like OS=Scophthalmus maximus OX=52904 GN=SMAX5B_010232 PE=3 SV=1	A0A2U9CBV2	12 kDa	0	0	0	0	40875000	0	0	0	0
895	Cluster of Uncharacterized protein OS=Scophthalmus maximus OX=52904 GN=SMAX5B_005007 PE=4 SV=1 (A0A2U9AZU3)	A0A2U9AZU3	52 kDa	1587700	2992800	1619400	4192500	3302000	0	2387800	3649000	3014300
896	Cluster of Putative ATP-binding cassette sub-family F member 1 isoform 2 OS=Scophthalmus maximus OX=52904 GN=SMAX5B_021340 PE=4 SV=1 (A0A2U9BLN9)	A0A2U9BLN9	94 kDa	4079800	1773900	0	0	4630400	0	0	0	0
897	Cluster of Uncharacterized protein OS=Scophthalmus maximus OX=52904 GN=F2P81_003079 PE=4 SV=1 (A0A6A4TM76)	A0A6A4TM76	68 kDa	15180000	15125000	17390000	0	0	0	10595000	11002000	15311000
898	Cluster of Metalloendopeptidase OS=Scophthalmus maximus OX=52904 GN=SMAX5B_021225 PE=4 SV=1 (A0A2U9BDQ3)	A0A2U9BDQ3	31 kDa	6181500	16605000	0	5287900	12011000	0	0	15148000	0
899	Cluster of Uncharacterized protein OS=Scophthalmus maximus OX=52904 GN=F2P81_009223 PE=4 SV=1 (A0A6A4T163)	A0A6A4T163	259 kDa	3417300	4073100	3719500	0	1496400	0	0	0	1051100
900	Cluster of Importin subunit alpha OS=Scophthalmus maximus OX=52904 GN=SMAX5B_013313 PE=3 SV=1 (A0A2U9B4V9)	A0A2U9B4V9	58 kDa	4298800	3353600	4839300	0	0	0	2599200	2796700	2341100
901	Cluster of NADH dehydrogenase [ubiquinone] 1 alpha subcomplex subunit 10, mitochondrial OS=Scophthalmus maximus OX=52904 GN=SMAX5B_001131 PE=3 SV=1 (A0A2U9CD00)	A0A2U9CD00	40 kDa	9371000	9238500	8110700	0	0	0	5523900	9679500	10237000
902	26S proteasome non-ATPase regulatory subunit 1 isoform 2 OS=Scophthalmus maximus OX=52904 GN=SMAX5B_019866 PE=4 SV=1	A0A2U9B3V1	31 kDa	7491000	6440200	7618900	0	2974400	0	4390700	5656900	5494600
903	Signal recognition particle subunit SRP68 OS=Scophthalmus maximus OX=52904 GN=SMAX5B_007418 PE=3 SV=1	A0A2U9BQH4	68 kDa	11577000	9709800	0	0	0	0	0	2831700	4265600
904	Putative heterogeneous nuclear ribonucleoprotein A1 OS=Scophthalmus maximus OX=52904 GN=SMAX5B_014991 PE=4 SV=1	A0A2U9C3T7	36 kDa	5834700	6956200	4795500	4688600	3958500	2726300	3044600	2994900	2089600
905	Amine oxidase OS=Scophthalmus maximus OX=52904 GN=F2P81_019425 PE=3 SV=1	A0A2U9CW87	85 kDa	4476400	1860000	3318700	0	0	0	4598900	7482300	4448200
906	Uncharacterized protein OS=Scophthalmus maximus OX=52904 GN=F2P81_012078 PE=4 SV=1	A0A6A4SNM4	62 kDa	5350400	0	6000900	0	2002200	0	0	0	0
907	Uncharacterized protein OS=Scophthalmus maximus OX=52904 GN=F2P81_011469 PE=4 SV=1	A0A6A4SRW5	126 kDa	0	0	0	0	13534000	9782200	65639000	31572000	24200000
908	Uncharacterized protein OS=Scophthalmus maximus OX=52904 GN=F2P81_009852 PE=4 SV=1	A0A6A4SXY2	64 kDa	17190000	8008800	10899000	6020700	8508400	0	8760300	18397000	7019300
909	Uncharacterized protein OS=Scophthalmus maximus OX=52904 GN=F2P81_005661 PE=4 SV=1	A0A6A4TB60	34 kDa	12698000	12225000	7058300	0	4915600	0	0	9086200	0
910	Uncharacterized protein OS=Scophthalmus maximus OX=52904 GN=F2P81_002935 PE=4 SV=1	A0A6A4TBB5	26 kDa	17109000	14796000	13254000	11388000	13983000	4424000	9186200	9013200	6440100
911	Cluster of Putative arsenite methyltransferase-like isoform 4 OS=Scophthalmus maximus OX=52904 GN=F2P81_017215 PE=4 SV=1 (A0A2U9B5N3)	A0A2U9B5N3	39 kDa	5601600	6069600	7347000	3590500	6028200	0	5899600	4794700	6248800
912	Cluster of Uncharacterized protein OS=Scophthalmus maximus OX=52904 GN=F2P81_023372 PE=4 SV=1 (A0A6A4RZ09)	A0A6A4RZ09	34 kDa	15172000	0	0	4786700	5472900	0	7263400	21459000	4355500
913	Cluster of Uncharacterized protein OS=Scophthalmus maximus OX=52904 GN=F2P81_018879 PE=4 SV=1 (A0A6A4SFT2)	A0A6A4SFT2	43 kDa	11593000	6568300	10676000	0	3879700	0	8954200	12399000	12108000
914	Cluster of Trypsinogen Y OS=Scophthalmus maximus OX=52904 GN=SMAX5B_011983 PE=3 SV=1 (A0A2U9AXF4)	A0A2U9AXF4	27 kDa	18939000	14831000	9897800	0	22636000	0	0	23050000	0
915	Cluster of Copine-3 OS=Scophthalmus maximus OX=52904 GN=SMAX5B_001838 PE=4 SV=1 (A0A2U9CW43)	A0A2U9CW43	60 kDa	3628400	0	2511000	0	0	0	0	0	0
916	F-actin-capping protein subunit alpha OS=Scophthalmus maximus OX=52904 GN=SMAX5B_014831 PE=3 SV=1	A0A2U9BZK2	33 kDa	2652900	0	1912600	0	0	0	1439900	2954600	2054200
917	Phospholipase B-like OS=Scophthalmus maximus OX=52904 GN=SMAX5B_006180 PE=3 SV=1	A0A2U9CPR4	61 kDa	4459000	6855300	4932000	0	0	0	0	7763300	0
918	Putative hsc70-interacting protein OS=Scophthalmus maximus OX=52904 GN=SMAX5B_005968 PE=4 SV=1	A0A2U9CR09	40 kDa	0	0	0	0	9881800	6203000	0	0	0
919	Uncharacterized protein OS=Scophthalmus maximus OX=52904 GN=F2P81_024854 PE=4 SV=1	A0A6A4RLZ5	68 kDa	8539100	10012000	10608000	0	2654700	0	0	2517200	4400600
920	Cluster of Uncharacterized protein OS=Scophthalmus maximus OX=52904 GN=F2P81_012537 PE=4 SV=1 (A0A6A4SPW5)	A0A6A4SPW5	117 kDa	41637000	38223000	14995000	31616000	50578000	0	34493000	49186000	16199000
921	Putative nucleosome assembly protein 1-like 4 OS=Scophthalmus maximus OX=52904 GN=SMAX5B_009759 PE=3 SV=1	A0A2U9BY03	40 kDa	10901000	0	6905400	8178700	8939800	0	9691600	0	0
922	Cluster of Putative ATP-dependent RNA helicase DDX1 OS=Scophthalmus maximus OX=52904 GN=SMAX5B_008123 PE=4 SV=1 (A0A2U9CTH4)	A0A2U9CTH4	82 kDa	3591800	3590000	2867800	0	1720000	0	3625400	2273600	3022900
923	Cluster of Putative mucin-19-like OS=Scophthalmus maximus OX=52904 GN=SMAX5B_005481 PE=4 SV=1 (A0A2U9B2B5)	A0A2U9B2B5	289 kDa	5378000	0	13238000	2988900	2992300	0	0	0	0
924	Purine nucleoside phosphorylase OS=Scophthalmus maximus OX=52904 GN=SMAX5B_015413 PE=3 SV=1	A0A2U9BYG4	33 kDa	0	0	41321000	0	0	0	0	0	0
925	Cluster of Uncharacterized protein OS=Scophthalmus maximus OX=52904 GN=F2P81_004240 PE=4 SV=1 (A0A6A4TA74)	A0A6A4TA74	227 kDa	0	0	0	0	0	0	6840900	6951500	0
926	Cluster of Transportin 2 (Importin 3 karyopherin beta 2b) OS=Scophthalmus maximus OX=52904 GN=SMAX5B_007310 PE=4 SV=1 (A0A2U9BQ75)	A0A2U9BQ75	100 kDa	2698000	0	2912800	0	0	0	0	0	0
927	Cluster of Uncharacterized protein OS=Scophthalmus maximus OX=52904 GN=F2P81_015941 PE=4 SV=1 (A0A6A4S852)	A0A6A4S852	74 kDa	2757900	6697300	6389100	0	0	0	0	3691700	3128000
928	Cluster of Exportin-1 isoform 2 OS=Scophthalmus maximus OX=52904 GN=SMAX5B_008601 PE=4 SV=1 (A0A2U9CCY1)	A0A2U9CCY1	123 kDa	1133700	0	2505900	0	0	0	1309600	0	0
929	Ribosomal protein large P2 OS=Scophthalmus maximus OX=52904 GN=SMAX5B_013601 PE=3 SV=1	A0A2U9BFX8	12 kDa	22371000	15397000	18059000	4938000	3416600	0	10023000	8744900	8594900
930	Dynein assembly factor 1, axonemal OS=Scophthalmus maximus OX=52904 GN=SMAX5B_006014 PE=3 SV=1	A0A2U9BJF5	39 kDa	6393400	6785500	7294800	0	2760000	0	3940600	6357700	3116700
931	Alpha-mannosidase OS=Scophthalmus maximus OX=52904 GN=SMAX5B_012976 PE=3 SV=1	A0A2U9BP80	104 kDa	4634800	5233500	4837300	1060600	2271900	0	0	3277600	0
932	Death-associated protein 1 OS=Scophthalmus maximus OX=52904 GN=F2P81_019311 PE=4 SV=1	A0A2U9CW29	12 kDa	5071600	4962800	9035900	0	0	0	16525000	31503000	19102000
933	Uncharacterized protein OS=Scophthalmus maximus OX=52904 GN=F2P81_013782 PE=4 SV=1	A0A6A4SEZ8	37 kDa	13229000	9132700	3703200	5499900	6213400	0	7060700	7862100	1948000
934	Uncharacterized protein OS=Scophthalmus maximus OX=52904 GN=F2P81_010230 PE=4 SV=1	A0A6A4SQA4	86 kDa	0	0	0	29360000	49629000	13231000	0	0	0
935	Uncharacterized protein OS=Scophthalmus maximus OX=52904 GN=F2P81_011026 PE=4 SV=1	A0A6A4SXB5	58 kDa	8850900	9190300	10971000	0	0	0	0	10971000	0
936	Uncharacterized protein OS=Scophthalmus maximus OX=52904 GN=F2P81_005786 PE=4 SV=1	A0A6A4TGA2	327 kDa	7772500	7783200	11048000	0	0	0	6650500	11703000	8064500
937	ATP-dependent 6-phosphofructokinase OS=Scophthalmus maximus OX=52904 GN=SMAX5B_018201 PE=3 SV=1	A0A2U9C960	85 kDa	6443500	3794100	7112200	0	0	0	7123900	0	5107000
938	Cluster of Putative elastase-1-like isoform 3 OS=Scophthalmus maximus OX=52904 GN=SMAX5B_001688 PE=3 SV=1 (A0A2U9CV81)	A0A2U9CV81	30 kDa	8836900	42836000	15882000	0	24485000	0	9998600	20384000	7666700
939	Cluster of Putative dihydrolipoyllysine-residue succinyltransferase component of 2-oxoglutarate dehydrogenase complex mitochondrial-like OS=Scophthalmus maximus OX=52904 GN=SMAX5B_000399 PE=4 SV=1 (A0A2U9CPI7)	A0A2U9CPI7	49 kDa	0	0	0	4170600	5819700	0	2682200	3559400	0
940	Cluster of Uncharacterized protein OS=Scophthalmus maximus OX=52904 GN=F2P81_013904 PE=4 SV=1 (A0A6A4SNT5)	A0A6A4SNT5	188 kDa	7133300	10815000	6216800	10158000	6680500	0	0	8917600	6300900
941	Cluster of Receptor expression-enhancing protein OS=Scophthalmus maximus OX=52904 GN=SMAX5B_009045 PE=3 SV=1 (A0A2U9CHZ9)	A0A2U9CHZ9	19 kDa	4899700	0	8312300	0	0	14993000	0	6705300	0
942	Cluster of Putative zinc finger CCCH domain-containing protein 13-like OS=Scophthalmus maximus OX=52904 GN=SMAX5B_002424 PE=4 SV=1 (A0A2U9AVY2)	A0A2U9AVY2	217 kDa	0	0	0	20013000	31046000	0	0	0	66793000
943	Cluster of Putative ATP-binding cassette sub-family A member 3 OS=Scophthalmus maximus OX=52904 GN=SMAX5B_020948 PE=4 SV=1 (A0A2U9CTE0)	A0A2U9CTE0	246 kDa	0	0	2796500	0	0	0	0	0	0
944	Putative glutaredoxin-3 OS=Scophthalmus maximus OX=52904 GN=F2P81_002582 PE=4 SV=1	A0A2U9AWM6	36 kDa	4531800	2776600	5127900	0	3679000	2409500	2014100	4428600	0
945	Peptidase S1 domain-containing protein OS=Scophthalmus maximus OX=52904 GN=SMAX5B_005192 PE=3 SV=1	A0A2U9BEN1	29 kDa	10943000	26115000	13853000	11912000	43300000	12863000	6208300	24576000	9740100
946	Mannose-1-phosphate guanyltransferase beta OS=Scophthalmus maximus OX=52904 GN=SMAX5B_002812 PE=4 SV=1	A0A2U9BEP8	40 kDa	10034000	6611000	8584600	5442000	7102900	0	5835400	7858300	7150000
947	Putative alanine aminotransferase 2-like OS=Scophthalmus maximus OX=52904 GN=SMAX5B_006414 PE=4 SV=1	A0A2U9BJQ0	67 kDa	5514200	4535700	2649300	0	0	0	4677500	5206300	3302600
948	Putative agmatinase mitochondrial OS=Scophthalmus maximus OX=52904 GN=SMAX5B_014481 PE=3 SV=1	A0A2U9C527	40 kDa	7922000	8091900	8412100	0	5940100	0	0	0	0
949	Transmembrane 9 superfamily member OS=Scophthalmus maximus OX=52904 GN=SMAX5B_009340 PE=3 SV=1	A0A2U9C5N1	54 kDa	2707800	3151900	5018700	4094100	3732600	4942500	0	0	0
950	Putative lysosome membrane protein 2-like OS=Scophthalmus maximus OX=52904 GN=SMAX5B_003585 PE=3 SV=1	A0A2U9CEZ0	54 kDa	10026000	6306700	8675200	0	0	0	0	10516000	8924500
951	Putative kinectin OS=Scophthalmus maximus OX=52904 GN=SMAX5B_000459 PE=4 SV=1	A0A2U9CJ79	140 kDa	4828300	3645000	3430000	0	1799200	0	4635900	2647900	4454200
952	Sorting nexin 3 OS=Scophthalmus maximus OX=52904 GN=SMAX5B_019575 PE=4 SV=1	A0A2U9CTX4	19 kDa	8561500	9512100	8859200	0	5312500	0	0	4729200	0
953	Uncharacterized protein OS=Scophthalmus maximus OX=52904 GN=F2P81_018441 PE=4 SV=1	A0A6A4S299	80 kDa	4900200	0	7789400	2733100	0	0	0	3611600	0
954	Cluster of Putative aspartyl aminopeptidase OS=Scophthalmus maximus OX=52904 GN=SMAX5B_016059 PE=3 SV=1 (A0A2U9AWV6)	A0A2U9AWV6	52 kDa	0	0	0	0	0	0	0	0	4850800
955	Cluster of Inosine-5'-monophosphate dehydrogenase OS=Scophthalmus maximus OX=52904 GN=IMPDH PE=3 SV=1 (A0A2U9B2E9)	A0A2U9B2E9	56 kDa	0	3787300	0	0	5665200	0	0	5947900	6463000
956	Cluster of Uncharacterized protein OS=Scophthalmus maximus OX=52904 GN=F2P81_008444 PE=4 SV=1 (A0A6A4T5K5)	A0A6A4T5K5	95 kDa	0	6708600	8539200	6382900	7142000	0	0	0	4190600
957	Cluster of Trehalase OS=Scophthalmus maximus OX=52904 GN=SMAX5B_019828 PE=4 SV=1 (A0A2U9B4J0)	A0A2U9B4J0	118 kDa	0	0	0	0	3376600	0	0	0	0
958	Cluster of Putative quinone oxidoreductase isoform 2 OS=Scophthalmus maximus OX=52904 GN=SMAX5B_000796 PE=4 SV=1 (A0A2U9BL20)	A0A2U9BL20	35 kDa	13361000	19106000	0	4329000	7453400	0	8428600	6346000	9316800
959	Cluster of Eukaryotic translation initiation factor 3 subunit G OS=Scophthalmus maximus OX=52904 GN=EIF3G PE=3 SV=1 (A0A2U9CR95)	A0A2U9CR95	33 kDa	3598700	3465600	4451500	10703000	2781400	0	3764400	1979700	3113000
960	Cluster of ASC OS=Scophthalmus maximus OX=52904 GN=SMAX5B_003587 PE=4 SV=1 (A0A2U9AX05)	A0A2U9AX05	21 kDa	0	0	8685600	0	0	0	0	0	0
961	Cluster of Uncharacterized protein OS=Scophthalmus maximus OX=52904 GN=F2P81_016969 PE=4 SV=1 (A0A6A4SD96)	A0A6A4SD96	146 kDa	0	2228900	1602800	0	4116100	0	0	0	0
962	Trypsinogen H1 3a1 OS=Scophthalmus maximus OX=52904 GN=SMAX5B_012058 PE=3 SV=1	A0A2U9AXA6	27 kDa	0	0	16533000	21472000	11096000	0	13403000	57808000	28575000
963	Transgelin OS=Scophthalmus maximus OX=52904 GN=SMAX5B_004311 PE=3 SV=1	A0A2U9B8Z5	22 kDa	5272000	0	3264900	3825200	4953200	0	2613200	6784100	3517100
964	Putative alpha-2-HS-glycoprotein isoform 2 OS=Scophthalmus maximus OX=52904 GN=SMAX5B_006646 PE=4 SV=1	A0A2U9BK17	41 kDa	20185000	18136000	30878000	16932000	21306000	13122000	12323000	9778000	23411000
965	Amine oxidase OS=Scophthalmus maximus OX=52904 GN=SMAX5B_004766 PE=3 SV=1	A0A2U9CAT8	54 kDa	0	4117400	4454900	0	0	0	0	0	0
966	Putative acyl-CoA dehydrogenase 6 OS=Scophthalmus maximus OX=52904 GN=SMAX5B_009598 PE=3 SV=1	A0A2U9CZ83	47 kDa	4907600	5285000	4664100	3022600	3589500	2496400	0	7645500	10261000
967	Uncharacterized protein OS=Scophthalmus maximus OX=52904 GN=F2P81_024705 PE=4 SV=1	A0A6A4RW64	39 kDa	5307100	7937300	5890700	0	6208800	5026300	4491900	10422000	8223000
968	Uncharacterized protein OS=Scophthalmus maximus OX=52904 GN=F2P81_014224 PE=4 SV=1	A0A6A4SPW0	114 kDa	2960600	9996100	5707500	0	2365500	0	0	1975500	0
969	Uncharacterized protein OS=Scophthalmus maximus OX=52904 GN=F2P81_011622 PE=4 SV=1	A0A6A4SWR1	103 kDa	0	0	37757000	20225000	11699000	13789000	28341000	52687000	27126000
970	Uncharacterized protein OS=Scophthalmus maximus OX=52904 GN=F2P81_000407 PE=4 SV=1	A0A6A4TU89	118 kDa	24489000	0	32128000	8537300	10831000	0	23252000	36529000	37109000
971	Cluster of Succinate--CoA ligase [ADP/GDP-forming] subunit alpha, mitochondrial OS=Scophthalmus maximus OX=52904 GN=SUCLG1 PE=3 SV=1 (A0A2U9BPE0)	A0A2U9BPE0	35 kDa	0	13125000	11167000	9111500	7728700	0	7248000	0	0
972	Cluster of Uncharacterized protein OS=Scophthalmus maximus OX=52904 GN=F2P81_003228 PE=4 SV=1 (A0A6A4TKA6)	A0A6A4TKA6	185 kDa	0	0	0	8662400	7914700	8911100	0	8116200	9039500
973	Cluster of Uncharacterized protein OS=Scophthalmus maximus OX=52904 GN=F2P81_013426 PE=4 SV=1 (A0A6A4SN36)	A0A6A4SN36	101 kDa	0	0	0	123490000	166810000	0	0	32482000	0
974	Cluster of Uncharacterized protein OS=Scophthalmus maximus OX=52904 GN=F2P81_005567 PE=4 SV=1 (A0A6A4TA09)	A0A6A4TA09	65 kDa	30012000	8120800	23870000	5500400	8277400	0	0	10619000	0
975	Cluster of Putative L-aspartate dehydrogenase OS=Scophthalmus maximus OX=52904 GN=SMAX5B_020777 PE=4 SV=1 (A0A2U9CSV0)	A0A2U9CSV0	70 kDa	0	5411900	6310100	0	0	0	0	2628300	3567700
976	Putative ubiquitin-conjugating enzyme E2 N-like OS=Scophthalmus maximus OX=52904 GN=SMAX5B_007767 PE=3 SV=1	A0A2U9B2H3	17 kDa	0	16391000	7699400	0	3236400	0	3677000	2814800	2521500
977	WD_REPEATS_REGION domain-containing protein OS=Scophthalmus maximus OX=52904 GN=SMAX5B_017035 PE=4 SV=1	A0A2U9B9M5	151 kDa	2721800	2466800	2040100	0	2351000	0	0	0	0
978	CPSF_A domain-containing protein OS=Scophthalmus maximus OX=52904 GN=SMAX5B_005614 PE=4 SV=1	A0A2U9BB97	126 kDa	0	1376400	2504800	0	2958700	0	0	0	0
979	Putative lipopolysaccharide-responsive and beige-like anchor protein OS=Scophthalmus maximus OX=52904 GN=SMAX5B_011545 PE=4 SV=1	A0A2U9BN92	323 kDa	0	0	0	1354800	2085000	1490100	0	0	0
980	Putative macrophage migration inhibitory factor OS=Scophthalmus maximus OX=52904 GN=SMAX5B_002486 PE=4 SV=1	A0A2U9C8H1	20 kDa	67723000	0	28611000	25404000	38170000	0	0	21427000	17624000
981	60S ribosomal protein L24 OS=Scophthalmus maximus OX=52904 GN=F2P81_021322 PE=4 SV=1	A0A2U9C9K3	18 kDa	0	0	0	27972000	64457000	38086000	51816000	124630000	104360000
982	Putative thymidine kinase 2 mitochondrial OS=Scophthalmus maximus OX=52904 GN=SMAX5B_008751 PE=4 SV=1	A0A2U9CDH1	31 kDa	7464600	6652500	6537900	0	0	0	0	3382300	2827600
983	Eukaryotic translation initiation factor 5 OS=Scophthalmus maximus OX=52904 GN=SMAX5B_008948 PE=4 SV=1	A0A2U9CIV8	49 kDa	0	3349900	0	0	4238800	0	0	0	5433300
984	Elongation factor Tu OS=Scophthalmus maximus OX=52904 GN=SMAX5B_020866 PE=3 SV=1	A0A2U9CQ90	49 kDa	3976600	4232900	4194700	0	7191400	0	0	0	0
985	Peptidylprolyl isomerase OS=Scophthalmus maximus OX=52904 GN=SMAX5B_008129 PE=4 SV=1	A0A2U9CT75	24 kDa	8484800	7172800	8034800	4615700	10041000	0	5140900	8805200	7873100
986	Septin-7 OS=Scophthalmus maximus OX=52904 GN=SMAX5B_011109 PE=3 SV=1	A0A2U9CZG3	49 kDa	3685100	4250900	4255900	0	0	0	0	0	8649200
987	Superoxide dismutase OS=Scophthalmus maximus OX=52904 PE=2 SV=1	A0A385KKV0	25 kDa	6265800	6083800	7125600	3003400	5917400	0	5861400	4897400	6603400
988	Uncharacterized protein OS=Scophthalmus maximus OX=52904 GN=F2P81_020955 PE=4 SV=1	A0A6A4S225	106 kDa	7704300	5001700	6933700	0	0	0	0	5611000	0
989	Uncharacterized protein OS=Scophthalmus maximus OX=52904 GN=F2P81_003527 PE=4 SV=1	A0A6A4THP7	83 kDa	0	3563500	3831600	3379400	6453300	0	0	4047300	4450600
990	Cluster of Uncharacterized protein OS=Scophthalmus maximus OX=52904 GN=F2P81_003094 PE=4 SV=1 (A0A6A4T8P9)	A0A6A4T8P9	79 kDa	5775700	5494200	5881100	1579000	2587300	0	7317200	6316200	5020400
991	Cluster of Uncharacterized protein OS=Scophthalmus maximus OX=52904 GN=SMAX5B_015717 PE=4 SV=1 (A0A2U9CZX7)	A0A2U9CZX7	80 kDa	4357600	0	4233100	0	1983500	0	2283600	0	0
992	Cluster of Putative phytanoyl-CoA dioxygenase peroxisomal OS=Scophthalmus maximus OX=52904 GN=SMAX5B_021431 PE=4 SV=1 (A0A2U9B1C6)	A0A2U9B1C6	44 kDa	4624900	0	5989500	3979700	4071700	0	0	0	2396500
993	Cluster of Putative malate synthase glyoxysomal-like isoform 2 OS=Scophthalmus maximus OX=52904 GN=SMAX5B_015344 PE=4 SV=1 (A0A2U9C9W3)	A0A2U9C9W3	62 kDa	5814000	0	4846500	0	0	0	0	7327800	0
994	Cluster of Stomatin-like protein 2 OS=Scophthalmus maximus OX=52904 PE=2 SV=1 (A0A109QW83)	A0A109QW83	39 kDa	5747500	0	8124100	1207100	2051800	0	0	3041900	0
995	Eukaryotic translation initiation factor 3 subunit K OS=Scophthalmus maximus OX=52904 GN=EIF3K PE=3 SV=1	A0A2U9B3Q5	25 kDa	8972200	12390000	16281000	8163200	7575800	0	0	6145000	0
996	Importin 7 isoform 2 OS=Scophthalmus maximus OX=52904 GN=SMAX5B_012366 PE=4 SV=1	A0A2U9BC71	118 kDa	3106600	0	3123900	0	0	0	0	1858500	0
997	Uroporphyrinogen decarboxylase OS=Scophthalmus maximus OX=52904 GN=SMAX5B_021742 PE=3 SV=1	A0A2U9BKQ5	41 kDa	7612500	0	3632400	0	2003700	0	0	0	1801400
998	Uncharacterized protein OS=Scophthalmus maximus OX=52904 GN=SMAX5B_006899 PE=4 SV=1	A0A2U9BML5	45 kDa	5717800	5212700	6435400	4173600	3012000	0	4072300	3971600	3171200
999	Putative programmed cell death protein 4-like OS=Scophthalmus maximus OX=52904 GN=SMAX5B_011348 PE=4 SV=1	A0A2U9BN35	52 kDa	12625000	5774200	0	0	7959600	0	0	8161500	8318100
1000	60S ribosomal protein L28 OS=Scophthalmus maximus OX=52904 GN=SMAX5B_013822 PE=4 SV=1	A0A2U9CIA2	15 kDa	0	0	0	5427000	25211000	15599000	14950000	29725000	23646000
1001	G domain-containing protein OS=Scophthalmus maximus OX=52904 GN=F2P81_014841 PE=4 SV=1	A0A2U9CQ70	51 kDa	8299600	4397400	3550700	0	0	0	0	0	0
1002	Putative CAD protein OS=Scophthalmus maximus OX=52904 GN=SMAX5B_000177 PE=3 SV=1	A0A2U9D0S4	248 kDa	0	1825800	3699600	0	0	0	0	0	0
1003	Uncharacterized protein OS=Scophthalmus maximus OX=52904 GN=F2P81_014466 PE=4 SV=1	A0A6A4SAF0	58 kDa	0	0	1698000	1607200	2174100	3365000	0	1302000	1630300
1004	Uncharacterized protein OS=Scophthalmus maximus OX=52904 GN=F2P81_011895 PE=4 SV=1	A0A6A4SRG6	63 kDa	4986400	3485200	6320000	3926800	2847300	0	0	1800900	0
1005	Uncharacterized protein OS=Scophthalmus maximus OX=52904 GN=F2P81_009536 PE=4 SV=1	A0A6A4TA87	23 kDa	0	0	0	0	45204000	0	0	0	0
1006	Cytochrome c oxidase subunit 2 OS=Scophthalmus maximus OX=52904 GN=COII PE=3 SV=1	C7S7A9	26 kDa	151910000	34255000	145790000	0	14009000	0	97856000	92919000	25461000
1007	Cluster of Putative calcium-binding mitochondrial carrier protein SCaMC-1-like OS=Scophthalmus maximus OX=52904 GN=SMAX5B_017867 PE=3 SV=1 (A0A2U9C1Z4)	A0A2U9C1Z4	53 kDa	6387600	0	0	0	0	0	0	0	5014900
1008	Pyrroline-5-carboxylate reductase OS=Scophthalmus maximus OX=52904 GN=SMAX5B_001833 PE=3 SV=1	A0A2U9BR59	34 kDa	7727700	8797200	6767400	0	6376000	0	2716000	5421000	4467100
1009	TMED9 HSGP25L2G OS=Scophthalmus maximus OX=52904 GN=SMAX5B_019076 PE=3 SV=1	A0A2U9C509	30 kDa	6088100	8978700	8889100	0	0	4195000	0	0	0
1010	Putative carnitine O-palmitoyltransferase 2 mitochondrial OS=Scophthalmus maximus OX=52904 GN=SMAX5B_007971 PE=3 SV=1	A0A2U9C9E5	75 kDa	4767700	5305100	5472300	0	0	0	0	0	8852000
1011	40S ribosomal protein S24 OS=Scophthalmus maximus OX=52904 GN=SMAX5B_017996 PE=3 SV=1	A0A2U9CBQ3	30 kDa	0	66940000	55884000	64326000	19978000	23232000	13022000	19357000	74999000
1012	Hexosaminidase D isoform 3 OS=Scophthalmus maximus OX=52904 GN=SMAX5B_020447 PE=4 SV=1	A0A2U9CL02	54 kDa	2984300	0	4123500	0	0	0	0	0	1816300
1013	Uncharacterized protein OS=Scophthalmus maximus OX=52904 GN=F2P81_008851 PE=4 SV=1	A0A6A4SXP4	33 kDa	0	4106400	0	7475600	12541000	5376500	1990600	3614500	0
1014	Oxysterol-binding protein OS=Scophthalmus maximus OX=52904 GN=SMAX5B_001438 PE=3 SV=1	A0A2U9B1I8	125 kDa	0	0	2141700	0	0	0	6071800	0	0
1015	Cluster of Putative cytochrome c oxidase subunit 4 OS=Scophthalmus maximus OX=52904 GN=SMAX5B_011622 PE=4 SV=1 (A0A2U9C1Z9)	A0A2U9C1Z9	20 kDa	0	0	0	0	6514600	0	27157000	0	0
1016	Cluster of KH domain-containing protein OS=Scophthalmus maximus OX=52904 GN=SMAX5B_000287 PE=4 SV=1 (A0A2U9CJL1)	A0A2U9CJL1	39 kDa	0	0	4380000	0	3574700	7609600	0	0	0
1017	Cluster of Uncharacterized protein OS=Scophthalmus maximus OX=52904 GN=F2P81_017150 PE=4 SV=1 (A0A6A4SCU9)	A0A6A4SCU9	261 kDa	0	0	2519700	0	0	0	0	0	0
1018	Cluster of Cytoplasmic FMR1-interacting protein 1 OS=Scophthalmus maximus OX=52904 GN=SMAX5B_007940 PE=4 SV=1 (A0A2U9C474)	A0A2U9C474	265 kDa	0	0	5461400	0	0	0	0	0	0
1019	Cluster of Putative prosaposin-like isoform 2 OS=Scophthalmus maximus OX=52904 GN=SMAX5B_003661 PE=4 SV=1 (A0A2U9CF06)	A0A2U9CF06	29 kDa	0	15023000	18078000	0	0	0	0	0	0
1020	Putative 2-hydroxyacyl-CoA lyase 1 OS=Scophthalmus maximus OX=52904 GN=SMAX5B_012164 PE=3 SV=1	A0A2U9AYQ2	61 kDa	6966300	2655100	7566500	0	3203400	0	3224800	5079300	0
1021	Putative myelin protein zero-like protein 2 OS=Scophthalmus maximus OX=52904 GN=SMAX5B_004101 PE=4 SV=1	A0A2U9B8H2	20 kDa	9474800	8307600	10172000	5279600	9556100	0	0	6506200	5574500
1022	Putative monoacylglycerol lipase ABHD6 OS=Scophthalmus maximus OX=52904 GN=SMAX5B_002775 PE=4 SV=1	A0A2U9BEE3	37 kDa	4746200	9487500	10617000	4105800	4668400	0	3217300	0	0
1023	Putative phosphatidylethanolamine-binding protein 1 OS=Scophthalmus maximus OX=52904 GN=F2P81_014314 PE=4 SV=1	A0A2U9BTT0	21 kDa	4327700	3738400	4331400	5887900	7012200	0	2500700	3767700	5791800
1024	Apoptosis inhibitor 5 OS=Scophthalmus maximus OX=52904 GN=SMAX5B_005095 PE=4 SV=1	A0A2U9BVS1	59 kDa	4086400	3293900	4343400	0	0	0	3522100	0	4881700
1025	Putative N-acylglucosamine 2-epimerase OS=Scophthalmus maximus OX=52904 GN=SMAX5B_000541 PE=4 SV=1	A0A2U9BZP6	47 kDa	11010000	9564100	5517100	0	2022000	0	0	0	0
1026	Putative ES1 protein-like mitochondrial-like OS=Scophthalmus maximus OX=52904 GN=SMAX5B_019135 PE=4 SV=1	A0A2U9C5A5	25 kDa	0	0	5250700	3919600	0	0	7737100	0	0
1027	Putative alpha-2-HS-glycoprotein-like OS=Scophthalmus maximus OX=52904 GN=SMAX5B_009673 PE=4 SV=1	A0A2U9C5S5	40 kDa	23371000	28662000	37830000	18543000	16836000	0	0	11484000	0
1028	High-mobility group nucleosome binding domain 1-like OS=Scophthalmus maximus OX=52904 GN=SMAX5B_018925 PE=4 SV=1	A0A2U9C878	10 kDa	9228400	9079700	8949200	6069700	7080700	6698800	10250000	11870000	10862000
1029	Putative multiple coagulation factor deficiency protein 2 OS=Scophthalmus maximus OX=52904 GN=SMAX5B_008797 PE=4 SV=1	A0A2U9CFD7	18 kDa	30381000	21969000	10756000	0	0	0	9012400	14456000	2760500
1030	Putative leucine-rich alpha-2-glycoprotein-like OS=Scophthalmus maximus OX=52904 GN=F2P81_024272 PE=4 SV=1	A0A2U9CU15	37 kDa	0	0	8961400	5858800	8006500	0	0	0	0
1031	Chloride intracellular channel protein OS=Scophthalmus maximus OX=52904 GN=SMAX5B_015802 PE=3 SV=1	A0A2U9CZU3	27 kDa	1893300	3124900	3673400	1993100	2361200	0	0	2646300	0
1032	Putative palmitoyl-protein thioesterase 1 OS=Scophthalmus maximus OX=52904 GN=F2P81_023221 PE=4 SV=1	A0A2U9D0H5	34 kDa	6162100	4100300	4972900	0	0	0	5089700	4551900	4809100
1033	Uncharacterized protein OS=Scophthalmus maximus OX=52904 GN=F2P81_007669 PE=4 SV=1	A0A6A4T8A2	43 kDa	9775600	9013300	8033600	12446000	0	0	0	5422100	5651900
1034	Glycerol-3-phosphate dehydrogenase [NAD(+)] OS=Scophthalmus maximus OX=52904 GN=SMAX5B_005070 PE=3 SV=1	A0A2U9AWC0	35 kDa	2854200	2210500	0	0	0	0	0	0	0
1035	Putative ganglioside GM2 activator OS=Scophthalmus maximus OX=52904 GN=SMAX5B_009171 PE=4 SV=1	A0A2U9C4X5	20 kDa	58722000	49847000	57316000	0	0	0	0	21788000	13529000
1036	Cluster of Uncharacterized protein OS=Scophthalmus maximus OX=52904 GN=F2P81_002932 PE=4 SV=1 (A0A6A4TKP2)	A0A6A4TKP2	26 kDa	0	0	0	10846000	0	0	0	0	11473000
1037	Cluster of Putative cytochrome b-c1 complex subunit 2 mitochondrial-like OS=Scophthalmus maximus OX=52904 GN=SMAX5B_020765 PE=4 SV=1 (A0A2U9CT91)	A0A2U9CT91	49 kDa	2104600	0	3067700	0	0	0	0	0	0
1038	Cluster of Phosphodiesterase OS=Scophthalmus maximus OX=52904 GN=SMAX5B_006362 PE=3 SV=1 (A0A2U9BKS3)	A0A2U9BKS3	119 kDa	23979000	12205000	7634300	0	0	0	0	6668700	7720900
1039	Cluster of Putative cordon-bleu protein-like 1 OS=Scophthalmus maximus OX=52904 GN=SMAX5B_018428 PE=4 SV=1 (A0A2U9C8Z1)	A0A2U9C8Z1	109 kDa	0	2869200	3006500	0	0	0	0	0	1258200
1040	Cluster of Uncharacterized protein OS=Scophthalmus maximus OX=52904 GN=F2P81_017017 PE=4 SV=1 (A0A6A4S505)	A0A6A4S505	43 kDa	0	0	0	0	0	0	0	0	0
1040.1	Uncharacterized protein OS=Scophthalmus maximus OX=52904 GN=F2P81_017017 PE=4 SV=1	A0A6A4S505	43 kDa	0	0	0	0	0	0	0	0	0
1040.2	Putative porphobilinogen deaminase OS=Scophthalmus maximus OX=52904 GN=SMAX5B_008437 PE=3 SV=1	A0A2U9B3V9	46 kDa	0	0	0	0	0	0	0	0	0
1041	Cluster of Uncharacterized protein OS=Scophthalmus maximus OX=52904 GN=F2P81_019065 PE=4 SV=1 (A0A6A4SDU3)	A0A6A4SDU3	380 kDa	4838700	0	0	0	0	0	0	2060000	0
1042	Putative acidic leucine-rich nuclear phosphoprotein 32 family member B-like OS=Scophthalmus maximus OX=52904 GN=SMAX5B_004514 PE=4 SV=1	A0A2U9B080	32 kDa	8034800	12316000	11140000	7689300	9320100	0	0	0	0
1043	Profilin OS=Scophthalmus maximus OX=52904 GN=SMAX5B_008010 PE=3 SV=1	A0A2U9B0K5	13 kDa	11376000	7368400	8399500	0	7572900	0	4137200	0	5087900
1044	Putative acidic leucine-rich nuclear phosphoprotein 32 family member A-like OS=Scophthalmus maximus OX=52904 GN=F2P81_004259 PE=4 SV=1	A0A2U9BBD6	29 kDa	3586900	4377300	5148200	0	4873300	0	0	0	2185900
1045	Transcription factor BTF3 OS=Scophthalmus maximus OX=52904 GN=SMAX5B_006076 PE=3 SV=1	A0A2U9BIH5	22 kDa	21289000	13430000	8050500	0	0	0	9273200	8433000	12381000
1046	Mannose-1-phosphate guanyltransferase alpha-A OS=Scophthalmus maximus OX=52904 GN=SMAX5B_018593 PE=4 SV=1	A0A2U9CA27	47 kDa	0	0	4774800	0	2913000	0	0	2806300	0
1047	Cathepsin K OS=Scophthalmus maximus OX=52904 GN=SMAX5B_005276 PE=3 SV=1	A0A2U9CHR1	62 kDa	4503100	5847100	4189900	3742400	10717000	0	5205900	3030100	0
1048	Putative heterogeneous nuclear ribonucleoprotein U OS=Scophthalmus maximus OX=52904 GN=SMAX5B_008345 PE=4 SV=1	A0A2U9CVM1	92 kDa	4086100	4287800	3850000	0	7548300	0	0	0	3141400
1049	Uncharacterized protein OS=Scophthalmus maximus OX=52904 GN=F2P81_025319 PE=4 SV=1	A0A6A4RQK5	13 kDa	0	34651000	42112000	15735000	10987000	23220000	14376000	28880000	39727000
1050	Uncharacterized protein OS=Scophthalmus maximus OX=52904 GN=F2P81_019962 PE=4 SV=1	A0A6A4S7Z8	24 kDa	42691000	20940000	14948000	14251000	0	0	9992100	12130000	18693000
1051	Uncharacterized protein OS=Scophthalmus maximus OX=52904 GN=F2P81_011326 PE=4 SV=1	A0A6A4SY86	14 kDa	6964900	0	31908000	8617500	13931000	0	6930400	11406000	52595000
1052	Uncharacterized protein OS=Scophthalmus maximus OX=52904 GN=F2P81_010184 PE=4 SV=1	A0A6A4SZR6	106 kDa	4874700	2579900	5039100	0	0	0	10450000	0	0
1053	Cluster of Putative coiled-coil domain-containing protein 134 OS=Scophthalmus maximus OX=52904 GN=SMAX5B_006691 PE=4 SV=1 (A0A2U9CRJ8)	A0A2U9CRJ8	64 kDa	8061500	0	7076400	0	6395900	4748200	3411300	3568500	3410900
1054	Cluster of Putative allantoinase-like OS=Scophthalmus maximus OX=52904 GN=SMAX5B_007910 PE=4 SV=1 (A0A2U9C4E0)	A0A2U9C4E0	46 kDa	5332900	5895200	6120200	4436600	4460200	0	0	0	0
1055	Cluster of Uncharacterized protein OS=Scophthalmus maximus OX=52904 GN=F2P81_011927 PE=4 SV=1 (A0A6A4SVA4)	A0A6A4SVA4	85 kDa	2593600	3081700	1019500	0	2232400	0	0	2071100	1850200
1056	Dehydrogenase/reductase SDR family member 4 OS=Scophthalmus maximus OX=52904 GN=F2P81_018298 PE=4 SV=1	A0A2U9B129	27 kDa	0	4087400	3769400	0	9580400	0	0	2003900	0
1057	WD_REPEATS_REGION domain-containing protein OS=Scophthalmus maximus OX=52904 GN=SMAX5B_016418 PE=3 SV=1	A0A2U9BDY1	35 kDa	1775900	0	4220500	0	4734900	2178200	0	0	0
1058	Ras-related protein Rap-1b OS=Scophthalmus maximus OX=52904 GN=F2P81_012288 PE=4 SV=1	A0A2U9BFL6	21 kDa	3826300	4924200	3095500	13308000	14540000	0	10156000	16480000	14341000
1059	Exportin-2 OS=Scophthalmus maximus OX=52904 GN=SMAX5B_002300 PE=4 SV=1	A0A2U9BFZ5	115 kDa	3006100	2353300	4425600	0	0	0	3362700	2860800	1806900
1060	Aminopeptidase OS=Scophthalmus maximus OX=52904 GN=SMAX5B_011016 PE=3 SV=1	A0A2U9BS24	105 kDa	1926100	0	0	0	0	0	0	0	3009000
1061	3-oxo-5-beta-steroid 4-dehydrogenase isoform 6 OS=Scophthalmus maximus OX=52904 GN=SMAX5B_002881 PE=4 SV=1	A0A2U9BV08	39 kDa	7483600	5956600	7810400	0	0	0	4820200	0	0
1062	Putative propionyl-CoA carboxylase alpha chain mitochondrial OS=Scophthalmus maximus OX=52904 GN=SMAX5B_008627 PE=4 SV=1	A0A2U9CD27	120 kDa	2102100	4758700	3039900	0	0	0	0	1698400	0
1063	Asparaginyl-tRNA synthetase cytoplasmic OS=Scophthalmus maximus OX=52904 GN=SMAX5B_003026 PE=4 SV=1	A0A2U9CGQ9	64 kDa	0	4707700	5762900	3188000	4495600	0	0	0	0
1064	Putative ribose-5-phosphate isomerase OS=Scophthalmus maximus OX=52904 GN=SMAX5B_009120 PE=3 SV=1	A0A2U9CHP9	33 kDa	13830000	13418000	12412000	3355700	3160600	0	3428300	0	0
1065	Uncharacterized protein OS=Scophthalmus maximus OX=52904 GN=SMAX5B_017135 PE=4 SV=1	A0A2U9CQT9	175 kDa	0	4760300	3813200	0	2516600	0	5290400	2237600	3530700
1066	MGC174082 MGC56530 isoform 2 OS=Scophthalmus maximus OX=52904 GN=SMAX5B_002060 PE=3 SV=1	A0A2U9D1E6	14 kDa	10773000	4781600	0	21872000	9938500	2317200	5489800	9587700	9546400
1067	Uncharacterized protein OS=Scophthalmus maximus OX=52904 GN=F2P81_019846 PE=4 SV=1	A0A6A4S4E0	14 kDa	47355000	18423000	16106000	0	0	0	20404000	27743000	23351000
1068	Uncharacterized protein OS=Scophthalmus maximus OX=52904 GN=F2P81_019699 PE=4 SV=1	A0A6A4SDG6	14 kDa	10265000	0	24371000	7504800	14149000	7898700	12970000	21999000	16646000
1069	Uncharacterized protein OS=Scophthalmus maximus OX=52904 GN=F2P81_015963 PE=4 SV=1	A0A6A4SGR7	42 kDa	9923200	5448000	8858200	1543500	3408500	0	8017700	8379100	8709200
1070	Uncharacterized protein OS=Scophthalmus maximus OX=52904 GN=F2P81_009220 PE=4 SV=1	A0A6A4SU29	60 kDa	2135300	0	1978500	0	2115400	0	0	0	0
1071	Uncharacterized protein OS=Scophthalmus maximus OX=52904 GN=SMAX5B_019482 PE=4 SV=1	A0A2U9B149	113 kDa	0	2466600	2050200	2637800	0	0	0	5565400	0
1072	Putative signal recognition particle receptor subunit alpha OS=Scophthalmus maximus OX=52904 GN=SMAX5B_000606 PE=4 SV=1	A0A2U9B662	73 kDa	0	1975200	3424000	0	0	0	0	0	0
1073	Putative 7-dehydrocholesterol reductase OS=Scophthalmus maximus OX=52904 GN=SMAX5B_003214 PE=4 SV=1	A0A2U9BDG8	55 kDa	0	0	5339500	4697400	0	0	0	0	0
1074	Putative argininosuccinate lyase isoform 2 OS=Scophthalmus maximus OX=52904 GN=SMAX5B_012373 PE=3 SV=1	A0A2U9B778	51 kDa	0	0	0	0	1917000	0	0	0	0
1075	Cluster of 40S ribosomal protein S27 (Fragment) OS=Scophthalmus maximus OX=52904 PE=2 SV=1 (A0EZY9)	A0EZY9	10 kDa	11298000	9395200	0	44132000	0	8611500	0	13395000	0
1076	Cluster of Putative lethal(3)malignant brain tumor-like protein 1-like OS=Scophthalmus maximus OX=52904 GN=SMAX5B_003279 PE=4 SV=1 (A0A2U9C1A8)	A0A2U9C1A8	132 kDa	0	8034800	0	8920000	0	11092000	5170300	6192500	0
1077	Cluster of Bcdo2l b-diox-II bcdo2 fk59e08 wu:fk59e08 OS=Scophthalmus maximus OX=52904 GN=SMAX5B_010901 PE=3 SV=1 (A0A2U9BRN4)	A0A2U9BRN4	72 kDa	3265600	0	4546900	0	0	0	0	3416100	3397900
1078	Cluster of Mitochondrial cytochrome C OS=Scophthalmus maximus OX=52904 PE=2 SV=1 (A0A2R4LWA7)	A0A2R4LWA7	12 kDa	0	0	0	0	4887000	0	6592700	0	5683200
1079	Cluster of EF-hand domain-containing protein D2 OS=Scophthalmus maximus OX=52904 GN=SMAX5B_000545 PE=4 SV=1 (A0A2U9C0C1)	A0A2U9C0C1	50 kDa	0	0	0	2020100	0	0	0	4216100	3829400
1080	Cluster of Putative caldesmon-like isoform 2 OS=Scophthalmus maximus OX=52904 GN=SMAX5B_005514 PE=4 SV=1 (A0A2U9B212)	A0A2U9B212	73 kDa	0	0	0	0	0	0	0	0	0
1080.1	Putative caldesmon-like isoform 2 OS=Scophthalmus maximus OX=52904 GN=SMAX5B_005514 PE=4 SV=1	A0A2U9B212	73 kDa	0	0	0	0	0	0	0	0	0
1080.2	Putative caldesmon-like OS=Scophthalmus maximus OX=52904 GN=SMAX5B_005514 PE=4 SV=1	A0A2U9B211	105 kDa	0	0	0	0	0	0	0	0	0
1081	Cluster of MICOS complex subunit OS=Scophthalmus maximus OX=52904 GN=SMAX5B_014257 PE=3 SV=1 (A0A2U9BGJ9)	A0A2U9BGJ9	26 kDa	3641500	0	2876700	0	0	0	4135000	3842700	0
1082	Cluster of Putative heterogeneous nuclear ribonucleoprotein K-like OS=Scophthalmus maximus OX=52904 GN=SMAX5B_013814 PE=4 SV=1 (A0A2U9CIB2)	A0A2U9CIB2	48 kDa	3390000	3072000	4474900	0	1627300	0	2429500	3303400	3613100
1083	Cluster of Uncharacterized protein OS=Scophthalmus maximus OX=52904 GN=F2P81_004681 PE=4 SV=1 (A0A6A4TJG1)	A0A6A4TJG1	46 kDa	0	7801000	2874300	0	8965000	0	0	0	0
1084	Putative DDRGK domain-containing protein 1 OS=Scophthalmus maximus OX=52904 GN=SMAX5B_000904 PE=4 SV=1	A0A2U9AVX4	35 kDa	9810900	0	14792000	0	0	0	15868000	10940000	8265100
1085	Putative lysosomal acid phosphatase OS=Scophthalmus maximus OX=52904 GN=SMAX5B_022700 PE=3 SV=1	A0A2U9AWE6	48 kDa	2915400	0	3896700	0	0	0	0	0	0
1086	ARD1-like a N-acetyltransferase OS=Scophthalmus maximus OX=52904 GN=F2P81_011623 PE=4 SV=1	A0A2U9C1V6	24 kDa	0	1495900	0	0	0	0	0	1806400	1919900
1087	Putative alcohol dehydrogenase OS=Scophthalmus maximus OX=52904 GN=SMAX5B_007926 PE=4 SV=1	A0A2U9C521	37 kDa	7575800	0	4496200	0	0	0	0	0	0
1088	Putative kynurenine--oxoglutarate transaminase 3 OS=Scophthalmus maximus OX=52904 GN=SMAX5B_007851 PE=4 SV=1	A0A2U9C787	61 kDa	0	0	2155900	0	4008800	0	0	0	0
1089	Putative histidine--tRNA ligase cytoplasmic isoform 2 OS=Scophthalmus maximus OX=52904 GN=SMAX5B_015342 PE=4 SV=1	A0A2U9C7J2	58 kDa	9645000	11106000	33025000	0	0	0	0	20452000	7864600
1090	Uncharacterized protein OS=Scophthalmus maximus OX=52904 GN=SMAX5B_017764 PE=4 SV=1	A0A2U9CF14	24 kDa	0	0	0	0	3646600	0	0	2553200	0
1091	Vacuolar proton pump subunit B OS=Scophthalmus maximus OX=52904 GN=SMAX5B_008776 PE=3 SV=1	A0A2U9CFJ5	56 kDa	6507400	9790900	7576100	0	0	0	0	0	0
1092	Uncharacterized protein OS=Scophthalmus maximus OX=52904 GN=F2P81_011772 PE=4 SV=1	A0A6A4SX49	570 kDa	0	1279100	1787500	0	0	0	3065600	2795000	0
1093	Uncharacterized protein OS=Scophthalmus maximus OX=52904 GN=F2P81_001939 PE=4 SV=1	A0A6A4TPE6	20 kDa	21215000	55975000	39298000	0	0	0	0	29548000	0
1094	Uncharacterized protein OS=Scophthalmus maximus OX=52904 GN=F2P81_013322 PE=4 SV=1	A0A2U9BE05	15 kDa	0	0	20989000	0	42649000	0	18300000	32377000	16593000
1095	Eukaryotic translation initiation factor 3 subunit F OS=Scophthalmus maximus OX=52904 GN=EIF3F PE=3 SV=1	A0A2U9BHX0	30 kDa	0	0	0	0	6731700	0	0	0	0
1096	Putative minor histocompatibility antigen H13 OS=Scophthalmus maximus OX=52904 GN=SMAX5B_014916 PE=4 SV=1	A0A2U9C4I5	42 kDa	0	0	0	0	4100500	0	0	0	0
1097	Proteasome subunit alpha type OS=Scophthalmus maximus OX=52904 GN=SMAX5B_000737 PE=3 SV=1	A0A2U9B6A6	27 kDa	0	0	0	3881700	0	0	0	0	0
1098	Reticulon OS=Scophthalmus maximus OX=52904 GN=SMAX5B_000358 PE=4 SV=1	A0A2U9CLC1	80 kDa	1022800	0	0	0	0	0	0	0	0
1099	Actin-related protein 2/3 complex subunit OS=Scophthalmus maximus OX=52904 GN=SMAX5B_011521 PE=3 SV=1	A0A2U9BMH4	41 kDa	5747200	6648500	5554500	0	7367200	0	0	0	0
1100	Cluster of Lipocalin OS=Scophthalmus maximus OX=52904 GN=SMAX5B_001946 PE=3 SV=1 (A0A2U9CXN3)	A0A2U9CXN3	17 kDa	17017000	16185000	16590000	10815000	11545000	0	11198000	0	17042000
1101	Putative cytochrome c oxidase subunit 5A mitochondrial-like OS=Scophthalmus maximus OX=52904 GN=SMAX5B_013167 PE=4 SV=1	A0A2U9BDU3	16 kDa	0	0	0	0	0	0	0	21038000	0
1102	Cluster of Putative lysosomal alpha-glucosidase-like OS=Scophthalmus maximus OX=52904 GN=SMAX5B_011578 PE=4 SV=1 (A0A2U9BMR2)	A0A2U9BMR2	202 kDa	0	0	4780700	0	0	0	0	0	0
1103	Cluster of Uncharacterized protein (Fragment) OS=Scophthalmus maximus OX=52904 GN=F2P81_003235 PE=4 SV=1 (A0A6A4TC73)	A0A6A4TC73	233 kDa	5337100	3918200	5534400	0	0	0	0	5813000	0
1104	Cluster of Ubiquitin carboxyl-terminal hydrolase OS=Scophthalmus maximus OX=52904 GN=SMAX5B_018380 PE=3 SV=1 (A0A2U9CCA0)	A0A2U9CCA0	26 kDa	6987100	10496000	11036000	6214000	11473000	0	5560800	5874500	7191600
1105	Cluster of Catenin beta-1 OS=Scophthalmus maximus OX=52904 GN=SMAX5B_015859 PE=4 SV=1 (A0A2U9D0Q7)	A0A2U9D0Q7	84 kDa	0	0	2790800	0	0	0	0	777710	0
1106	Serine-threonine kinase receptor-associated protein OS=Scophthalmus maximus OX=52904 GN=SMAX5B_007684 PE=4 SV=1	A0A2U9B1R7	36 kDa	2976700	2349700	3603800	0	0	0	0	0	0
1107	Eukaryotic translation initiation factor 3 subunit M OS=Scophthalmus maximus OX=52904 GN=EIF3M PE=3 SV=1	A0A2U9BCI5	42 kDa	11305000	0	12346000	0	6156500	0	8250800	10699000	8092500
1108	40S ribosomal protein S28 OS=Scophthalmus maximus OX=52904 GN=F2P81_000764 PE=3 SV=1	A0A2U9BJR2	8 kDa	0	0	0	46138000	41460000	0	239540000	0	0
1109	Beta-galactosidase OS=Scophthalmus maximus OX=52904 GN=SMAX5B_011350 PE=3 SV=1	A0A2U9BN73	71 kDa	0	0	6702400	0	4829500	0	0	5555200	4463200
1110	Putative proteasome-associated protein ECM29-like OS=Scophthalmus maximus OX=52904 GN=SMAX5B_007319 PE=4 SV=1	A0A2U9BNL1	202 kDa	2642900	0	1447700	0	0	0	0	0	0
1111	Kynurenine formamidase OS=Scophthalmus maximus OX=52904 GN=AFMID PE=3 SV=1	A0A2U9BRE0	82 kDa	11043000	6125200	8977400	0	0	0	0	0	0
1112	Putative twinfilin-1 isoform 2 OS=Scophthalmus maximus OX=52904 GN=SMAX5B_001357 PE=4 SV=1	A0A2U9BY88	40 kDa	3708700	6337100	3649900	0	0	0	1972700	2824300	2552300
1113	Putative ER membrane protein complex subunit 1 OS=Scophthalmus maximus OX=52904 GN=F2P81_011771 PE=4 SV=1	A0A2U9BZ22	108 kDa	4874000	5322100	6665100	3197300	5481800	0	0	7804400	7996100
1114	Fermitin family-like 2 OS=Scophthalmus maximus OX=52904 GN=SMAX5B_021985 PE=4 SV=1	A0A2U9CIA3	79 kDa	1452600	986340	1950200	0	0	0	0	0	0
1115	Developmentally regulated GTP binding protein 2 OS=Scophthalmus maximus OX=52904 GN=SMAX5B_006229 PE=4 SV=1	A0A2U9CPU7	41 kDa	5757300	3370400	2698900	0	0	0	0	0	0
1116	Putative solute carrier family 22 member 16 OS=Scophthalmus maximus OX=52904 GN=SMAX5B_019577 PE=4 SV=1	A0A2U9CTX9	63 kDa	2434900	3709400	2695300	1911900	2538100	0	0	4367900	0
1117	C-type lectin domain family 4 member E isoform 2 OS=Scophthalmus maximus OX=52904 GN=SMAX5B_003122 PE=4 SV=1	A0A2U9CWT5	40 kDa	11286000	13215000	6705800	12148000	0	0	3584000	7394700	5390100
1118	Uncharacterized protein OS=Scophthalmus maximus OX=52904 GN=F2P81_023031 PE=4 SV=1	A0A6A4RVC3	129 kDa	3982800	5059900	2801400	1847900	3232800	1958600	1909300	2117000	2536400
1119	Uncharacterized protein OS=Scophthalmus maximus OX=52904 GN=F2P81_015362 PE=4 SV=1	A0A6A4SS45	91 kDa	5146500	5240900	4840500	0	4600000	0	0	4420200	3781700
1120	Inositol oxygenase OS=Scophthalmus maximus OX=52904 GN=SMAX5B_009965 PE=3 SV=1	A0A2U9BYL1	34 kDa	6792600	5240900	3872100	0	0	0	0	0	3063400
1121	Uncharacterized protein OS=Scophthalmus maximus OX=52904 GN=F2P81_000817 PE=4 SV=1	A0A6A4TVL1	22 kDa	4149600	0	6456400	2012700	2906000	0	0	0	0
1122	Cluster of Uncharacterized protein OS=Scophthalmus maximus OX=52904 GN=F2P81_014469 PE=4 SV=1 (A0A6A4SI40)	A0A6A4SI40	226 kDa	0	0	4941000	0	5512900	0	0	0	0
1123	Cluster of Glucosamine-6-phosphate isomerase OS=Scophthalmus maximus OX=52904 GN=F2P81_007679 PE=3 SV=1 (A0A2U9C7W4)	A0A2U9C7W4	31 kDa	3047000	2194100	3341900	4552400	0	0	0	0	0
1124	Cluster of Uncharacterized protein OS=Scophthalmus maximus OX=52904 GN=F2P81_007222 PE=4 SV=1 (A0A6A4TDR3)	A0A6A4TDR3	37 kDa	0	0	0	0	3600500	0	0	2730600	3854600
1125	Cluster of Putative mitochondrial amidoxime-reducing component 1-like OS=Scophthalmus maximus OX=52904 GN=SMAX5B_008985 PE=4 SV=1 (A0A2U9CHI4)	A0A2U9CHI4	36 kDa	0	3708100	5262200	0	8788600	0	0	0	0
1126	Cluster of Uncharacterized protein OS=Scophthalmus maximus OX=52904 GN=F2P81_022447 PE=4 SV=1 (A0A6A4RSC8)	A0A6A4RSC8	46 kDa	0	2253700	6675600	0	0	0	5014000	0	4330500
1127	Cluster of Uncharacterized protein OS=Scophthalmus maximus OX=52904 GN=F2P81_006549 PE=4 SV=1 (A0A6A4TCL1)	A0A6A4TCL1	79 kDa	4728600	2615600	3286500	0	0	0	0	5888100	6212500
1128	Cluster of Uncharacterized protein OS=Scophthalmus maximus OX=52904 GN=F2P81_016067 PE=4 SV=1 (A0A6A4SMI6)	A0A6A4SMI6	66 kDa	2598800	1972000	3450900	0	0	0	0	0	1548600
1129	Cluster of Putative plectin-like OS=Scophthalmus maximus OX=52904 GN=SMAX5B_015515 PE=4 SV=1 (A0A2U9CXJ4)	A0A2U9CXJ4	533 kDa	0	0	0	0	0	0	0	0	0
1129.1	Putative plectin-like OS=Scophthalmus maximus OX=52904 GN=SMAX5B_015515 PE=4 SV=1	A0A2U9CXJ4	533 kDa	0	0	0	0	0	0	0	0	0
1129.2	Uncharacterized protein OS=Scophthalmus maximus OX=52904 GN=F2P81_023102 PE=4 SV=1	A0A6A4RY90	519 kDa	0	0	0	0	0	0	0	0	0
1130	Galectin OS=Scophthalmus maximus OX=52904 PE=2 SV=1	A0A2R4G8C8	40 kDa	0	0	0	0	5925600	11819000	0	0	0
1131	Putative coagulation factor IX-like OS=Scophthalmus maximus OX=52904 GN=SMAX5B_006790 PE=3 SV=1	A0A2U9B7K1	62 kDa	2474300	0	0	0	3320900	0	0	2938700	3765500
1132	Voltage-dependent anion-selective channel protein 1 OS=Scophthalmus maximus OX=52904 GN=SMAX5B_004014 PE=4 SV=1	A0A2U9B846	30 kDa	2050100	2672500	0	0	11861000	0	9676500	4550800	0
1133	Uncharacterized protein OS=Scophthalmus maximus OX=52904 GN=SMAX5B_004319 PE=4 SV=1	A0A2U9B8C1	122 kDa	0	0	1446200	0	0	0	0	0	0
1134	Putative complement component 1 Q subcomponent-binding protein mitochondrial OS=Scophthalmus maximus OX=52904 GN=F2P81_008560 PE=4 SV=1	A0A2U9B913	32 kDa	5694600	4299700	5844300	0	0	0	2245200	5864500	4868400
1135	Cytidine deaminase OS=Scophthalmus maximus OX=52904 GN=SMAX5B_014314 PE=3 SV=1	A0A2U9BGF3	19 kDa	0	0	0	0	0	0	2457500	1771700	2039200
1136	Putative mannosyl-oligosaccharide glucosidase OS=Scophthalmus maximus OX=52904 GN=SMAX5B_011378 PE=4 SV=1	A0A2U9BPA5	99 kDa	6613900	6016400	4367000	0	2859500	0	1901300	0	0
1137	NADH dehydrogenase 1 alpha subcomplex subunit 9 mitochondrial OS=Scophthalmus maximus OX=52904 GN=F2P81_007335 PE=4 SV=1	A0A2U9C0L3	43 kDa	0	3706600	4580500	0	0	0	3145500	3016200	3883200
1138	MICOS complex subunit MIC13 OS=Scophthalmus maximus OX=52904 GN=SMAX5B_022664 PE=3 SV=1	A0A2U9C4U3	12 kDa	4862400	4107100	5428600	3566100	4362400	0	4237200	3580000	2530500
1139	Putative enoyl-CoA hydratase mitochondrial OS=Scophthalmus maximus OX=52904 GN=SMAX5B_017957 PE=3 SV=1	A0A2U9CE61	37 kDa	4056100	3987100	6086900	0	0	0	3755400	4010300	5706600
1140	Putative thioredoxin-like protein 1 OS=Scophthalmus maximus OX=52904 GN=F2P81_015822 PE=4 SV=1	A0A2U9CEI5	32 kDa	3802900	3069600	2744500	0	3357200	2333400	1430400	2465300	0
1141	Putative apolipoprotein B-100-like isoform 2 OS=Scophthalmus maximus OX=52904 GN=SMAX5B_015493 PE=4 SV=1	A0A2U9CJZ6	480 kDa	0	0	993570	0	0	0	0	0	0
1142	Catechol-O-methyltransferase domain-containing protein 1 isoform 5 OS=Scophthalmus maximus OX=52904 GN=F2P81_022396 PE=4 SV=1	A0A2U9CMG9	28 kDa	16833000	15494000	15584000	8092400	7549300	0	14897000	0	11834000
1143	Putative interleukin enhancer-binding factor 3 OS=Scophthalmus maximus OX=52904 GN=SMAX5B_006120 PE=4 SV=1	A0A2U9CQN9	147 kDa	2151100	2064800	1494800	0	0	0	0	0	0
1144	Metalloendopeptidase-like PEX OS=Scophthalmus maximus OX=52904 GN=SMAX5B_001622 PE=4 SV=1	A0A2U9CWI9	82 kDa	0	2046600	2375900	0	0	0	0	2500900	0
1145	Uncharacterized protein OS=Scophthalmus maximus OX=52904 GN=F2P81_025391 PE=4 SV=1	A0A6A4RQB3	47 kDa	0	0	0	4322400	4541700	3253900	2661400	7518000	0
1146	Uncharacterized protein OS=Scophthalmus maximus OX=52904 GN=F2P81_024364 PE=4 SV=1	A0A6A4RZC0	46 kDa	5482800	6094800	4045300	0	3132600	0	3269800	3454000	6021100
1147	Uncharacterized protein OS=Scophthalmus maximus OX=52904 GN=F2P81_010760 PE=4 SV=1	A0A6A4SRR6	64 kDa	2025800	2152800	3222000	0	2775400	0	0	0	0
1148	Uncharacterized protein OS=Scophthalmus maximus OX=52904 GN=F2P81_000951 PE=4 SV=1	A0A6A4TSJ1	67 kDa	0	0	0	0	1958900	0	0	0	0
1149	Ribosome maturation protein SBDS OS=Scophthalmus maximus OX=52904 GN=SMAX5B_019852 PE=4 SV=1	A0A2U9B427	29 kDa	5861100	0	0	0	2777200	0	0	0	0
1150	Uncharacterized protein OS=Scophthalmus maximus OX=52904 GN=F2P81_014596 PE=4 SV=1	A0A6A4SAT9	39 kDa	0	0	7544700	0	0	0	7557100	7136800	7348500
1151	Cluster of Signal peptidase complex subunit 3 OS=Scophthalmus maximus OX=52904 GN=SMAX5B_004956 PE=3 SV=1 (A0A2U9BQG8)	A0A2U9BQG8	20 kDa	24031000	23537000	26179000	23361000	31028000	11469000	16981000	25062000	18672000
1152	Uncharacterized protein OS=Scophthalmus maximus OX=52904 GN=SMAX5B_006899 PE=4 SV=1	A0A2U9BM48	46 kDa	0	0	0	3184700	3575000	0	0	4754700	0
1153	Cluster of Uncharacterized protein OS=Scophthalmus maximus OX=52904 GN=F2P81_017864 PE=4 SV=1 (A0A6A4S887)	A0A6A4S887	20 kDa	0	0	0	0	3851200	0	13783000	0	0
1154	Cluster of Putative C-type lectin domain family 4 member E-like OS=Scophthalmus maximus OX=52904 GN=SMAX5B_018784 PE=4 SV=1 (A0A2U9BQP9)	A0A2U9BQP9	24 kDa	0	2198300	3716700	0	3058200	0	2151000	0	0
1155	Cluster of Uncharacterized protein OS=Scophthalmus maximus OX=52904 GN=SMAX5B_005333 PE=4 SV=1 (A0A2U9BB23)	A0A2U9BB23	58 kDa	0	0	0	1655800	3869300	0	1957000	0	0
1156	Cluster of Uncharacterized protein OS=Scophthalmus maximus OX=52904 GN=F2P81_010052 PE=4 SV=1 (A0A6A4SYJ7)	A0A6A4SYJ7	90 kDa	0	0	0	0	0	0	0	0	3957200
1157	2-oxoisovalerate dehydrogenase subunit alpha OS=Scophthalmus maximus OX=52904 GN=SMAX5B_019897 PE=3 SV=1	A0A2U9B408	51 kDa	2222600	2299600	1374600	0	0	0	0	0	0
1158	Proteasome subunit beta type OS=Scophthalmus maximus OX=52904 GN=SMAX5B_016960 PE=3 SV=1	A0A2U9B9G7	63 kDa	3411400	0	2750100	0	0	0	0	0	0
1159	Proteasome subunit beta OS=Scophthalmus maximus OX=52904 GN=F2P81_000986 PE=3 SV=1	A0A2U9BLD5	30 kDa	6112000	3895200	4941400	4860600	6859600	0	2443800	7643000	3597200
1160	Putative dipeptidyl peptidase 2 OS=Scophthalmus maximus OX=52904 GN=SMAX5B_018775 PE=4 SV=1	A0A2U9BRI0	55 kDa	3556500	7886800	4634400	0	2356600	0	0	7088300	0
1161	Acetoacetyl-CoA synthetase OS=Scophthalmus maximus OX=52904 GN=SMAX5B_010490 PE=3 SV=1	A0A2U9BV31	72 kDa	4480200	0	4865100	0	3446500	0	0	0	0
1162	Putative SEC23-interacting protein OS=Scophthalmus maximus OX=52904 GN=SMAX5B_008555 PE=4 SV=1	A0A2U9CCM6	108 kDa	6880700	5380700	3743400	0	0	0	0	4369700	0
1163	ADP-ribosylation factor 6 OS=Scophthalmus maximus OX=52904 GN=SMAX5B_000433 PE=3 SV=1	A0A2U9CIX8	20 kDa	4784000	0	6070200	11786000	9470900	0	9871800	0	0
1164	Ras domain containing protein OS=Scophthalmus maximus OX=52904 GN=F2P81_014859 PE=4 SV=1	A0A2U9CSE3	21 kDa	4218600	3359900	4382800	4586800	5504400	0	0	4649500	3357700
1165	Uncharacterized protein OS=Scophthalmus maximus OX=52904 GN=F2P81_017985 PE=4 SV=1	A0A6A4SB27	34 kDa	0	0	0	0	0	0	5685800	0	0
1166	Putative lamin OS=Scophthalmus maximus OX=52904 GN=SMAX5B_013544 PE=3 SV=1	A0A2U9AWN0	72 kDa	0	0	0	0	815190	0	0	0	0
1167	Signal transducer and activator of transcription OS=Scophthalmus maximus OX=52904 GN=SMAX5B_016691 PE=4 SV=1	A0A2U9CKX3	138 kDa	2389700	0	0	0	0	0	0	1322200	0
1168	Histone H2A OS=Scophthalmus maximus OX=52904 GN=SMAX5B_016650 PE=3 SV=1	A0A2U9AVQ1	14 kDa	25769000	0	0	0	0	0	34241000	0	38197000
1169	Uncharacterized protein OS=Scophthalmus maximus OX=52904 GN=F2P81_023971 PE=4 SV=1	A0A2U9CKW0	39 kDa	0	3391400	3463100	0	0	0	0	2889900	0
1170	TAR DNA-binding protein 43 OS=Scophthalmus maximus OX=52904 GN=SMAX5B_014816 PE=4 SV=1	A0A2U9C1I0	30 kDa	0	7797400	8597300	4168200	4636800	0	6332500	6723200	11258000
1171	Cluster of Uncharacterized protein OS=Scophthalmus maximus OX=52904 GN=F2P81_017591 PE=4 SV=1 (A0A6A4SG55)	A0A6A4SG55	16 kDa	10592000	10196000	5800600	4903600	7115700	8478300	0	0	5823000
1172	Cluster of Putative hsp90 co-chaperone Cdc37 OS=Scophthalmus maximus OX=52904 GN=SMAX5B_020689 PE=4 SV=1 (A0A2U9CRB6)	A0A2U9CRB6	44 kDa	0	2633700	0	0	0	0	3522100	0	0
1173	Cluster of Putative coiled-coil domain-containing protein 47 OS=Scophthalmus maximus OX=52904 GN=SMAX5B_011146 PE=4 SV=1 (A0A2U9CRP3)	A0A2U9CRP3	56 kDa	0	0	0	0	0	0	0	0	0
1173.1	Putative coiled-coil domain-containing protein 47 OS=Scophthalmus maximus OX=52904 GN=SMAX5B_011146 PE=4 SV=1	A0A2U9CRP3	56 kDa	0	0	0	0	0	0	0	0	0
1173.2	Uncharacterized protein OS=Scophthalmus maximus OX=52904 GN=F2P81_015309 PE=4 SV=1	A0A6A4SKC9	61 kDa	0	0	0	0	0	0	0	0	0
1174	Cluster of U2 snRNP auxiliary factor large subunit OS=Scophthalmus maximus OX=52904 GN=SMAX5B_011831 PE=3 SV=1 (A0A2U9AXZ7)	A0A2U9AXZ7	52 kDa	4359800	0	3680100	0	0	0	0	0	0
1175	Cluster of Uncharacterized protein OS=Scophthalmus maximus OX=52904 GN=F2P81_010585 PE=4 SV=1 (A0A6A4T3B5)	A0A6A4T3B5	141 kDa	3161700	0	5098800	0	0	0	0	2993200	0
1176	Cluster of Putative phosphoribosylformylglycinamidine synthase OS=Scophthalmus maximus OX=52904 GN=SMAX5B_017635 PE=3 SV=1 (A0A2U9C5J5)	A0A2U9C5J5	143 kDa	1919000	0	0	0	0	0	0	0	0
1177	Cluster of Uncharacterized protein OS=Scophthalmus maximus OX=52904 GN=F2P81_011845 PE=4 SV=1 (A0A6A4SRB6)	A0A6A4SRB6	24 kDa	0	0	0	0	0	0	0	0	0
1177.1	Uncharacterized protein OS=Scophthalmus maximus OX=52904 GN=F2P81_011845 PE=4 SV=1	A0A6A4SRB6	24 kDa	0	0	0	0	0	0	0	0	0
1177.2	Protein-S-isoprenylcysteine O-methyltransferase OS=Scophthalmus maximus OX=52904 GN=SMAX5B_000532 PE=3 SV=1	A0A2U9C219	51 kDa	0	0	0	0	0	0	0	0	0
1178	Cluster of Putative uridine 5'-monophosphate synthase OS=Scophthalmus maximus OX=52904 GN=SMAX5B_018407 PE=3 SV=1 (A0A2U9C8K6)	A0A2U9C8K6	53 kDa	3307700	0	0	0	0	0	0	0	0
1179	Cluster of Putative cytochrome c oxidase subunit 5B mitochondrial-like OS=Scophthalmus maximus OX=52904 GN=SMAX5B_008539 PE=4 SV=1 (A0A2U9CF52)	A0A2U9CF52	22 kDa	6919100	0	9389800	0	0	0	0	6481600	0
1180	Putative rho guanine nucleotide exchange factor 1 OS=Scophthalmus maximus OX=52904 GN=SMAX5B_011872 PE=4 SV=1	A0A2U9AXG6	118 kDa	0	1610700	0	0	0	0	0	0	0
1181	Putative eukaryotic translation initiation factor 2A OS=Scophthalmus maximus OX=52904 GN=SMAX5B_017163 PE=4 SV=1	A0A2U9B6K2	53 kDa	3288400	3631600	0	0	0	0	0	0	0
1182	Putative ERO1-like protein beta OS=Scophthalmus maximus OX=52904 GN=SMAX5B_021192 PE=4 SV=1	A0A2U9BM30	57 kDa	0	0	0	1943000	2953300	0	1735700	1380100	0
1183	Putative cdc42-interacting protein 4 OS=Scophthalmus maximus OX=52904 GN=SMAX5B_011533 PE=4 SV=1	A0A2U9BNC5	73 kDa	4030000	0	7774100	0	0	0	0	0	0
1184	Uncharacterized protein OS=Scophthalmus maximus OX=52904 GN=SMAX5B_007411 PE=4 SV=1	A0A2U9BNL9	30 kDa	0	5349600	0	0	3431200	0	0	0	0
1185	Putative 45 kDa calcium-binding protein OS=Scophthalmus maximus OX=52904 GN=SMAX5B_014665 PE=4 SV=1	A0A2U9C252	42 kDa	3173800	5282800	4559900	0	0	0	0	3545700	2315000
1186	Nuclear cap-binding protein subunit 1 OS=Scophthalmus maximus OX=52904 GN=SMAX5B_019085 PE=4 SV=1	A0A2U9C510	92 kDa	0	1823100	2288800	0	0	0	0	1405200	956720
1187	Omega class glutathione S-transferase OS=Scophthalmus maximus OX=52904 GN=F2P81_020320 PE=3 SV=1	A0A2U9CCT6	28 kDa	0	6337500	0	0	0	0	0	7704700	7605100
1188	alpha-1,2-Mannosidase OS=Scophthalmus maximus OX=52904 GN=SMAX5B_000035 PE=3 SV=1	A0A2U9CUT8	70 kDa	1979400	2145000	3090000	1940500	7893500	0	0	0	0
1189	Uncharacterized protein OS=Scophthalmus maximus OX=52904 GN=F2P81_014348 PE=4 SV=1	A0A6A4SW22	59 kDa	4908900	0	4062700	3419000	3389600	0	0	0	4734000
1190	Uncharacterized protein OS=Scophthalmus maximus OX=52904 GN=F2P81_010996 PE=4 SV=1	A0A6A4SX48	187 kDa	0	0	1685400	0	2837400	0	0	0	2047500
1191	Uncharacterized protein OS=Scophthalmus maximus OX=52904 GN=F2P81_006725 PE=4 SV=1	A0A6A4T3U5	78 kDa	4462300	0	3927100	0	0	0	0	0	0
1192	Uncharacterized protein OS=Scophthalmus maximus OX=52904 GN=F2P81_008863 PE=4 SV=1	A0A6A4T041	123 kDa	0	0	2625600	0	0	0	2164200	0	8312500
1193	Uncharacterized protein OS=Scophthalmus maximus OX=52904 GN=F2P81_008883 PE=4 SV=1	A0A6A4T056	190 kDa	0	0	0	0	0	0	0	0	8573000
1194	Putative spermidine synthase OS=Scophthalmus maximus OX=52904 GN=SMAX5B_014971 PE=3 SV=1	A0A2U9C1G8	33 kDa	0	0	0	0	0	0	4071200	0	0
1195	Cluster of Putative GTP-binding protein 1-like OS=Scophthalmus maximus OX=52904 GN=SMAX5B_012971 PE=4 SV=1 (A0A2U9BMZ2)	A0A2U9BMZ2	72 kDa	0	3169600	3105100	0	0	0	0	0	1673200
1196	Cluster of Uncharacterized protein OS=Scophthalmus maximus OX=52904 GN=F2P81_007654 PE=4 SV=1 (A0A6A4T3H8)	A0A6A4T3H8	59 kDa	0	0	6006600	3183800	4031700	0	0	2415300	3912900
1197	Cluster of Actin-related protein 2/3 complex subunit 4 OS=Scophthalmus maximus OX=52904 GN=SMAX5B_002357 PE=3 SV=1 (A0A2U9BFU6)	A0A2U9BFU6	20 kDa	0	0	10100000	0	6662400	0	4920100	6221300	6565900
1198	Cluster of Ribonucloprotein OS=Scophthalmus maximus OX=52904 GN=SMAX5B_020260 PE=3 SV=1 (A0A2U9CLG8)	A0A2U9CLG8	14 kDa	11572000	0	0	0	6880000	0	3965600	0	4568800
1199	Putative transmembrane emp24 domain-containing protein 3-like OS=Scophthalmus maximus OX=52904 GN=F2P81_004738 PE=3 SV=1	A0A2U9BDW0	24 kDa	0	13279000	0	6209200	7720400	0	7586900	5488700	5583300
1200	Dihydrofolate reductase isoform 3 OS=Scophthalmus maximus OX=52904 GN=SMAX5B_005711 PE=4 SV=1	A0A2U9BQL1	22 kDa	0	9256100	11002000	0	4712300	0	0	0	0
1201	Pyridoxal phosphate homeostasis protein OS=Scophthalmus maximus OX=52904 GN=PROSC PE=3 SV=1	A0A2U9C1U3	32 kDa	0	0	3100500	0	2416600	0	0	3166300	2594800
1202	Sodium/potassium-transporting ATPase subunit beta OS=Scophthalmus maximus OX=52904 GN=SMAX5B_007860 PE=3 SV=1	A0A2U9C5U0	34 kDa	1903700	1	1808500	0	0	0	2457200	2582200	2338200
1203	Putative 60S ribosomal protein L36a-like isoform 2 OS=Scophthalmus maximus OX=52904 GN=SMAX5B_009352 PE=3 SV=1	A0A2U9C6J8	21 kDa	0	0	0	45606000	25811000	14585000	14074000	10218000	23611000
1204	Uncharacterized protein OS=Scophthalmus maximus OX=52904 GN=SMAX5B_008857 PE=4 SV=1	A0A2U9C7C5	55 kDa	5111500	5593800	5252000	0	4754900	0	0	7803200	5839400
1205	Putative cyclin-T2-like OS=Scophthalmus maximus OX=52904 GN=SMAX5B_018564 PE=4 SV=1	A0A2U9C8B7	105 kDa	7479400	0	10598000	0	0	0	0	0	6500200
1206	Putative 1-2-dihydroxy-3-keto-5-methylthiopentene dioxygenase (Fragment) OS=Scophthalmus maximus OX=52904 GN=SMAX5B_016008 PE=3 SV=1	A0A2U9CK03	29 kDa	0	0	3810400	0	3604100	0	0	4208600	4647900
1207	Acid sphingomyelinase-like phosphodiesterase OS=Scophthalmus maximus OX=52904 GN=SMAX5B_000099 PE=3 SV=1	A0A2U9CUR0	50 kDa	1221300	0	2985700	0	1994500	0	1590800	2764400	1681800
1208	Uncharacterized protein OS=Scophthalmus maximus OX=52904 GN=F2P81_018696 PE=4 SV=1	A0A6A4SEM1	40 kDa	1455700	2183300	2492100	2797400	3942200	3047400	1403900	1447200	0
1209	Uncharacterized protein OS=Scophthalmus maximus OX=52904 GN=F2P81_016422 PE=4 SV=1	A0A6A4SF58	90 kDa	2765000	0	2406600	0	0	0	0	0	0
1210	Uncharacterized protein OS=Scophthalmus maximus OX=52904 GN=F2P81_001188 PE=4 SV=1	A0A6A4TQM0	77 kDa	0	0	0	4279400	1731100	0	0	0	2047400
1211	Putative dynactin subunit 1-like isoform 2 OS=Scophthalmus maximus OX=52904 GN=SMAX5B_012878 PE=4 SV=1	A0A2U9BA91	142 kDa	0	0	1548200	0	0	0	0	0	4242000
1212	Splicing factor 3 subunit 1 OS=Scophthalmus maximus OX=52904 GN=SMAX5B_011038 PE=4 SV=1	A0A2U9BRA9	88 kDa	0	0	0	1342400	2801000	0	0	0	0
1213	Uncharacterized protein (Fragment) OS=Scophthalmus maximus OX=52904 GN=F2P81_012969 PE=4 SV=1	A0A6A4SVX6	16 kDa	0	5865700	7534900	5702900	10255000	0	0	0	4147500
1214	Uncharacterized protein OS=Scophthalmus maximus OX=52904 GN=F2P81_003453 PE=4 SV=1	A0A6A4TGH0	55 kDa	0	5450300	6244300	0	0	0	0	0	0
1215	Putative very-long-chain enoyl-CoA reductase isoform 2 OS=Scophthalmus maximus OX=52904 GN=SMAX5B_007331 PE=4 SV=1	A0A2U9BPD4	37 kDa	0	0	0	0	0	0	0	7543900	0
1216	Uncharacterized protein OS=Scophthalmus maximus OX=52904 GN=F2P81_004737 PE=4 SV=1	A0A6A4TI36	179 kDa	0	6539800	0	0	10060000	0	0	3989400	1912300
1217	Putative histone H1.0-B OS=Scophthalmus maximus OX=52904 GN=F2P81_022194 PE=3 SV=1	A0A2U9CLR0	21 kDa	0	0	0	4803900	10443000	6119200	4940200	11912000	6951800
1218	Uncharacterized protein OS=Scophthalmus maximus OX=52904 GN=F2P81_017149 PE=4 SV=1	A0A6A4SDU1	52 kDa	0	0	0	0	10300000	0	0	0	0
1219	Cluster of Putative serine protease K12H4.7 OS=Scophthalmus maximus OX=52904 GN=SMAX5B_010221 PE=4 SV=1 (A0A2U9B5S5)	A0A2U9B5S5	57 kDa	5523100	6806000	0	3524900	4393900	4598400	0	4049400	0
1220	Uncharacterized protein OS=Scophthalmus maximus OX=52904 GN=F2P81_024099 PE=4 SV=1	A0A6A4RT41	100 kDa	0	0	18503000	0	0	0	0	16731000	0
1221	Cluster of Adenylosuccinate synthetase OS=Scophthalmus maximus OX=52904 GN=SMAX5B_004239 PE=3 SV=1 (A0A2U9B8T6)	A0A2U9B8T6	109 kDa	0	0	2424500	0	0	0	0	0	0
1222	Cluster of Uncharacterized protein OS=Scophthalmus maximus OX=52904 GN=F2P81_009664 PE=4 SV=1 (A0A6A4T5A1)	A0A6A4T5A1	75 kDa	0	0	0	0	0	0	0	7855700	9741800
1223	Cluster of Uncharacterized protein OS=Scophthalmus maximus OX=52904 GN=F2P81_017873 PE=4 SV=1 (A0A6A4S956)	A0A6A4S956	26 kDa	3409700	3653400	0	0	6692500	0	0	0	0
1224	Cluster of Uncharacterized protein OS=Scophthalmus maximus OX=52904 GN=F2P81_014339 PE=4 SV=1 (A0A6A4SJH9)	A0A6A4SJH9	34 kDa	0	6827400	0	0	0	0	0	1069000	2687100
1225	Apolipoprotein E OS=Scophthalmus maximus OX=52904 GN=F2P81_002116 PE=3 SV=1	A0A2U9AX96	31 kDa	6676600	4137600	3241800	0	0	0	7615900	0	0
1226	Putative exocyst complex component 4 OS=Scophthalmus maximus OX=52904 GN=SMAX5B_007736 PE=4 SV=1	A0A2U9B2H7	111 kDa	3182300	2304700	0	0	0	0	0	0	2597400
1227	Putative cytoskeleton-associated protein 4 OS=Scophthalmus maximus OX=52904 GN=F2P81_018894 PE=4 SV=1	A0A2U9B2Y6	55 kDa	0	1793700	5904500	0	0	0	0	0	0
1228	Claudin OS=Scophthalmus maximus OX=52904 GN=SMAX5B_017202 PE=3 SV=1	A0A2U9B6L1	24 kDa	17537000	18022000	15812000	8263500	9226000	0	4809000	6729100	5963200
1229	Putative microsomal glutathione S-transferase 1 OS=Scophthalmus maximus OX=52904 GN=SMAX5B_004396 PE=4 SV=1	A0A2U9BAV4	17 kDa	53639000	0	40740000	27353000	34309000	11316000	26521000	42380000	40495000
1230	Putative mammalian ependymin-related protein 1 OS=Scophthalmus maximus OX=52904 GN=SMAX5B_013729 PE=4 SV=1	A0A2U9BHP4	24 kDa	10054000	11803000	11282000	23553000	26948000	9382400	11247000	11532000	11792000
1231	Acetyl-coenzyme A synthetase OS=Scophthalmus maximus OX=52904 GN=SMAX5B_006071 PE=3 SV=1	A0A2U9BID4	76 kDa	3993200	0	2721300	0	0	0	0	0	0
1232	V-type proton ATPase subunit H OS=Scophthalmus maximus OX=52904 GN=SMAX5B_006382 PE=3 SV=1	A0A2U9BIW3	56 kDa	2433400	3499900	2921400	0	2121400	0	0	0	0
1233	Putative RNA-binding protein EWS OS=Scophthalmus maximus OX=52904 GN=SMAX5B_016518 PE=4 SV=1	A0A2U9BSB6	63 kDa	0	0	1651800	3766800	0	3341400	0	0	4498700
1234	Splicing factor 3B subunit 3 OS=Scophthalmus maximus OX=52904 GN=F2P81_007398 PE=4 SV=1	A0A2U9BYV5	136 kDa	0	0	2029900	2777000	2523200	0	0	0	0
1235	Putative enhancer of mRNA-decapping protein 4 OS=Scophthalmus maximus OX=52904 GN=SMAX5B_015363 PE=4 SV=1	A0A2U9C0U1	153 kDa	0	4966000	5354500	0	0	0	0	0	0
1236	Putative ras GTPase-activating protein-binding protein 1-like OS=Scophthalmus maximus OX=52904 GN=SMAX5B_016461 PE=4 SV=1	A0A2U9C6B5	54 kDa	0	2449500	2680100	0	0	0	0	2080300	2050700
1237	Argininosuccinate synthase OS=Scophthalmus maximus OX=52904 GN=F2P81_016068 PE=3 SV=1	A0A2U9CHX2	47 kDa	1716000	1467300	1651100	0	3946800	0	0	0	0
1238	Putative C-type lectin domain family 4 member M-like OS=Scophthalmus maximus OX=52904 GN=SMAX5B_000443 PE=4 SV=1	A0A2U9CJC1	57 kDa	0	0	0	0	45491000	0	0	0	0
1239	Proteasome activator complex subunit 3 isoform 2 OS=Scophthalmus maximus OX=52904 GN=SMAX5B_017391 PE=4 SV=1	A0A2U9CN74	29 kDa	0	0	6376100	0	0	0	0	0	0
1240	Uncharacterized protein OS=Scophthalmus maximus OX=52904 GN=F2P81_021490 PE=4 SV=1	A0A6A4RXC6	72 kDa	7598200	8764100	10919000	0	0	0	4345300	0	2983400
1241	Uncharacterized protein OS=Scophthalmus maximus OX=52904 GN=F2P81_007621 PE=4 SV=1	A0A6A4SVW0	32 kDa	0	9337800	0	0	26247000	0	0	0	0
1242	GTP cyclohydrolase 1 OS=Scophthalmus maximus OX=52904 GN=SMAX5B_016128 PE=4 SV=1	A0A2U9BB99	22 kDa	8199600	0	8904300	0	0	0	0	0	0
1243	26S proteasome non-ATPase regulatory subunit 14 OS=Scophthalmus maximus OX=52904 GN=SMAX5B_012701 PE=4 SV=1	A0A2U9BBH7	35 kDa	3719000	3834300	4575600	0	5245700	0	5908200	4460600	5618200
1244	Dihydrolipoamide acetyltransferase component of pyruvate dehydrogenase complex OS=Scophthalmus maximus OX=52904 GN=F2P81_005084 PE=3 SV=1	A0A2U9C1C2	54 kDa	0	0	4595300	0	0	0	0	0	16788000
1245	Putative microtubule-associated protein RP/EB family member 1 OS=Scophthalmus maximus OX=52904 GN=F2P81_011340 PE=4 SV=1	A0A2U9C072	29 kDa	0	0	3389800	0	0	0	0	0	0
1246	Uncharacterized protein OS=Scophthalmus maximus OX=52904 GN=F2P81_011418 PE=4 SV=1	A0A6A4SLL9	26 kDa	2461600	0	4625000	9509400	4989100	0	0	3770000	2061800
1247	Putative dehydrogenase/reductase SDR family member 12 OS=Scophthalmus maximus OX=52904 GN=SMAX5B_001116 PE=4 SV=1	A0A2U9CAH9	35 kDa	0	0	0	0	2105800	0	0	0	0
1248	Cluster of Uncharacterized protein OS=Scophthalmus maximus OX=52904 GN=F2P81_012700 PE=4 SV=1 (A0A6A4SY50)	A0A6A4SY50	159 kDa	0	0	5940300	0	0	0	0	0	0
1249	Cluster of Septin-7 OS=Scophthalmus maximus OX=52904 GN=SMAX5B_018135 PE=3 SV=1 (A0A2U9CLM0)	A0A2U9CLM0	50 kDa	0	0	5384800	0	7945800	0	0	0	0
1250	Cluster of PPM-type phosphatase domain-containing protein OS=Scophthalmus maximus OX=52904 GN=F2P81_022490 PE=3 SV=1 (A0A2U9CMQ7)	A0A2U9CMQ7	51 kDa	0	4826700	4484000	2140500	2999400	0	0	0	0
1251	Cluster of Transcription factor BTF3 OS=Scophthalmus maximus OX=52904 GN=SMAX5B_017010 PE=3 SV=1 (A0A2U9BA18)	A0A2U9BA18	18 kDa	11453000	9566400	6387700	0	0	0	0	13602000	0
1252	Putative grancalcin-like OS=Scophthalmus maximus OX=52904 GN=SMAX5B_003889 PE=4 SV=1	A0A2U9AVD9	25 kDa	5786000	0	5950000	0	0	0	0	3515900	0
1253	Putative peroxisomal sarcosine oxidase OS=Scophthalmus maximus OX=52904 GN=SMAX5B_008453 PE=4 SV=1	A0A2U9B3X7	43 kDa	3752500	3048100	3234800	0	0	0	5234400	0	0
1254	Eukaryotic translation initiation factor 6 OS=Scophthalmus maximus OX=52904 GN=EIF6 PE=3 SV=1	A0A2U9BEW4	27 kDa	0	5912000	3357300	0	6040800	0	0	3757600	0
1255	Putative N-acyl-aromatic-L-amino acid amidohydrolase (Carboxylate-forming) B-like isoform 2 OS=Scophthalmus maximus OX=52904 GN=SMAX5B_011484 PE=3 SV=1	A0A2U9BP85	36 kDa	0	2706800	2762100	0	1807600	0	1919100	0	2108800
1256	Putative vitelline membrane outer layer protein 1-like isoform 2 OS=Scophthalmus maximus OX=52904 GN=SMAX5B_018118 PE=4 SV=1	A0A2U9CGB5	23 kDa	3813700	10047000	3923200	3076400	6069600	1973100	0	5051200	0
1257	Putative HHIP-like protein 1 isoform 2 OS=Scophthalmus maximus OX=52904 GN=SMAX5B_007645 PE=4 SV=1	A0A2U9CK68	91 kDa	3065300	3747400	0	1733800	1780600	0	0	0	0
1258	Putative dnaJ-like subfamily C member 13 OS=Scophthalmus maximus OX=52904 GN=SMAX5B_017137 PE=4 SV=1	A0A2U9CKI7	258 kDa	0	0	0	0	0	0	0	3368300	3905200
1259	Putative peroxisomal 2-4-dienoyl-CoA reductase isoform 2 OS=Scophthalmus maximus OX=52904 GN=F2P81_022199 PE=4 SV=1	A0A2U9CNM0	32 kDa	0	1756600	2310000	0	3841800	0	0	0	0
1260	Putative ubiquitin-like modifier-activating enzyme 5 isoform 4 OS=Scophthalmus maximus OX=52904 GN=F2P81_019116 PE=4 SV=1	A0A2U9CV57	44 kDa	6732900	4322800	8116000	0	0	0	0	1167900	1526800
1261	Uncharacterized protein OS=Scophthalmus maximus OX=52904 GN=F2P81_019887 PE=4 SV=1	A0A6A4RWI4	56 kDa	1626800	0	2550900	0	759560	0	0	842000	0
1262	Uncharacterized protein OS=Scophthalmus maximus OX=52904 GN=F2P81_004343 PE=4 SV=1	A0A6A4T5Z0	49 kDa	3360500	4631800	4983900	0	4328400	0	0	0	0
1263	Uncharacterized protein OS=Scophthalmus maximus OX=52904 GN=F2P81_007110 PE=4 SV=1	A0A6A4TGB1	75 kDa	5901000	5641100	6304400	0	4813100	0	0	6306300	0
1264	Uncharacterized protein OS=Scophthalmus maximus OX=52904 GN=F2P81_024259 PE=4 SV=1	A0A6A4RTJ5	78 kDa	0	0	0	0	2413600	0	0	0	0
1265	Voltage-dependent anion-selective channel protein 2 OS=Scophthalmus maximus OX=52904 GN=SMAX5B_017337 PE=4 SV=1	A0A2U9CPW3	30 kDa	3007400	0	0	0	0	0	0	0	0
1266	Uncharacterized protein OS=Scophthalmus maximus OX=52904 GN=F2P81_009537 PE=4 SV=1	A0A6A4SZ06	132 kDa	5102600	0	20201000	0	77262000	0	0	4119400	10550000
1267	Putative Niemann-Pick C1 protein OS=Scophthalmus maximus OX=52904 GN=SMAX5B_006425 PE=4 SV=1	A0A2U9BIV4	141 kDa	0	0	0	0	2801500	0	0	0	0
1268	Cluster of Uncharacterized protein OS=Scophthalmus maximus OX=52904 GN=F2P81_010408 PE=4 SV=1 (A0A6A4T2U2)	A0A6A4T2U2	21 kDa	1987600	13669000	0	0	0	0	0	0	0
1269	Cluster of Uncharacterized protein OS=Scophthalmus maximus OX=52904 GN=F2P81_019575 PE=4 SV=1 (A0A6A4S8E5)	A0A6A4S8E5	36 kDa	6056900	0	6928200	0	0	0	7612600	0	0
1270	Cluster of Putative indoleamine 2-3-dioxygenase 2-like OS=Scophthalmus maximus OX=52904 GN=SMAX5B_011010 PE=4 SV=1 (A0A2U9BTB3)	A0A2U9BTB3	48 kDa	7521600	6937700	5844500	0	0	0	0	0	0
1271	Cluster of Metalloendopeptidase OS=Scophthalmus maximus OX=52904 GN=SMAX5B_003849 PE=4 SV=1 (A0A2U9BWR2)	A0A2U9BWR2	30 kDa	0	3045600	0	0	3034800	3571400	0	3595200	0
1272	Cluster of Uncharacterized protein OS=Scophthalmus maximus OX=52904 GN=F2P81_002180 PE=4 SV=1 (A0A6A4TSG3)	A0A6A4TSG3	134 kDa	1675900	2936300	2999000	0	0	0	0	0	2057200
1273	Cluster of Uncharacterized protein OS=Scophthalmus maximus OX=52904 GN=F2P81_016109 PE=4 SV=1 (A0A6A4SKK4)	A0A6A4SKK4	332 kDa	11443000	0	0	0	0	0	0	0	0
1274	Cluster of Peptidyl-prolyl cis-trans isomerase OS=Scophthalmus maximus OX=52904 GN=F2P81_022403 PE=3 SV=1 (A0A2U9CMH9)	A0A2U9CMH9	21 kDa	5894200	0	6849800	0	0	0	0	0	0
1275	Cluster of MGC113973 wu:fi30c11 OS=Scophthalmus maximus OX=52904 GN=SMAX5B_009372 PE=4 SV=1 (A0A2U9C8F9)	A0A2U9C8F9	24 kDa	0	0	0	5886300	7283800	0	0	0	0
1276	Cluster of Uncharacterized protein OS=Scophthalmus maximus OX=52904 GN=F2P81_005489 PE=4 SV=1 (A0A6A4T6R0)	A0A6A4T6R0	122 kDa	0	0	2627900	0	2606400	0	0	0	0
1277	Cluster of Dolichol-phosphate mannosyltransferase subunit 1 OS=Scophthalmus maximus OX=52904 GN=SMAX5B_011629 PE=3 SV=1 (A0A2U9C0I8)	A0A2U9C0I8	29 kDa	0	5428600	3445600	0	0	0	6949200	2624600	7359900
1278	Putative RUN and SH3 domain-containing protein 1 OS=Scophthalmus maximus OX=52904 GN=SMAX5B_012180 PE=4 SV=1	A0A2U9AXY7	110 kDa	3353500	4486300	0	0	0	0	0	0	0
1279	Protein S100 OS=Scophthalmus maximus OX=52904 GN=SMAX5B_011736 PE=3 SV=1	A0A2U9AY00	11 kDa	4371800	6954800	14520000	0	0	0	0	0	0
1280	Sex hormone binding globulin OS=Scophthalmus maximus OX=52904 GN=SMAX5B_001470 PE=4 SV=1	A0A2U9B110	43 kDa	0	0	3915800	0	2944900	0	0	0	0
1281	Ribonucloprotein OS=Scophthalmus maximus OX=52904 GN=F2P81_024774 PE=3 SV=1	A0A2U9B765	17 kDa	8242600	889420	4984200	2104200	5966600	0	1386200	1677500	0
1282	Putative rho GDP-dissociation inhibitor 1-like OS=Scophthalmus maximus OX=52904 GN=SMAX5B_001583 PE=4 SV=1	A0A2U9BRQ0	23 kDa	8446800	6716300	5304200	0	0	0	0	5255400	0
1283	Putative tripeptidyl-peptidase 1 OS=Scophthalmus maximus OX=52904 GN=SMAX5B_000363 PE=4 SV=1	A0A2U9CJ19	62 kDa	5663100	2455000	4406400	0	0	0	3727700	4754100	0
1284	Uncharacterized protein OS=Scophthalmus maximus OX=52904 GN=F2P81_025362 PE=4 SV=1	A0A6A4RQC8	33 kDa	4840700	5987700	6101400	0	0	0	0	5298900	4706900
1285	Uncharacterized protein OS=Scophthalmus maximus OX=52904 GN=F2P81_016741 PE=4 SV=1	A0A6A4SDY3	37 kDa	0	0	6715900	0	0	4206400	5477600	11531000	8500000
1286	Putative syntaxin-binding protein 3 OS=Scophthalmus maximus OX=52904 GN=SMAX5B_017860 PE=3 SV=1	A0A2U9C4C7	68 kDa	2021500	0	3940100	0	0	0	3887900	0	0
1287	Putative propionyl-CoA carboxylase beta chain mitochondrial OS=Scophthalmus maximus OX=52904 GN=SMAX5B_021929 PE=4 SV=1	A0A2U9CJ45	61 kDa	0	1476700	0	1402000	0	0	0	0	0
1288	Uncharacterized protein OS=Scophthalmus maximus OX=52904 GN=F2P81_024174 PE=4 SV=1	A0A6A4RYR0	166 kDa	2831900	0	4897900	0	0	0	0	2055200	0
1289	Putative mannose-1-phosphate guanyltransferase-like OS=Scophthalmus maximus OX=52904 GN=F2P81_020758 PE=4 SV=1	A0A2U9C804	31 kDa	0	0	0	0	0	0	0	5814600	4820800
1290	F-actin-capping protein subunit alpha OS=Scophthalmus maximus OX=52904 GN=F2P81_012325 PE=3 SV=1	A0A2U9BEM0	33 kDa	2596400	0	1108600	0	0	0	0	0	0
1291	Putative digestive cysteine proteinase 1-like OS=Scophthalmus maximus OX=52904 GN=SMAX5B_016274 PE=3 SV=1	A0A2U9BLI8	112 kDa	0	0	0	0	10433000	0	0	0	0
1292	Uncharacterized protein OS=Scophthalmus maximus OX=52904 GN=SMAX5B_007152 PE=3 SV=1	A0A2U9BVP3	31 kDa	17199000	0	11985000	0	0	0	10491000	9380000	11439000
1293	Uncharacterized protein OS=Scophthalmus maximus OX=52904 GN=F2P81_013286 PE=4 SV=1	A0A6A4STU5	248 kDa	5241100	0	0	0	0	0	0	0	0
1294	Cluster of Actin-related protein 2/3 complex subunit 5 OS=Scophthalmus maximus OX=52904 GN=SMAX5B_001239 PE=3 SV=1 (A0A2U9BMR6)	A0A2U9BMR6	11 kDa	0	0	0	0	5967300	0	0	3390500	0
1295	Cluster of Uncharacterized protein OS=Scophthalmus maximus OX=52904 GN=F2P81_005054 PE=4 SV=1 (A0A6A4TB61)	A0A6A4TB61	24 kDa	8285500	0	0	0	0	0	4859700	0	2840700
1296	Cluster of Putative mitochondrial peptide methionine sulfoxide reductase-like OS=Scophthalmus maximus OX=52904 GN=SMAX5B_000193 PE=3 SV=1 (A0A2U9CWM4)	A0A2U9CWM4	26 kDa	0	2623600	2220600	2234700	3008600	0	0	3098200	0
1297	Cluster of Serine/threonine-protein phosphatase 2A 55 kDa regulatory subunit B OS=Scophthalmus maximus OX=52904 GN=SMAX5B_005392 PE=3 SV=1 (A0A2U9CBA2)	A0A2U9CBA2	52 kDa	0	4381900	8535100	0	0	0	0	0	0
1298	Cluster of Uncharacterized protein OS=Scophthalmus maximus OX=52904 GN=F2P81_005700 PE=4 SV=1 (A0A6A4TCN6)	A0A6A4TCN6	24 kDa	4994300	0	0	0	0	0	0	0	0
1299	Cluster of Uncharacterized protein OS=Scophthalmus maximus OX=52904 GN=F2P81_018913 PE=4 SV=1 (A0A6A4SBY1)	A0A6A4SBY1	38 kDa	3467800	2632300	1693800	0	0	0	0	2573100	1682500
1300	Cluster of Putative lanosterol synthase-like isoform 6 (Fragment) OS=Scophthalmus maximus OX=52904 GN=SMAX5B_007126 PE=4 SV=1 (A0A2U9C7Q6)	A0A2U9C7Q6	115 kDa	0	0	1863500	0	0	0	0	0	0
1301	Cluster of Vacuolar protein sorting-associated protein 26b-like OS=Scophthalmus maximus OX=52904 GN=SMAX5B_004552 PE=4 SV=1 (A0A2U9B4Y7)	A0A2U9B4Y7	60 kDa	847950	2748800	3062400	0	0	0	0	0	0
1302	Putative endonuclease domain-containing 1 protein-like OS=Scophthalmus maximus OX=52904 GN=SMAX5B_007109 PE=4 SV=1	A0A2U9B0A2	33 kDa	7978800	3390900	6128400	0	5260200	0	0	0	0
1303	Mitochondrial 2-oxoglutarate/malate carrier protein OS=Scophthalmus maximus OX=52904 GN=SMAX5B_008003 PE=3 SV=1	A0A2U9B0M9	33 kDa	0	0	0	0	0	0	0	2394800	0
1304	Uncharacterized protein OS=Scophthalmus maximus OX=52904 GN=SMAX5B_018718 PE=3 SV=1	A0A2U9B330	27 kDa	3992900	0	3880600	2411700	0	0	0	0	0
1305	Putative latexin OS=Scophthalmus maximus OX=52904 GN=SMAX5B_013381 PE=4 SV=1	A0A2U9B4R5	26 kDa	3170800	0	571240	0	0	1384300	1386000	1753400	1571700
1306	Osteoclast-stimulating factor 1 OS=Scophthalmus maximus OX=52904 GN=F2P81_014105 PE=4 SV=1	A0A2U9BSZ2	24 kDa	3282700	3349200	2009300	0	0	0	10622000	5658700	8820200
1307	Putative golgi-specific brefeldin A-resistance guanine nucleotide exchange factor 1 OS=Scophthalmus maximus OX=52904 GN=SMAX5B_008712 PE=4 SV=1	A0A2U9CDC5	207 kDa	3039600	0	1520000	0	0	0	0	0	0
1308	Putative golgin subfamily A member 2 OS=Scophthalmus maximus OX=52904 GN=SMAX5B_003685 PE=4 SV=1	A0A2U9CFF9	120 kDa	925480	0	0	0	0	0	0	0	3504200
1309	Protein transport protein Sec31A OS=Scophthalmus maximus OX=52904 GN=SMAX5B_017373 PE=4 SV=1	A0A2U9CMS9	131 kDa	1803100	0	0	0	0	0	0	0	0
1310	Uncharacterized protein OS=Scophthalmus maximus OX=52904 GN=F2P81_023382 PE=4 SV=1	A0A6A4RZ17	21 kDa	6411100	0	9381900	4061100	0	0	11320000	11228000	5998300
1311	Uncharacterized protein OS=Scophthalmus maximus OX=52904 GN=F2P81_019728 PE=4 SV=1	A0A6A4SC27	31 kDa	2278400	0	2517200	0	0	0	0	0	0
1312	Putative long-chain specific acyl-CoA dehydrogenase mitochondrial isoform 3 OS=Scophthalmus maximus OX=52904 GN=SMAX5B_022710 PE=3 SV=1	A0A2U9AWA6	49 kDa	0	0	0	0	2602000	0	3981700	0	0
1313	Putative prefoldin subunit 2 OS=Scophthalmus maximus OX=52904 GN=SMAX5B_010611 PE=4 SV=1	A0A2U9B0K6	17 kDa	0	0	0	0	2231600	0	0	0	5499800
1314	Cytochrome c oxidase subunit OS=Scophthalmus maximus OX=52904 GN=SMAX5B_020201 PE=3 SV=1	A0A2U9CP18	10 kDa	0	0	0	0	0	0	0	15604000	0
1315	Metalloendopeptidase OS=Scophthalmus maximus OX=52904 GN=SMAX5B_018681 PE=4 SV=1	A0A2U9C9V9	92 kDa	0	0	0	0	0	0	0	4918600	4271300
1316	Uncharacterized protein OS=Scophthalmus maximus OX=52904 GN=F2P81_008749 PE=4 SV=1	A0A6A4SZQ4	133 kDa	0	0	0	0	2530600	0	0	0	0
1317	N-acetylglucosamine-6-sulfatase OS=Scophthalmus maximus OX=52904 GN=SMAX5B_010540 PE=3 SV=1	A0A2U9B2U6	60 kDa	0	0	0	7861000	0	0	15663000	0	8069700
1318	Putative calpain small subunit 1-like OS=Scophthalmus maximus OX=52904 GN=SMAX5B_010720 PE=4 SV=1	A0A2U9B6B0	25 kDa	5516800	0	6109000	4499000	4311900	0	3969900	0	4813200
1319	Aquaporin 7 OS=Scophthalmus maximus OX=52904 GN=SMAX5B_014332 PE=3 SV=1	A0A2U9BGM8	33 kDa	35558000	30400000	36268000	0	5233900	0	23065000	0	0
1320	Cluster of Putative alpha/beta hydrolase domain-containing protein 14B OS=Scophthalmus maximus OX=52904 GN=SMAX5B_002350 PE=4 SV=1 (A0A2U9BFE1)	A0A2U9BFE1	23 kDa	4775100	3917100	0	0	0	0	3763000	0	0
1321	Cluster of Uncharacterized protein OS=Scophthalmus maximus OX=52904 GN=F2P81_004785 PE=4 SV=1 (A0A6A4TG78)	A0A6A4TG78	63 kDa	2516700	0	0	2997200	0	0	0	0	0
1322	Cluster of Complement component C8 beta chain OS=Scophthalmus maximus OX=52904 GN=SMAX5B_006435 PE=4 SV=1 (A0A2U9BK84)	A0A2U9BK84	127 kDa	0	2094200	0	0	3144400	0	2564800	0	0
1323	Cluster of Ribose-phosphate pyrophosphokinase 1 OS=Scophthalmus maximus OX=52904 GN=F2P81_007702 PE=3 SV=1 (A0A2U9C934)	A0A2U9C934	35 kDa	0	0	0	0	0	0	1441900	1594100	881450
1324	Putative forkhead box protein G1-like OS=Scophthalmus maximus OX=52904 GN=SMAX5B_000592 PE=4 SV=1	A0A2U9B647	41 kDa	6049200	0	0	0	0	0	0	4041600	4170800
1325	Acetyl-CoA carboxylase alpha OS=Scophthalmus maximus OX=52904 GN=SMAX5B_004323 PE=4 SV=1	A0A2U9B8P2	266 kDa	4949600	3121100	4592500	0	0	0	0	0	0
1326	Putative isoleucine--tRNA ligase mitochondrial OS=Scophthalmus maximus OX=52904 GN=SMAX5B_016026 PE=3 SV=1	A0A2U9CQI6	115 kDa	7439900	4970000	6778100	0	0	0	0	5175300	0
1327	Uncharacterized protein OS=Scophthalmus maximus OX=52904 GN=F2P81_021897 PE=4 SV=1	A0A6A4RQS9	86 kDa	0	0	2228600	0	0	0	0	1103300	0
1328	Uncharacterized protein OS=Scophthalmus maximus OX=52904 GN=F2P81_007710 PE=4 SV=1	A0A6A4T2Z2	62 kDa	0	5008400	3666800	0	0	0	0	0	0
1329	Uncharacterized protein OS=Scophthalmus maximus OX=52904 GN=F2P81_002825 PE=4 SV=1	A0A6A4TFG5	24 kDa	0	0	0	0	2177700	0	0	1890900	0
1330	Putative tropomodulin-2-like OS=Scophthalmus maximus OX=52904 GN=SMAX5B_012529 PE=4 SV=1	A0A2U9BBM6	39 kDa	2419700	2578400	1677300	0	0	0	0	0	0
1331	Cytochrome b-c1 complex subunit 7 OS=Scophthalmus maximus OX=52904 GN=F2P81_023643 PE=3 SV=1	A0A2U9CYC2	13 kDa	0	5404300	3271200	0	0	0	5748600	5028200	4083400
1332	Putative ras GTPase-activating protein-binding protein 2 OS=Scophthalmus maximus OX=52904 GN=SMAX5B_011502 PE=4 SV=1	A0A2U9BMY8	54 kDa	0	4317900	3531700	0	0	0	0	0	0
1333	Complement component 7 OS=Scophthalmus maximus OX=52904 GN=SMAX5B_003011 PE=4 SV=1	A0A2U9CEJ2	99 kDa	0	0	0	930360	1240200	0	0	1649000	0
1334	60S ribosomal protein L11 OS=Scophthalmus maximus OX=52904 GN=F2P81_023076 PE=3 SV=1	A0A2U9CX83	21 kDa	0	125900000	0	0	18617000	0	9924200	20330000	0
1335	Putative carbonyl reductase OS=Scophthalmus maximus OX=52904 GN=SMAX5B_010375 PE=4 SV=1	A0A2U9BU26	26 kDa	0	0	0	0	2252200	0	0	0	1800700
1336	Putative vitronectin-like OS=Scophthalmus maximus OX=52904 GN=SMAX5B_012733 PE=4 SV=1	A0A2U9B7Q2	51 kDa	0	0	0	0	0	0	7377900	0	0
1337	Putative very long-chain acyl-CoA synthetase-like OS=Scophthalmus maximus OX=52904 GN=SMAX5B_012569 PE=4 SV=1	A0A2U9BBS9	70 kDa	1791000	0	2154900	0	0	0	0	0	0
1338	Putative epsin-1-like OS=Scophthalmus maximus OX=52904 GN=SMAX5B_012151 PE=4 SV=1	A0A2U9AXV3	67 kDa	0	0	2832500	0	0	0	0	0	0
1339	Cluster of Eukaryotic translation initiation factor 3 subunit J OS=Scophthalmus maximus OX=52904 GN=EIF3J PE=3 SV=1 (A0A2U9BCH3)	A0A2U9BCH3	290 kDa	4661400	2962700	3448200	0	0	0	0	0	0
1340	Cluster of Serine/threonine-protein kinase TOR OS=Scophthalmus maximus OX=52904 GN=SMAX5B_002620 PE=3 SV=1 (A0A2U9BYQ3)	A0A2U9BYQ3	289 kDa	3939000	0	0	0	0	0	0	0	0
1341	Putative NADH dehydrogenase OS=Scophthalmus maximus OX=52904 GN=SMAX5B_005351 PE=3 SV=1	A0A2U9BBE7	30 kDa	7452300	4156000	6794500	0	0	0	3125300	2992000	3979700
1342	Glycine cleavage system H protein OS=Scophthalmus maximus OX=52904 GN=SMAX5B_012356 PE=3 SV=1	A0A2U9BC85	19 kDa	21671000	39675000	19657000	5445000	13340000	0	11916000	33805000	20635000
1343	Putative U2 small nuclear ribonucleoprotein A' isoform 5 OS=Scophthalmus maximus OX=52904 GN=SMAX5B_003225 PE=4 SV=1	A0A2U9BDH7	32 kDa	0	0	0	0	0	0	0	905250	6383800
1344	Putative mitochondrial carrier-like 2 OS=Scophthalmus maximus OX=52904 GN=SMAX5B_021231 PE=3 SV=1	A0A2U9BDT0	33 kDa	9299200	5819100	6445200	0	0	0	0	0	0
1345	Putative structural maintenance of chromosomes protein 3 OS=Scophthalmus maximus OX=52904 GN=SMAX5B_007441 PE=4 SV=1	A0A2U9BQQ4	129 kDa	2748000	930730	3549400	0	0	0	0	0	0
1346	Putative monocarboxylate transporter 8 OS=Scophthalmus maximus OX=52904 GN=SMAX5B_009420 PE=4 SV=1	A0A2U9C8D6	59 kDa	1733000	1557000	1902300	0	2643300	0	0	0	0
1347	Putative CDGSH iron-sulfur domain-containing protein 1-like OS=Scophthalmus maximus OX=52904 GN=SMAX5B_019144 PE=4 SV=1	A0A2U9CA11	14 kDa	0	0	0	0	6690300	0	6299200	10769000	8506700
1348	PB1 domain-containing protein OS=Scophthalmus maximus OX=52904 GN=SMAX5B_018496 PE=4 SV=1	A0A2U9CA74	44 kDa	6063100	0	6886600	0	0	0	0	4546500	0
1349	Putative hydroxyacid oxidase 2-like OS=Scophthalmus maximus OX=52904 GN=SMAX5B_001152 PE=3 SV=1	A0A2U9CAB1	48 kDa	0	0	0	2845000	5186400	0	3800000	0	0
1350	Eukaryotic translation initiation factor 4E isoform 2 OS=Scophthalmus maximus OX=52904 GN=F2P81_020233 PE=3 SV=1	A0A2U9CCQ9	24 kDa	5875500	5531100	6122000	0	0	0	0	4237600	0
1351	Ubiquitin-fold modifier-conjugating enzyme 1 OS=Scophthalmus maximus OX=52904 GN=F2P81_016352 PE=3 SV=1	A0A2U9CDV7	20 kDa	5706900	0	6264000	0	0	0	0	0	0
1352	6-phosphogluconolactonase OS=Scophthalmus maximus OX=52904 GN=SMAX5B_020874 PE=3 SV=1	A0A2U9CSD2	27 kDa	3698600	3066400	3586700	0	1474400	0	0	3066000	3079800
1353	Putative insulin-like growth factor-binding protein complex acid labile subunit OS=Scophthalmus maximus OX=52904 GN=SMAX5B_021015 PE=4 SV=1	A0A2U9CU10	65 kDa	4335300	0	0	0	0	0	3096300	0	3761600
1354	Uncharacterized protein OS=Scophthalmus maximus OX=52904 GN=F2P81_021139 PE=4 SV=1	A0A6A4S506	43 kDa	1969800	2473800	2097800	0	3735700	0	0	0	3158200
1355	Uncharacterized protein OS=Scophthalmus maximus OX=52904 GN=F2P81_016600 PE=4 SV=1	A0A6A4SHG2	58 kDa	2213200	1104100	1285500	0	0	0	2274300	1213100	0
1356	Uncharacterized protein OS=Scophthalmus maximus OX=52904 GN=F2P81_007333 PE=4 SV=1	A0A6A4T8C5	53 kDa	0	3292900	2793200	0	0	0	0	2068600	0
1357	Putative drebrin OS=Scophthalmus maximus OX=52904 GN=SMAX5B_012231 PE=4 SV=1	A0A2U9B777	72 kDa	0	0	0	0	1743200	0	0	3550400	0
1358	Putative hexokinase-2-like OS=Scophthalmus maximus OX=52904 GN=SMAX5B_018829 PE=3 SV=1	A0A2U9BSP5	102 kDa	2452700	0	2606800	0	0	0	0	0	0
1359	Putative carnitine O-acetyltransferase OS=Scophthalmus maximus OX=52904 GN=SMAX5B_003006 PE=3 SV=1	A0A2U9CGM3	71 kDa	2240000	0	0	0	0	0	0	2338100	0
1360	Uncharacterized protein OS=Scophthalmus maximus OX=52904 GN=F2P81_007019 PE=4 SV=1	A0A6A4TE48	33 kDa	17340000	7561800	0	3463800	11655000	0	0	0	0
1361	Nploc4 protein OS=Scophthalmus maximus OX=52904 GN=SMAX5B_020637 PE=4 SV=1	A0A2U9CQP5	86 kDa	0	0	0	0	1452700	0	0	0	0
1362	Putative smoothelin-like protein 2 OS=Scophthalmus maximus OX=52904 GN=SMAX5B_008474 PE=4 SV=1	A0A2U9B3W8	112 kDa	0	0	0	0	4305800	0	0	0	1626200
1363	Putative translocon-associated protein subunit alpha-like isoform 2 OS=Scophthalmus maximus OX=52904 GN=SMAX5B_014084 PE=4 SV=1	A0A2U9BGA4	32 kDa	0	17830000	0	0	0	0	0	0	0
1364	Cluster of Putative methenyltetrahydrofolate synthase domain-containing protein OS=Scophthalmus maximus OX=52904 GN=SMAX5B_012552 PE=4 SV=1 (A0A2U9BCG6)	A0A2U9BCG6	53 kDa	0	0	0	1693700	1423300	0	0	0	1177200
1365	Cluster of Uncharacterized protein OS=Scophthalmus maximus OX=52904 GN=F2P81_023545 PE=4 SV=1 (A0A6A4RRV1)	A0A6A4RRV1	76 kDa	14782000	0	0	0	30597000	0	0	50556000	0
1366	Cluster of Putative nuclear receptor-binding protein 2 OS=Scophthalmus maximus OX=52904 GN=SMAX5B_017130 PE=4 SV=1 (A0A2U9CKC2)	A0A2U9CKC2	100 kDa	0	0	2715400	0	0	0	2790100	0	0
1367	Cluster of Putative host cell factor 1 OS=Scophthalmus maximus OX=52904 GN=SMAX5B_014135 PE=4 SV=1 (A0A2U9BH34)	A0A2U9BH34	165 kDa	0	0	1527300	0	0	0	0	0	0
1368	Cluster of Putative prefoldin subunit 5 OS=Scophthalmus maximus OX=52904 GN=SMAX5B_014131 PE=4 SV=1 (A0A2U9BFY0)	A0A2U9BFY0	17 kDa	5727100	0	0	0	0	0	0	0	0
1369	Cluster of V-type proton ATPase subunit C OS=Scophthalmus maximus OX=52904 GN=SMAX5B_005035 PE=3 SV=1 (A0A2U9AZL9)	A0A2U9AZL9	44 kDa	0	4387800	3314800	0	0	0	0	0	0
1370	Putative UHRF1-binding protein 1-like OS=Scophthalmus maximus OX=52904 GN=SMAX5B_016734 PE=4 SV=1	A0A2U9B2N9	162 kDa	1462700	1428300	1863300	0	0	0	2544900	0	0
1371	Putative xaa-Pro dipeptidase OS=Scophthalmus maximus OX=52904 GN=SMAX5B_013104 PE=3 SV=1	A0A2U9BDR8	43 kDa	4334200	3453300	5828100	4680100	0	0	0	0	0
1372	Putative bcl-2-like protein 15 OS=Scophthalmus maximus OX=52904 GN=SMAX5B_014290 PE=4 SV=1	A0A2U9BH77	18 kDa	4468700	0	0	0	0	0	0	0	0
1373	Putative Golgi reassembly-stacking protein 2-like OS=Scophthalmus maximus OX=52904 GN=SMAX5B_005772 PE=4 SV=1	A0A2U9BLG3	46 kDa	1743300	0	3344600	0	0	0	0	0	0
1374	S_100 domain-containing protein OS=Scophthalmus maximus OX=52904 GN=F2P81_001357 PE=3 SV=1	A0A2U9BLK6	11 kDa	21147000	21643000	21857000	4417800	5793900	0	0	4237300	2571100
1375	Putative diphthine synthase OS=Scophthalmus maximus OX=52904 GN=SMAX5B_001038 PE=3 SV=1	A0A2U9C3Y2	32 kDa	0	0	3211100	0	0	0	0	1313100	0
1376	Alkylglycerone-phosphate synthase OS=Scophthalmus maximus OX=52904 GN=SMAX5B_018330 PE=3 SV=1	A0A2U9C974	83 kDa	3248200	7646000	5765800	0	0	0	0	0	0
1377	Uncharacterized protein OS=Scophthalmus maximus OX=52904 GN=F2P81_024587 PE=4 SV=1	A0A6A4RUE7	110 kDa	3750500	2867000	3168300	0	0	0	0	0	0
1378	Uncharacterized protein OS=Scophthalmus maximus OX=52904 GN=F2P81_018878 PE=4 SV=1	A0A6A4S5U7	152 kDa	0	5078400	3622800	0	0	3780100	3188100	0	0
1379	Alkaline phosphatase OS=Scophthalmus maximus OX=52904 GN=SMAX5B_016417 PE=3 SV=1	A0A2U9BEV8	58 kDa	0	0	2318100	2205600	0	0	0	0	0
1380	Putative histamine N-methyltransferase OS=Scophthalmus maximus OX=52904 GN=SMAX5B_006716 PE=4 SV=1	A0A2U9C867	35 kDa	0	2905100	0	0	0	0	0	0	0
1381	Uncharacterized protein OS=Scophthalmus maximus OX=52904 GN=F2P81_021781 PE=4 SV=1	A0A6A4RZV2	26 kDa	0	0	0	0	0	0	0	2330000	0
1382	Uncharacterized protein OS=Scophthalmus maximus OX=52904 GN=F2P81_010766 PE=4 SV=1	A0A6A4T6S4	48 kDa	0	0	0	0	0	0	0	1984200	0
1383	Glutathione peroxidase OS=Scophthalmus maximus OX=52904 GN=SMAX5B_002217 PE=3 SV=1	A0A2U9BFG8	16 kDa	2225300	0	2637700	0	0	0	0	0	0
1384	Putative WASH complex subunit 7 OS=Scophthalmus maximus OX=52904 GN=F2P81_007266 PE=4 SV=1	A0A2U9C0G7	144 kDa	0	0	0	0	0	0	2246700	2176200	2608300
1385	Uncharacterized protein OS=Scophthalmus maximus OX=52904 GN=F2P81_002852 PE=4 SV=1	A0A6A4TJU9	92 kDa	3684100	0	0	0	1351700	0	0	0	0
1386	Uncharacterized protein OS=Scophthalmus maximus OX=52904 GN=F2P81_000677 PE=4 SV=1	A0A6A4TV45	84 kDa	0	0	4851000	0	0	0	3646600	0	4639200
1387	Uncharacterized protein OS=Scophthalmus maximus OX=52904 GN=F2P81_000947 PE=4 SV=1	A0A6A4TVZ2	44 kDa	0	0	0	0	13174000	0	0	0	0
1388	Phosphomannomutase OS=Scophthalmus maximus OX=52904 GN=F2P81_010691 PE=3 SV=1	A0A2U9BQ96	25 kDa	0	0	0	0	0	0	0	4494800	0
1389	Transmembrane emp24 domain-containing protein 7 OS=Scophthalmus maximus OX=52904 GN=F2P81_014016 PE=3 SV=1	A0A2U9BVL8	25 kDa	0	10538000	0	0	0	0	5869000	0	0
1390	Uncharacterized protein OS=Scophthalmus maximus OX=52904 GN=F2P81_022588 PE=4 SV=1	A0A6A4RYK7	39 kDa	16018000	17904000	17008000	0	0	0	0	0	0
1391	Uncharacterized protein OS=Scophthalmus maximus OX=52904 GN=F2P81_002221 PE=4 SV=1	A0A6A4TUL3	40 kDa	0	0	0	0	0	0	4690900	0	0
1392	THO complex subunit 4 OS=Scophthalmus maximus OX=52904 GN=SMAX5B_021048 PE=4 SV=1	A0A2U9CW35	40 kDa	5366700	5502200	7159400	0	9811900	15566000	0	0	0
1393	Uncharacterized protein OS=Scophthalmus maximus OX=52904 GN=F2P81_023029 PE=4 SV=1	A0A6A4RV84	51 kDa	2439400	0	2071200	0	2332600	0	0	2255800	0
1394	Glycogen [starch] synthase OS=Scophthalmus maximus OX=52904 GN=SMAX5B_021018 PE=3 SV=1	A0A2U9CQB5	81 kDa	5512200	0	4179800	0	0	0	0	0	0
1395	TAR DNA-binding protein 43 OS=Scophthalmus maximus OX=52904 GN=SMAX5B_002184 PE=4 SV=1	A0A2U9BF43	44 kDa	0	3085400	0	0	0	0	0	0	0
1396	Cluster of Putative phosphatidylinositol transfer protein beta OS=Scophthalmus maximus OX=52904 GN=SMAX5B_013553 PE=4 SV=1 (A0A2U9AWL2)	A0A2U9AWL2	32 kDa	3865100	4365000	0	0	2472100	0	0	3381900	4295000
1397	Cluster of Uncharacterized protein OS=Scophthalmus maximus OX=52904 GN=F2P81_013234 PE=4 SV=1 (A0A6A4SJS3)	A0A6A4SJS3	225 kDa	0	0	0	0	0	0	0	0	0
1397.1	Uncharacterized protein OS=Scophthalmus maximus OX=52904 GN=F2P81_013234 PE=4 SV=1	A0A6A4SJS3	225 kDa	0	0	0	0	0	0	0	0	0
1397.2	Glyco hydro 18 multi-domain protein isoform 2 OS=Scophthalmus maximus OX=52904 GN=SMAX5B_007053 PE=4 SV=1	A0A2U9BHX8	38 kDa	0	0	0	0	0	0	0	0	0
1398	Cluster of Putative NADH dehydrogenase OS=Scophthalmus maximus OX=52904 GN=SMAX5B_004941 PE=3 SV=1 (A0A2U9BQQ8)	A0A2U9BQQ8	24 kDa	7120600	6072300	6545400	0	3157800	0	0	0	0
1399	Cluster of Uncharacterized protein OS=Scophthalmus maximus OX=52904 GN=F2P81_016895 PE=4 SV=1 (A0A6A4SGV4)	A0A6A4SGV4	32 kDa	4853700	0	0	0	0	0	0	0	4292600
1400	Cluster of Uncharacterized protein OS=Scophthalmus maximus OX=52904 GN=F2P81_019850 PE=4 SV=1 (A0A6A4S3L6)	A0A6A4S3L6	128 kDa	0	0	2979400	0	0	0	0	1835000	0
1401	Cluster of Vacuolar protein sorting-associated protein 29 OS=Scophthalmus maximus OX=52904 GN=SMAX5B_008973 PE=3 SV=1 (A0A2U9CHA0)	A0A2U9CHA0	17 kDa	5749000	0	5981400	0	0	0	0	0	0
1402	Cluster of Glutathione synthetase OS=Scophthalmus maximus OX=52904 GN=SMAX5B_002738 PE=3 SV=1 (A0A2U9C0P5)	A0A2U9C0P5	53 kDa	3399700	2033900	0	0	0	0	0	0	0
1403	Putative ADP-ribosylation factor GTPase-activating protein 3 OS=Scophthalmus maximus OX=52904 GN=F2P81_018896 PE=4 SV=1	A0A2U9B2J0	59 kDa	0	0	0	0	1972900	0	0	2464000	0
1404	Putative prominin-1-A-like OS=Scophthalmus maximus OX=52904 GN=SMAX5B_011410 PE=4 SV=1	A0A2U9BMS8	93 kDa	0	2422200	5517900	0	0	0	0	0	0
1405	RNA-binding protein 8A OS=Scophthalmus maximus OX=52904 GN=SMAX5B_013946 PE=3 SV=1	A0A2U9CG86	20 kDa	5263100	7231100	8183100	0	0	0	3452800	5626700	4881100
1406	Uncharacterized protein OS=Scophthalmus maximus OX=52904 GN=F2P81_013695 PE=4 SV=1	A0A6A4SM05	27 kDa	8085900	0	0	0	0	0	4632100	0	0
1407	Putative AP-1 complex subunit mu-1-like OS=Scophthalmus maximus OX=52904 GN=F2P81_000367 PE=3 SV=1	A0A2U9BIG4	49 kDa	0	3202900	2049000	0	0	0	0	0	0
1408	Uncharacterized protein OS=Scophthalmus maximus OX=52904 GN=F2P81_018317 PE=4 SV=1	A0A6A4SFM0	86 kDa	0	0	1749500	0	0	0	0	6077600	0
1409	Uncharacterized protein OS=Scophthalmus maximus OX=52904 GN=F2P81_001448 PE=4 SV=1	A0A6A4TJD6	41 kDa	0	5256700	4957700	2870600	5048300	0	3435300	5041900	0
1410	Microsomal glutathione S-transferase 3 OS=Scophthalmus maximus OX=52904 GN=SMAX5B_003474 PE=4 SV=1	A0A2U9CKM2	16 kDa	0	0	0	0	3245400	0	0	0	0
1411	Uncharacterized protein OS=Scophthalmus maximus OX=52904 GN=F2P81_003378 PE=4 SV=1	A0A6A4TKS6	31 kDa	3652000	3367500	0	0	1696600	0	0	0	0
1412	Putative thromboxane-A synthase OS=Scophthalmus maximus OX=52904 GN=SMAX5B_012797 PE=3 SV=1	A0A2U9BYK8	64 kDa	0	0	0	0	0	0	0	0	956190
1413	NADH dehydrogenase 1 alpha isoform 2 OS=Scophthalmus maximus OX=52904 GN=SMAX5B_016086 PE=4 SV=1	A0A2U9CTE5	7 kDa	0	0	0	0	23430000	0	0	0	0
1414	Putative complement C1r-A subcomponent-like isoform 2 OS=Scophthalmus maximus OX=52904 GN=SMAX5B_012036 PE=3 SV=1	A0A2U9AXS7	126 kDa	0	0	3182700	0	0	0	0	0	0
1415	Cluster of Putative cadherin-2-like OS=Scophthalmus maximus OX=52904 GN=SMAX5B_006520 PE=4 SV=1 (A0A2U9BKD6)	A0A2U9BKD6	85 kDa	3175400	3094000	0	0	0	0	0	2968200	0
1416	Cluster of Putative talin-2-like OS=Scophthalmus maximus OX=52904 GN=SMAX5B_013143 PE=4 SV=1 (A0A2U9BDE2)	A0A2U9BDE2	272 kDa	0	0	3333300	0	0	0	0	0	0
1417	Cluster of Uncharacterized protein OS=Scophthalmus maximus OX=52904 GN=F2P81_025573 PE=4 SV=1 (A0A6A4RUE3)	A0A6A4RUE3	222 kDa	0	0	0	0	0	0	0	0	0
1417.1	Uncharacterized protein OS=Scophthalmus maximus OX=52904 GN=F2P81_025573 PE=4 SV=1	A0A6A4RUE3	222 kDa	0	0	0	0	0	0	0	0	0
1417.2	Uncharacterized protein OS=Scophthalmus maximus OX=52904 GN=F2P81_025577 PE=4 SV=1	A0A6A4RS28	272 kDa	0	0	0	0	0	0	0	0	0
1417.3	Myosin heavy chain fast skeletal muscle OS=Scophthalmus maximus OX=52904 GN=SMAX5B_020895 PE=3 SV=1	A0A2U9CR75	259 kDa	0	0	0	0	0	0	0	0	0
1417.4	Myosin heavy chain fast skeletal muscle OS=Scophthalmus maximus OX=52904 GN=SMAX5B_002199 PE=3 SV=1	A0A2U9BGS6	222 kDa	0	0	0	0	0	0	0	0	0
1417.5	Uncharacterized protein OS=Scophthalmus maximus OX=52904 GN=F2P81_015540 PE=4 SV=1	A0A6A4SMU1	223 kDa	0	0	0	0	0	0	0	0	0
1417.6	Uncharacterized protein OS=Scophthalmus maximus OX=52904 GN=F2P81_012635 PE=4 SV=1	A0A6A4SNS2	222 kDa	0	0	0	0	0	0	0	0	0
1418	Cluster of Pre-mRNA-splicing factor ATP-dependent RNA helicase DHX15 OS=Scophthalmus maximus OX=52904 GN=SMAX5B_011493 PE=4 SV=1 (A0A2U9BN66)	A0A2U9BN66	87 kDa	0	0	0	0	0	0	0	0	7100800
1419	Cluster of Uncharacterized protein OS=Scophthalmus maximus OX=52904 GN=F2P81_004001 PE=4 SV=1 (A0A6A4TFR9)	A0A6A4TFR9	71 kDa	0	0	0	0	0	0	0	0	0
1419.1	Uncharacterized protein OS=Scophthalmus maximus OX=52904 GN=F2P81_004001 PE=4 SV=1	A0A6A4TFR9	71 kDa	0	0	0	0	0	0	0	0	0
1419.2	Putative WD repeat-containing protein 43-like isoform 2 OS=Scophthalmus maximus OX=52904 GN=SMAX5B_000564 PE=4 SV=1	A0A2U9CQM0	54 kDa	0	0	0	0	0	0	0	0	0
1420	Cluster of Putative plastin-2-like OS=Scophthalmus maximus OX=52904 GN=SMAX5B_019059 PE=4 SV=1 (A0A2U9C7G2)	A0A2U9C7G2	69 kDa	2130900	0	0	0	0	0	0	0	0
1421	Cathepsin F OS=Scophthalmus maximus OX=52904 GN=CTSF PE=2 SV=1	A0A1X9T5Y9	53 kDa	0	0	0	0	2093300	0	0	0	0
1422	Glutamine-dependent NAD(+) synthetase OS=Scophthalmus maximus OX=52904 GN=SMAX5B_021207 PE=3 SV=1	A0A2U9BEC2	79 kDa	0	0	2692500	0	1993100	0	0	0	0
1423	Uncharacterized protein OS=Scophthalmus maximus OX=52904 GN=SMAX5B_016744 PE=4 SV=1	A0A2U9C1K7	15 kDa	1615100	1533300	1337100	1758400	1590400	1609700	0	0	0
1424	Putative receptor-transporting protein 4 OS=Scophthalmus maximus OX=52904 GN=SMAX5B_015715 PE=4 SV=1	A0A2U9CYF8	21 kDa	1821800	2104100	1713700	2641700	5938700	0	0	0	0
1425	Putative type-4 ice-structuring protein-like OS=Scophthalmus maximus OX=52904 GN=F2P81_023294 PE=4 SV=1	A0A2U9CZM5	14 kDa	12941000	12500000	11195000	0	0	0	0	0	4417600
1426	Uncharacterized protein OS=Scophthalmus maximus OX=52904 GN=F2P81_013154 PE=4 SV=1	A0A6A4SJK9	75 kDa	0	3305600	1957300	0	0	0	4267000	2577200	2081300
1427	Uncharacterized protein OS=Scophthalmus maximus OX=52904 GN=F2P81_011676 PE=4 SV=1	A0A6A4SZ95	47 kDa	4811100	0	5804100	0	3589600	0	0	1944300	0
1428	Putative UPF0556 protein C19orf10-like OS=Scophthalmus maximus OX=52904 GN=F2P81_005664 PE=4 SV=1	A0A2U9C2V9	19 kDa	0	10277000	4763000	0	0	0	13922000	0	0
1429	Adenylosuccinate synthetase isozyme 2 OS=Scophthalmus maximus OX=52904 GN=ADSS PE=3 SV=1	A0A2U9CBA1	50 kDa	0	0	0	0	1117100	0	0	0	0
1430	Uncharacterized protein OS=Scophthalmus maximus OX=52904 GN=SMAX5B_010677 PE=4 SV=1	A0A2U9B6N4	59 kDa	4466500	4537300	5130700	0	1606300	0	5880300	4083600	0
1431	Putative CREB-binding protein-like OS=Scophthalmus maximus OX=52904 GN=SMAX5B_020700 PE=3 SV=1	A0A2U9CWR3	347 kDa	0	15335000	0	0	0	0	0	0	0
1432	Putative serine/threonine-protein phosphatase 6 regulatory ankyrin repeat subunit A-like OS=Scophthalmus maximus OX=52904 GN=SMAX5B_009638 PE=4 SV=1	A0A2U9D4D7	204 kDa	0	2558000	0	0	6920200	0	0	2268000	0
1433	Heterogeneous nuclear ribonucleoprotein H OS=Scophthalmus maximus OX=52904 GN=SMAX5B_019228 PE=4 SV=1	A0A2U9C6Y0	45 kDa	0	0	0	0	2502100	0	0	0	0
1434	Putative ATP synthase subunit delta mitochondrial OS=Scophthalmus maximus OX=52904 GN=SMAX5B_022653 PE=3 SV=1	A0A2U9C8D8	17 kDa	34838000	20526000	40541000	0	0	0	9394200	33894000	11162000
1435	Peroxiredoxin OS=Scophthalmus maximus OX=52904 GN=SMAX5B_004084 PE=3 SV=1	A0A2U9B8T4	20 kDa	0	0	0	0	0	0	0	0	5458500
1436	Cathepsin L OS=Scophthalmus maximus OX=52904 GN=SMAX5B_000493 PE=2 SV=1	A0A2U9CIS0	37 kDa	0	0	2891900	0	0	0	0	0	0
1437	Uncharacterized protein OS=Scophthalmus maximus OX=52904 GN=F2P81_010090 PE=4 SV=1	A0A6A4SPY7	15 kDa	0	0	0	0	0	0	6025600	0	0
1438	Putative proteasome subunit beta type-7-like OS=Scophthalmus maximus OX=52904 GN=SMAX5B_015760 PE=4 SV=1	A0A2U9CXG6	29 kDa	0	0	0	0	3424900	0	0	0	0
1439	Cluster of Tetraspanin (Fragment) OS=Scophthalmus maximus OX=52904 GN=SMAX5B_021137 PE=3 SV=1 (A0A2U9CEQ9)	A0A2U9CEQ9	138 kDa	2382000	0	0	0	0	0	0	0	0
1440	Cluster of Uncharacterized protein OS=Scophthalmus maximus OX=52904 GN=F2P81_014944 PE=4 SV=1 (A0A6A4SNH3)	A0A6A4SNH3	29 kDa	0	0	0	0	0	0	0	0	0
1440.1	Uncharacterized protein OS=Scophthalmus maximus OX=52904 GN=F2P81_014944 PE=4 SV=1	A0A6A4SNH3	29 kDa	0	0	0	0	0	0	0	0	0
1440.2	Putative hydroxyacylglutathione hydrolase mitochondrial OS=Scophthalmus maximus OX=52904 GN=SMAX5B_020961 PE=3 SV=1	A0A2U9CQN0	38 kDa	0	0	0	0	0	0	0	0	0
1441	Cluster of Non-specific serine/threonine protein kinase OS=Scophthalmus maximus OX=52904 PE=2 SV=1 (A0A2U6EK48)	A0A2U6EK48	65 kDa	0	0	0	0	0	0	0	0	0
1441.1	Non-specific serine/threonine protein kinase OS=Scophthalmus maximus OX=52904 PE=2 SV=1	A0A2U6EK48	65 kDa	0	0	0	0	0	0	0	0	0
1441.2	Non-specific serine/threonine protein kinase OS=Scophthalmus maximus OX=52904 GN=F2P81_005902 PE=4 SV=1	A0A2U9C3U2	63 kDa	0	0	0	0	0	0	0	0	0
1441.3	Non-specific serine/threonine protein kinase OS=Scophthalmus maximus OX=52904 PE=2 SV=1	A0A2U6EJK6	63 kDa	0	0	0	0	0	0	0	0	0
1442	Cluster of Putative aminoacyl tRNA synthase complex-interacting multifunctional protein 1 OS=Scophthalmus maximus OX=52904 GN=SMAX5B_011402 PE=4 SV=1 (A0A2U9BN16)	A0A2U9BN16	35 kDa	3401300	0	3670500	0	0	0	0	0	0
1443	Cluster of Putative lethal(2) giant larvae protein-like 2 OS=Scophthalmus maximus OX=52904 GN=SMAX5B_011296 PE=4 SV=1 (A0A2U9CKI8)	A0A2U9CKI8	165 kDa	0	0	1580500	0	0	0	0	0	0
1444	Cluster of Uncharacterized protein OS=Scophthalmus maximus OX=52904 GN=F2P81_004431 PE=4 SV=1 (A0A6A4TIQ5)	A0A6A4TIQ5	52 kDa	3841800	2589100	0	0	0	0	8100000	0	6662000
1445	Cluster of Uncharacterized protein OS=Scophthalmus maximus OX=52904 GN=F2P81_020253 PE=4 SV=1 (A0A6A4S8P2)	A0A6A4S8P2	332 kDa	0	0	0	0	0	0	0	0	0
1445.1	Uncharacterized protein OS=Scophthalmus maximus OX=52904 GN=F2P81_020253 PE=4 SV=1	A0A6A4S8P2	332 kDa	0	0	0	0	0	0	0	0	0
1445.2	Putative 2-oxoglutarate dehydrogenase-like mitochondrial OS=Scophthalmus maximus OX=52904 GN=SMAX5B_018009 PE=4 SV=1	A0A2U9CE19	121 kDa	0	0	0	0	0	0	0	0	0
1446	Ubiquitin carboxyl-terminal hydrolase OS=Scophthalmus maximus OX=52904 GN=SMAX5B_012681 PE=3 SV=1	A0A2U9BC90	89 kDa	5523500	3246700	4803200	0	0	0	0	0	0
1447	Putative methionine--tRNA ligase cytoplasmic OS=Scophthalmus maximus OX=52904 GN=SMAX5B_005162 PE=3 SV=1	A0A2U9BF62	103 kDa	0	1134000	0	1419500	2225300	0	0	1210500	0
1448	Putative 3-keto-steroid reductase-like OS=Scophthalmus maximus OX=52904 GN=F2P81_000861 PE=4 SV=1	A0A2U9BKC8	37 kDa	0	10687000	17760000	0	6132900	0	0	0	0
1449	FAS-associated factor 2 OS=Scophthalmus maximus OX=52904 GN=F2P81_007773 PE=4 SV=1	A0A2U9C800	52 kDa	6689800	3303600	5457500	0	0	0	0	0	0
1450	Uncharacterized protein OS=Scophthalmus maximus OX=52904 GN=F2P81_010169 PE=4 SV=1	A0A6A4SX47	262 kDa	0	0	0	0	0	0	11808000	6277500	15691000
1451	Uncharacterized protein OS=Scophthalmus maximus OX=52904 GN=F2P81_009133 PE=4 SV=1	A0A6A4T0W7	69 kDa	0	0	4034900	0	0	0	0	0	0
1452	Cathepsin S OS=Scophthalmus maximus OX=52904 GN=CTSS PE=2 SV=1	A0A1X9T5Z6	37 kDa	3933800	0	3463800	0	5245000	0	0	4722800	0
1453	Putative myb-binding protein 1A OS=Scophthalmus maximus OX=52904 GN=SMAX5B_004180 PE=4 SV=1	A0A2U9B807	145 kDa	0	0	922510	0	0	0	0	0	0
1454	Uncharacterized protein OS=Scophthalmus maximus OX=52904 GN=SMAX5B_012448 PE=4 SV=1	A0A2U9BC96	143 kDa	1777000	0	0	0	0	0	0	0	0
1455	Putative peroxisomal biogenesis factor 3 OS=Scophthalmus maximus OX=52904 GN=SMAX5B_000209 PE=4 SV=1	A0A2U9CWB7	40 kDa	6486600	0	5585800	0	0	0	0	0	2223200
1456	Putative polyadenylate-binding protein-interacting protein 2B OS=Scophthalmus maximus OX=52904 GN=SMAX5B_012903 PE=4 SV=1	A0A2U9BA96	15 kDa	6908800	15780000	21672000	0	0	0	7374600	7518700	6310400
1457	Putative tyrosine-protein kinase STYK1-like OS=Scophthalmus maximus OX=52904 GN=F2P81_002036 PE=4 SV=1	A0A2U9AXR4	73 kDa	0	0	3618000	0	0	0	0	0	0
1458	Putative rab proteins geranylgeranyltransferase component A 1-like OS=Scophthalmus maximus OX=52904 GN=SMAX5B_021501 PE=4 SV=1	A0A2U9B707	83 kDa	7596000	5919200	0	0	0	0	0	1647100	0
1459	Putative Golgi reassembly-stacking protein 1 OS=Scophthalmus maximus OX=52904 GN=SMAX5B_006356 PE=4 SV=1	A0A2U9BL99	51 kDa	1462400	0	0	0	0	0	0	1533500	0
1460	Uncharacterized protein OS=Scophthalmus maximus OX=52904 GN=F2P81_015909 PE=4 SV=1	A0A6A4SK31	80 kDa	0	0	0	0	0	0	2816000	0	0
1461	Secretory carrier-associated membrane protein OS=Scophthalmus maximus OX=52904 GN=F2P81_006439 PE=3 SV=1	A0A2U9BXU9	37 kDa	0	0	0	0	4366200	0	0	0	0
1462	Putative dual specificity protein phosphatase 22-A-like OS=Scophthalmus maximus OX=52904 GN=SMAX5B_012491 PE=4 SV=1	A0A2U9BCG7	48 kDa	0	3494000	0	1505100	0	0	0	2931500	0
1463	Coronin OS=Scophthalmus maximus OX=52904 GN=SMAX5B_011227 PE=3 SV=1	A0A2U9CRR6	51 kDa	0	0	0	0	4415400	0	0	0	0
1464	Uncharacterized protein OS=Scophthalmus maximus OX=52904 GN=F2P81_010846 PE=4 SV=1	A0A6A4T706	121 kDa	2306600	4296400	2216700	0	1341300	0	0	1483200	1501300
1465	15 kDa selenoprotein OS=Scophthalmus maximus OX=52904 GN=SMAX5B_005749 PE=4 SV=1	A0A2U9BLN7	19 kDa	7374900	6753100	7040000	3956300	5159200	0	0	5222800	3966300
1466	Cluster of Uncharacterized protein OS=Scophthalmus maximus OX=52904 GN=F2P81_011101 PE=4 SV=1 (A0A6A4SSW3)	A0A6A4SSW3	98 kDa	4508200	0	0	0	0	0	0	4720700	9196600
1467	Cluster of Microsomal glutathione S-transferase 2 isoform 2 OS=Scophthalmus maximus OX=52904 GN=SMAX5B_006468 PE=4 SV=1 (A0A2U9BM06)	A0A2U9BM06	17 kDa	7130200	0	0	0	0	0	0	3370600	0
1468	Cluster of Putative ectonucleotide pyrophosphatase/phosphodiesterase family member 1-like OS=Scophthalmus maximus OX=52904 GN=SMAX5B_019623 PE=4 SV=1 (A0A2U9CX14)	A0A2U9CX14	83 kDa	0	0	3539500	0	0	0	0	0	0
1469	Cluster of Putative splicing factor 3A subunit 3 OS=Scophthalmus maximus OX=52904 GN=F2P81_001156 PE=4 SV=1 (A0A2U9BLA7)	A0A2U9BLA7	59 kDa	0	0	2631700	0	0	0	0	0	0
1470	Cluster of Complement component 4 isoform 2 OS=Scophthalmus maximus OX=52904 GN=SMAX5B_011841 PE=4 SV=1 (A0A2U9AYX6)	A0A2U9AYX6	191 kDa	2379100	0	1772900	0	0	0	0	0	0
1471	Cluster of Uncharacterized protein OS=Scophthalmus maximus OX=52904 GN=F2P81_013783 PE=4 SV=1 (A0A6A4SKJ0)	A0A6A4SKJ0	60 kDa	0	0	0	0	7239700	0	0	5340700	0
1472	Putative ADP-ribosylation factor-like protein 1 OS=Scophthalmus maximus OX=52904 GN=F2P81_018653 PE=3 SV=1	A0A2U9B1S5	20 kDa	7392300	7478400	1834000	0	0	0	0	0	0
1473	Tubulin-specific chaperone A OS=Scophthalmus maximus OX=52904 GN=SMAX5B_017016 PE=3 SV=1	A0A2U9BA39	25 kDa	0	11632000	0	0	0	0	8866600	6884500	12988000
1474	Putative cytochrome b5-like OS=Scophthalmus maximus OX=52904 GN=SMAX5B_012332 PE=3 SV=1	A0A2U9BCQ7	18 kDa	0	2540300	4809200	0	0	0	0	0	0
1475	Putative inositol polyphosphate 1-phosphatase OS=Scophthalmus maximus OX=52904 GN=F2P81_012843 PE=4 SV=1	A0A2U9BGV7	40 kDa	2894000	1029400	2992600	0	0	0	0	0	0
1476	S-methyl-5'-thioadenosine phosphorylase OS=Scophthalmus maximus OX=52904 GN=MTAP PE=3 SV=1	A0A2U9BQ80	31 kDa	4706500	2730400	0	0	0	0	0	0	0
1477	Alpha-mannosidase OS=Scophthalmus maximus OX=52904 GN=SMAX5B_010002 PE=3 SV=1	A0A2U9BZ27	131 kDa	0	0	5998600	0	0	0	0	0	3721800
1478	Putative 26S proteasome non-ATPase regulatory subunit 5 OS=Scophthalmus maximus OX=52904 GN=SMAX5B_013958 PE=4 SV=1	A0A2U9CHI6	58 kDa	1378400	0	1415900	0	0	0	0	0	0
1479	Protein-L-isoaspartate O-methyltransferase OS=Scophthalmus maximus OX=52904 GN=SMAX5B_000019 PE=3 SV=1	A0A2U9D0K2	29 kDa	3199600	10130000	11016000	0	0	0	0	0	0
1480	Uncharacterized protein OS=Scophthalmus maximus OX=52904 GN=F2P81_016324 PE=4 SV=1	A0A6A4SGY4	76 kDa	0	0	3888100	0	5813900	0	0	0	0
1481	Uncharacterized protein OS=Scophthalmus maximus OX=52904 GN=F2P81_014264 PE=4 SV=1	A0A6A4SQ20	152 kDa	1708500	1309000	1814100	0	0	0	0	0	0
1482	Putative RNA-binding protein 4B-like OS=Scophthalmus maximus OX=52904 GN=SMAX5B_004352 PE=4 SV=1	A0A2U9BA16	38 kDa	0	0	0	0	0	0	4159100	0	3949400
1483	Putative SAP domain-containing ribonucleoprotein OS=Scophthalmus maximus OX=52904 GN=SMAX5B_014623 PE=4 SV=1	A0A2U9C357	23 kDa	2429600	0	0	0	0	0	2242600	0	0
1484	Ras-related protein Rab-23 OS=Scophthalmus maximus OX=52904 GN=SMAX5B_018075 PE=4 SV=1	A0A2U9CC32	39 kDa	0	0	1818600	0	0	0	0	0	0
1485	Tryptophan 2,3-dioxygenase OS=Scophthalmus maximus OX=52904 GN=TDO2 PE=3 SV=1	A0A2U9C568	47 kDa	3141400	0	3075500	0	0	0	0	6878200	0
1486	Translation initiation factor eIF-2B subunit beta isoform 3 OS=Scophthalmus maximus OX=52904 GN=F2P81_024149 PE=3 SV=1	A0A2U9CVG4	39 kDa	0	6073000	0	0	0	0	0	0	0
1487	Putative basigin OS=Scophthalmus maximus OX=52904 GN=SMAX5B_022637 PE=4 SV=1	A0A2U9C6C0	30 kDa	5150300	3937000	5511700	0	0	0	0	4654000	0
1488	Glutamine synthetase (Fragment) OS=Scophthalmus maximus OX=52904 GN=SMAX5B_005782 PE=3 SV=1	A0A2U9BJ53	46 kDa	0	0	6601100	0	0	0	0	0	0
1489	Putative barrier-to-autointegration factor OS=Scophthalmus maximus OX=52904 GN=F2P81_008617 PE=4 SV=1	A0A2U9B939	10 kDa	0	0	2971900	0	0	0	0	0	0
1490	Uncharacterized protein OS=Scophthalmus maximus OX=52904 GN=F2P81_005244 PE=4 SV=1	A0A6A4THZ7	30 kDa	0	3150600	2878400	0	0	0	0	0	2781400
1491	Uncharacterized protein OS=Scophthalmus maximus OX=52904 GN=F2P81_001096 PE=4 SV=1	A0A6A4TMS0	26 kDa	9331500	0	11104000	5447200	7637900	0	0	0	0
1492	Cytochrome c domain-containing protein OS=Scophthalmus maximus OX=52904 GN=SMAX5B_012858 PE=4 SV=1	A0A2U9BEN0	34 kDa	11475000	10813000	9845700	0	0	0	0	6245300	0
1493	Putative squalene monooxygenase OS=Scophthalmus maximus OX=52904 GN=SMAX5B_005058 PE=4 SV=1	A0A2U9AZJ0	63 kDa	0	6037600	0	0	0	0	0	0	0
1494	Putative ADP-sugar pyrophosphatase isoform 2 OS=Scophthalmus maximus OX=52904 GN=SMAX5B_021404 PE=3 SV=1	A0A2U9B1D5	22 kDa	0	0	0	0	9409700	0	0	0	0
1495	Putative huntingtin-interacting protein 1 OS=Scophthalmus maximus OX=52904 GN=SMAX5B_010175 PE=4 SV=1	A0A2U9B5Q4	110 kDa	2331400	0	2716300	0	0	0	0	3116800	0
1496	PRA1 family protein OS=Scophthalmus maximus OX=52904 GN=F2P81_014527 PE=3 SV=1	A0A2U9CQB6	20 kDa	0	0	0	0	0	2340700	0	0	0
1497	Uncharacterized protein OS=Scophthalmus maximus OX=52904 GN=F2P81_000901 PE=4 SV=1	A0A6A4TSD2	58 kDa	3588100	0	0	0	0	0	0	0	0
1498	Cluster of Synaptosomal-associated protein OS=Scophthalmus maximus OX=52904 GN=SMAX5B_021965 PE=3 SV=1 (A0A2U9CI39)	A0A2U9CI39	24 kDa	0	0	0	1243400	0	1309800	2714300	0	2186500
1499	Cluster of Nicalin OS=Scophthalmus maximus OX=52904 GN=SMAX5B_022432 PE=4 SV=1 (A0A2U9C2T1)	A0A2U9C2T1	64 kDa	0	0	2111100	0	0	0	0	0	0
1500	Cluster of Uncharacterized protein OS=Scophthalmus maximus OX=52904 GN=F2P81_006207 PE=4 SV=1 (A0A6A4T5W2)	A0A6A4T5W2	65 kDa	6810900	4758200	0	0	0	0	0	0	0
1501	Cluster of Putative beta-1-3-glucosyltransferase-like OS=Scophthalmus maximus OX=52904 GN=SMAX5B_004554 PE=4 SV=1 (A0A2U9B4V5)	A0A2U9B4V5	55 kDa	3187700	0	3317000	0	0	0	0	0	0
1502	Cluster of Putative early endosome antigen 1 OS=Scophthalmus maximus OX=52904 GN=SMAX5B_009931 PE=4 SV=1 (A0A2U9BWN5)	A0A2U9BWN5	179 kDa	0	0	0	0	0	0	0	0	2618600
1503	Putative UPF0568 protein C14orf166-like OS=Scophthalmus maximus OX=52904 GN=SMAX5B_015266 PE=4 SV=1	A0A2U9AVE9	29 kDa	3438200	1842600	5357400	0	0	0	0	0	0
1504	DNAJA2 OS=Scophthalmus maximus OX=52904 GN=F2P81_004898 PE=3 SV=1	A0A2U9BDJ7	46 kDa	0	0	0	0	0	0	0	1046000	1144900
1505	Putative O-acetyl-ADP-ribose deacetylase MACROD1 isoform 2 OS=Scophthalmus maximus OX=52904 GN=SMAX5B_009300 PE=4 SV=1	A0A2U9C5U5	27 kDa	3877800	4519700	0	0	0	0	0	0	0
1506	NADH dehydrogenase [ubiquinone] 1 beta subcomplex subunit 8, mitochondrial OS=Scophthalmus maximus OX=52904 GN=SMAX5B_017302 PE=3 SV=1	A0A2U9CQ14	22 kDa	2716800	5574000	3184500	0	0	0	0	2150300	0
1507	Putative NHL repeat-containing protein 2 OS=Scophthalmus maximus OX=52904 GN=SMAX5B_017385 PE=4 SV=1	A0A2U9CT11	77 kDa	0	0	1898300	0	0	0	0	0	0
1508	Putative iodotyrosine dehalogenase 1 isoform 2 OS=Scophthalmus maximus OX=52904 GN=F2P81_024089 PE=4 SV=1	A0A2U9CTH0	33 kDa	5662900	4373400	0	0	0	0	0	0	0
1509	Uncharacterized protein OS=Scophthalmus maximus OX=52904 GN=F2P81_023516 PE=4 SV=1	A0A6A4S2F4	140 kDa	0	0	0	0	0	140240000	0	0	0
1510	Uncharacterized protein OS=Scophthalmus maximus OX=52904 GN=F2P81_001360 PE=4 SV=1	A0A6A4TLI9	69 kDa	0	0	2468300	3628400	3904200	0	0	0	0
1511	Putative alcohol dehydrogenase isoform 3 OS=Scophthalmus maximus OX=52904 GN=SMAX5B_011012 PE=4 SV=1	A0A2U9BTZ2	36 kDa	2834200	0	0	0	0	0	0	0	0
1512	Putative nuclear ubiquitous casein and cyclin-dependent kinase substrate 1 OS=Scophthalmus maximus OX=52904 GN=SMAX5B_011241 PE=4 SV=1	A0A2U9BI44	34 kDa	1	0	0	0	0	1112500	0	0	784160
1513	Putative interferon-induced 35 kDa protein OS=Scophthalmus maximus OX=52904 GN=SMAX5B_011158 PE=4 SV=1	A0A2U9CTS7	47 kDa	0	0	0	0	0	0	0	1985500	1643000
1514	Fish virus induced TRIM protein-like OS=Scophthalmus maximus OX=52904 GN=F2P81_015823 PE=4 SV=1	A0A2U9CEH2	55 kDa	1738300	0	1162800	0	0	0	0	0	0
1515	Putative ATP-binding cassette sub-family F member 2 OS=Scophthalmus maximus OX=52904 GN=SMAX5B_010727 PE=4 SV=1	A0A2U9CKF3	68 kDa	0	0	2188500	0	0	0	2520700	0	0
1516	Putative nuclear protein 1-like OS=Scophthalmus maximus OX=52904 GN=SMAX5B_020042 PE=4 SV=1	A0A2U9CSA2	17 kDa	0	0	0	0	0	0	0	0	1861900
1517	Putative heme-binding protein 2-like OS=Scophthalmus maximus OX=52904 GN=SMAX5B_020989 PE=4 SV=1	A0A2U9CX70	24 kDa	0	0	0	3595700	0	0	0	0	0
1518	Uncharacterized protein OS=Scophthalmus maximus OX=52904 GN=F2P81_001127 PE=4 SV=1	A0A6A4TWF8	124 kDa	0	0	5032700	0	0	0	3776600	0	5133300
1519	Putative UBX domain-containing protein 1 OS=Scophthalmus maximus OX=52904 GN=SMAX5B_009276 PE=4 SV=1	A0A2U9CAQ3	34 kDa	0	5349900	4743900	0	3627700	0	0	0	0
1520	Proteasome subunit beta OS=Scophthalmus maximus OX=52904 GN=F2P81_023027 PE=3 SV=1	A0A2U9CX30	23 kDa	0	0	1594300	0	3172800	0	0	0	0
1521	Group XIIB secretory phospholipase A2-like protein OS=Scophthalmus maximus OX=52904 GN=SMAX5B_001575 PE=4 SV=1	A0A2U9BQ15	23 kDa	0	0	0	0	0	0	0	0	2655100
1522	Uncharacterized protein OS=Scophthalmus maximus OX=52904 GN=F2P81_011821 PE=4 SV=1	A0A6A4SV03	40 kDa	4145700	4604600	5266000	0	2488400	0	0	0	0
1523	Putative tumor protein p73 OS=Scophthalmus maximus OX=52904 GN=SMAX5B_014982 PE=3 SV=1	A0A2U9C1C4	178 kDa	0	0	0	3492100	4164800	2379600	0	0	0
1524	Carboxymethylenebutenolidase-like isoform 2 OS=Scophthalmus maximus OX=52904 GN=SMAX5B_001773 PE=4 SV=1	A0A2U9CXW0	28 kDa	2381300	0	0	0	0	0	0	0	0
1525	Synaptic vesicle membrane protein VAT-1-like OS=Scophthalmus maximus OX=52904 GN=F2P81_022354 PE=4 SV=1	A0A2U9CMI3	46 kDa	4423500	3752500	0	0	0	0	0	2203900	0
1526	Uncharacterized protein OS=Scophthalmus maximus OX=52904 GN=F2P81_005579 PE=4 SV=1	A0A6A4T6Z9	38 kDa	3375100	0	0	0	0	0	0	0	0
1527	Carboxypeptidase OS=Scophthalmus maximus OX=52904 GN=SMAX5B_021469 PE=3 SV=1	A0A2U9CP64	48 kDa	0	0	8056900	0	0	0	0	0	0
1528	Uncharacterized protein OS=Scophthalmus maximus OX=52904 GN=F2P81_003068 PE=4 SV=1	A0A6A4TJS9	39 kDa	0	0	0	5723900	0	0	0	3876800	0
1529	Uncharacterized protein OS=Scophthalmus maximus OX=52904 GN=F2P81_012953 PE=4 SV=1	A0A6A4SRK7	99 kDa	0	10190000	0	0	5144500	0	4979800	0	0
1530	Putative keratin type I cytoskeletal 19-like OS=Scophthalmus maximus OX=52904 GN=SMAX5B_001672 PE=3 SV=1	A0A2U9BQQ7	49 kDa	0	0	0	0	178060000	0	0	0	0
1531	Cluster of Uncharacterized protein OS=Scophthalmus maximus OX=52904 GN=F2P81_012873 PE=4 SV=1 (A0A6A4SRD3)	A0A6A4SRD3	157 kDa	0	0	0	0	0	0	0	0	0
1531.1	Uncharacterized protein OS=Scophthalmus maximus OX=52904 GN=F2P81_012873 PE=4 SV=1	A0A6A4SRD3	157 kDa	0	0	0	0	0	0	0	0	0
1531.2	Putative vesicle-associated membrane protein 2-like OS=Scophthalmus maximus OX=52904 GN=SMAX5B_014032 PE=4 SV=1	A0A2U9BGL7	36 kDa	0	0	0	0	0	0	0	0	0
1531.3	Putative vesicle-associated membrane protein 1-like OS=Scophthalmus maximus OX=52904 GN=SMAX5B_003182 PE=4 SV=1	A0A2U9CZ58	19 kDa	0	0	0	0	0	0	0	0	0
1532	Cluster of Dual specificity mitogen-activated protein kinase kinase 2 OS=Scophthalmus maximus OX=52904 GN=SMAX5B_022649 PE=3 SV=1 (A0A2U9C3C4)	A0A2U9C3C4	44 kDa	0	0	0	0	1334100	0	0	0	0
1533	Cluster of Putative nucleophosmin-like OS=Scophthalmus maximus OX=52904 GN=SMAX5B_018981 PE=4 SV=1 (A0A2U9C540)	A0A2U9C540	33 kDa	0	0	0	0	0	0	0	0	0
1533.1	Putative nucleophosmin-like OS=Scophthalmus maximus OX=52904 GN=SMAX5B_018981 PE=4 SV=1	A0A2U9C540	33 kDa	0	0	0	0	0	0	0	0	0
1533.2	Uncharacterized protein OS=Scophthalmus maximus OX=52904 GN=F2P81_008225 PE=4 SV=1	A0A6A4T7M0	62 kDa	0	0	0	0	0	0	0	0	0
1534	Cluster of Uncharacterized protein OS=Scophthalmus maximus OX=52904 GN=F2P81_021172 PE=4 SV=1 (A0A6A4S2G7)	A0A6A4S2G7	99 kDa	0	2053500	0	0	0	0	0	0	0
1535	Cluster of Putative unconventional myosin-XVIIIa OS=Scophthalmus maximus OX=52904 GN=SMAX5B_008452 PE=3 SV=1 (A0A2U9B3D7)	A0A2U9B3D7	278 kDa	1931000	0	0	0	0	0	0	0	0
1536	Cluster of Putative splicing factor proline-and glutamine-rich OS=Scophthalmus maximus OX=52904 GN=SMAX5B_015910 PE=4 SV=1 (A0A2U9CZ25)	A0A2U9CZ25	59 kDa	0	1794800	0	0	0	0	0	0	0
1537	Cluster of Putative RNA-binding protein 19 OS=Scophthalmus maximus OX=52904 GN=SMAX5B_010925 PE=4 SV=1 (A0A2U9BS49)	A0A2U9BS49	161 kDa	0	0	0	0	0	0	0	0	0
1537.1	Putative RNA-binding protein 19 OS=Scophthalmus maximus OX=52904 GN=SMAX5B_010925 PE=4 SV=1	A0A2U9BS49	161 kDa	0	0	0	0	0	0	0	0	0
1537.2	Uncharacterized protein OS=Scophthalmus maximus OX=52904 GN=F2P81_013883 PE=4 SV=1	A0A6A4SKS9	185 kDa	0	0	0	0	0	0	0	0	0
1538	Cluster of Ribokinase OS=Scophthalmus maximus OX=52904 GN=RBKS PE=3 SV=1 (A0A2U9CK47)	A0A2U9CK47	33 kDa	0	0	0	0	2918200	0	0	0	0
1539	Cluster of Uncharacterized protein OS=Scophthalmus maximus OX=52904 GN=F2P81_012767 PE=4 SV=1 (A0A6A4SQJ2)	A0A6A4SQJ2	79 kDa	0	0	0	0	0	0	0	0	0
1539.1	Uncharacterized protein OS=Scophthalmus maximus OX=52904 GN=F2P81_012767 PE=4 SV=1	A0A6A4SQJ2	79 kDa	0	0	0	0	0	0	0	0	0
1539.2	PRKCSH domain-containing protein OS=Scophthalmus maximus OX=52904 GN=SMAX5B_014370 PE=4 SV=1	A0A2U9BG66	75 kDa	0	0	0	0	0	0	0	0	0
1540	Uncharacterized protein OS=Scophthalmus maximus OX=52904 GN=F2P81_012891 PE=4 SV=1	A0A2U9BH36	55 kDa	0	0	0	0	2793400	0	0	0	0
1541	Uncharacterized protein OS=Scophthalmus maximus OX=52904 GN=F2P81_017013 PE=4 SV=1	A0A6A4SIW1	63 kDa	1219600	0	0	0	0	0	0	0	0
1542	TGc domain-containing protein OS=Scophthalmus maximus OX=52904 GN=SMAX5B_006342 PE=4 SV=1	A0A2U9BKI8	87 kDa	0	0	0	2511700	0	0	0	0	0
1543	Uncharacterized protein OS=Scophthalmus maximus OX=52904 GN=F2P81_003632 PE=4 SV=1	A0A6A4TMM6	61 kDa	3198200	0	0	0	0	0	0	0	0
1544	Putative sister chromatid cohesion protein PDS5-like B OS=Scophthalmus maximus OX=52904 GN=SMAX5B_006753 PE=4 SV=1	A0A2U9B7V1	160 kDa	2835200	3276100	3746300	0	0	0	0	0	2184100
1545	Putative acyl-protein thioesterase 2 OS=Scophthalmus maximus OX=52904 GN=SMAX5B_015733 PE=4 SV=1	A0A2U9CXF7	24 kDa	9855700	3592500	8503500	0	0	0	0	3862400	1717800
1546	Vitamin K epoxide reductase complex subunit 1-like protein 1 OS=Scophthalmus maximus OX=52904 GN=SMAX5B_020444 PE=4 SV=1	A0A2U9CP49	19 kDa	0	0	0	5812500	4660300	0	0	0	0
1547	Glutathione reductase OS=Scophthalmus maximus OX=52904 GN=SMAX5B_009376 PE=3 SV=1	A0A2U9C5E2	50 kDa	0	0	5152900	0	0	0	0	0	0
1548	Putative septin-10-like isoform 2 OS=Scophthalmus maximus OX=52904 GN=SMAX5B_018354 PE=3 SV=1	A0A2U9C8T6	49 kDa	0	0	0	0	2077600	0	0	0	0
1549	BolA-like protein 2 OS=Scophthalmus maximus OX=52904 GN=F2P81_001451 PE=3 SV=1	A0A2U9AVN9	10 kDa	0	0	4370600	0	0	0	0	0	0
1550	Putative translin OS=Scophthalmus maximus OX=52904 GN=SMAX5B_001121 PE=4 SV=1	A0A2U9CBB9	35 kDa	0	0	5270300	0	0	0	0	0	3454300
1551	Putative apolipoprotein A-IV-like OS=Scophthalmus maximus OX=52904 GN=F2P81_002114 PE=3 SV=1	A0A2U9AXK0	29 kDa	0	0	0	0	0	0	2733800	6465300	0
1552	Uncharacterized protein OS=Scophthalmus maximus OX=52904 GN=F2P81_000863 PE=4 SV=1	A0A6A4TUA5	29 kDa	7696800	0	0	0	0	0	0	0	0
1553	Cluster of Putative syntaxin-7 OS=Scophthalmus maximus OX=52904 GN=SMAX5B_008299 PE=3 SV=1 (A0A2U9CTB4)	A0A2U9CTB4	29 kDa	0	0	3026400	0	2151200	0	0	0	0
1554	Cluster of NADH dehydrogenase [ubiquinone] 1 alpha subcomplex subunit 2 OS=Scophthalmus maximus OX=52904 GN=SMAX5B_021528 PE=4 SV=1 (A0A2U9B794)	A0A2U9B794	11 kDa	0	8199200	7618300	0	0	0	0	0	0
1555	Cluster of Putative 5'-nucleotidase-like OS=Scophthalmus maximus OX=52904 GN=SMAX5B_000014 PE=4 SV=1 (A0A2U9CV50)	A0A2U9CV50	90 kDa	0	0	0	0	1954700	0	0	0	0
1556	Cluster of Putative leucine-rich repeat-containing protein 40 isoform 3 OS=Scophthalmus maximus OX=52904 GN=SMAX5B_000960 PE=4 SV=1 (A0A2U9C582)	A0A2U9C582	67 kDa	0	1784300	1804300	0	0	0	0	0	0
1557	Cluster of Nuclear pore complex protein Nup93 OS=Scophthalmus maximus OX=52904 GN=SMAX5B_017847 PE=3 SV=1 (A0A2U9BXL6)	A0A2U9BXL6	106 kDa	1606700	0	0	0	0	0	0	1276400	0
1558	Cluster of Putative RNA-binding protein with serine-rich domain 1 OS=Scophthalmus maximus OX=52904 GN=SMAX5B_020962 PE=4 SV=1 (A0A2U9CQS9)	A0A2U9CQS9	37 kDa	0	0	0	0	3381300	0	0	0	0
1559	Cluster of Coatomer subunit zeta OS=Scophthalmus maximus OX=52904 GN=SMAX5B_014811 PE=3 SV=1 (A0A2U9BZK0)	A0A2U9BZK0	20 kDa	0	0	0	0	5375300	0	0	0	0
1560	Cluster of Putative butyrophilin subfamily 2 member A2-like OS=Scophthalmus maximus OX=52904 GN=SMAX5B_019483 PE=4 SV=1 (A0A2U9B180)	A0A2U9B180	57 kDa	0	2710900	0	0	0	0	0	0	0
1561	Cluster of Uncharacterized protein OS=Scophthalmus maximus OX=52904 GN=F2P81_023255 PE=4 SV=1 (A0A6A4RR02)	A0A6A4RR02	31 kDa	0	0	0	0	0	0	0	0	0
1561.1	Uncharacterized protein OS=Scophthalmus maximus OX=52904 GN=F2P81_023255 PE=4 SV=1	A0A6A4RR02	31 kDa	0	0	0	0	0	0	0	0	0
1561.2	Putative apolipoprotein Eb-like OS=Scophthalmus maximus OX=52904 GN=SMAX5B_015890 PE=3 SV=1	A0A2U9D0K3	31 kDa	0	0	0	0	0	0	0	0	0
1562	Cluster of Putative PIP5K1A and PSMD4-like protein-like OS=Scophthalmus maximus OX=52904 GN=SMAX5B_015870 PE=4 SV=1 (A0A2U9D0Q6)	A0A2U9D0Q6	99 kDa	0	0	0	0	0	0	0	0	2616100
1563	Ketodihydrosphingosine reductase OS=Scophthalmus maximus OX=52904 GN=F2P81_000562 PE=3 SV=1	A0A2U9BJ74	39 kDa	2807000	0	4658300	0	0	0	0	0	0
1564	Putative sister chromatid cohesion protein PDS5-like A isoform 2 OS=Scophthalmus maximus OX=52904 GN=SMAX5B_007594 PE=4 SV=1	A0A2U9BNS1	159 kDa	4865900	0	1477000	0	2494200	0	0	0	0
1565	RNA-splicing ligase RtcB homolog OS=Scophthalmus maximus OX=52904 GN=RTCB PE=3 SV=1	A0A2U9BPL2	55 kDa	5495800	2855100	4943300	0	0	0	0	0	0
1566	Putative huntingtin OS=Scophthalmus maximus OX=52904 GN=SMAX5B_004948 PE=4 SV=1	A0A2U9BSS7	348 kDa	1671400	850260	1825900	0	0	0	0	0	0
1567	Putative glutathione S-transferase theta-1-like OS=Scophthalmus maximus OX=52904 GN=SMAX5B_000572 PE=3 SV=1	A0A2U9CSH0	26 kDa	4962400	3938300	5846500	0	0	0	0	0	0
1568	Putative epiplakin-like OS=Scophthalmus maximus OX=52904 GN=SMAX5B_015791 PE=4 SV=1	A0A2U9D376	109 kDa	4296900	0	3033500	0	0	0	0	0	0
1569	Putative huntingtin-interacting protein K-like OS=Scophthalmus maximus OX=52904 GN=F2P81_004074 PE=4 SV=1	A0A2U9BAZ1	14 kDa	0	0	0	0	0	0	6288000	7968500	6673600
1570	Uncharacterized protein OS=Scophthalmus maximus OX=52904 GN=F2P81_019972 PE=4 SV=1	A0A6A4S809	258 kDa	0	2512400	0	1861400	0	0	0	0	0
1571	Nonspecific cytotoxic cell receptor protein-1 isoform 3 OS=Scophthalmus maximus OX=52904 GN=SMAX5B_004822 PE=4 SV=1	A0A2U9B9P9	25 kDa	0	0	4875900	0	0	0	0	0	0
1572	PKHD domain-containing transmembrane protein OS=Scophthalmus maximus OX=52904 GN=SMAX5B_020065 PE=4 SV=1	A0A2U9CM68	36 kDa	4791000	0	2730700	0	0	0	0	0	5313000
1573	Uncharacterized protein (Fragment) OS=Scophthalmus maximus OX=52904 GN=F2P81_025561 PE=4 SV=1	A0A6A4RT48	30 kDa	8326300	4296300	4403900	0	0	0	0	0	0
1574	Inositol-1-monophosphatase OS=Scophthalmus maximus OX=52904 GN=SMAX5B_009583 PE=3 SV=1	A0A2U9CN40	30 kDa	2112600	0	0	0	0	0	0	0	0
1575	Putative serine/arginine-rich splicing factor 3 OS=Scophthalmus maximus OX=52904 GN=SMAX5B_002302 PE=4 SV=1	A0A2U9BFQ1	18 kDa	0	0	0	0	5492400	0	0	0	0
1576	Hydroxypyruvate isomerase OS=Scophthalmus maximus OX=52904 GN=SMAX5B_016360 PE=4 SV=1	A0A2U9C430	24 kDa	5475500	0	0	0	0	0	0	4177000	3649300
1577	Uncharacterized protein OS=Scophthalmus maximus OX=52904 GN=F2P81_024668 PE=4 SV=1	A0A6A4RVN1	25 kDa	0	0	10893000	0	0	0	0	10224000	0
1578	Putative ethanolamine-phosphate cytidylyltransferase-like OS=Scophthalmus maximus OX=52904 GN=F2P81_010597 PE=4 SV=1	A0A2U9BR56	45 kDa	0	930230	0	0	0	0	0	1024700	0
1579	Uncharacterized protein OS=Scophthalmus maximus OX=52904 GN=F2P81_001317 PE=4 SV=1	A0A6A4TX03	53 kDa	0	0	2350000	0	0	0	0	0	0
1580	Uncharacterized protein OS=Scophthalmus maximus OX=52904 GN=F2P81_005603 PE=4 SV=1	A0A6A4TGU8	51 kDa	0	4108200	4177900	0	0	0	0	3890300	0
1581	Pancreatic progenitor cell differentiation and proliferation factor OS=Scophthalmus maximus OX=52904 GN=SMAX5B_001017 PE=4 SV=1	A0A2U9C2Z0	21 kDa	1019300	0	1057200	1746100	2259900	0	0	1454600	0
1582	Putative GA-binding protein subunit beta-2 OS=Scophthalmus maximus OX=52904 GN=SMAX5B_003111 PE=4 SV=1	A0A2U9CXC2	77 kDa	6220300	0	10819000	0	0	0	0	0	0
1583	MARVEL domain-containing protein OS=Scophthalmus maximus OX=52904 GN=SMAX5B_017817 PE=4 SV=1	A0A2U9BXM2	20 kDa	3590700	0	0	0	1286600	0	0	0	0
1584	Putative pre-B-cell leukemia transcription factor-interacting protein 1-like OS=Scophthalmus maximus OX=52904 GN=SMAX5B_015929 PE=4 SV=1	A0A2U9D049	94 kDa	0	4215800	0	0	0	0	0	0	2951700
1585	Putative UDP-glucuronosyltransferase 2C1-like OS=Scophthalmus maximus OX=52904 GN=SMAX5B_012939 PE=3 SV=1	A0A2U9BA45	81 kDa	0	2333500	0	0	0	0	0	0	0
1586	Cluster of Putative unconventional myosin-Va-like OS=Scophthalmus maximus OX=52904 GN=SMAX5B_010071 PE=3 SV=1 (A0A2U9BY09)	A0A2U9BY09	221 kDa	0	0	0	0	0	0	0	0	976470
1587	Cluster of Jagunal-like 1-A isoform 2 OS=Scophthalmus maximus OX=52904 GN=SMAX5B_006834 PE=4 SV=1 (A0A2U9AWL4)	A0A2U9AWL4	21 kDa	0	0	0	0	5092600	0	2943100	5150700	5084900
1588	Cluster of Uncharacterized protein OS=Scophthalmus maximus OX=52904 GN=F2P81_000057 PE=4 SV=1 (A0A6A4TT55)	A0A6A4TT55	19 kDa	2324700	2165300	4116700	0	0	0	0	0	0
1589	Cluster of Uncharacterized protein OS=Scophthalmus maximus OX=52904 GN=F2P81_018836 PE=4 SV=1 (A0A6A4SF00)	A0A6A4SF00	307 kDa	0	0	0	0	3139500	5869300	0	0	0
1590	Cluster of Putative glycerol kinase-like isoform 2 OS=Scophthalmus maximus OX=52904 GN=SMAX5B_021683 PE=3 SV=1 (A0A2U9CCY2)	A0A2U9CCY2	59 kDa	0	0	0	0	0	0	0	0	0
1590.1	Putative glycerol kinase-like isoform 2 OS=Scophthalmus maximus OX=52904 GN=SMAX5B_021683 PE=3 SV=1	A0A2U9CCY2	59 kDa	0	0	0	0	0	0	0	0	0
1590.2	Putative glycerol kinase-like OS=Scophthalmus maximus OX=52904 GN=SMAX5B_021683 PE=3 SV=1	A0A2U9C805	57 kDa	0	0	0	0	0	0	0	0	0
1591	Cluster of Putative tetratricopeptide repeat protein 36 OS=Scophthalmus maximus OX=52904 GN=SMAX5B_019965 PE=4 SV=1 (A0A2U9B3X3)	A0A2U9B3X3	32 kDa	0	0	771510	0	0	0	0	0	836630
1592	Putative NADH dehydrogenase OS=Scophthalmus maximus OX=52904 GN=SMAX5B_005486 PE=4 SV=1	A0A2U9B276	20 kDa	0	3748100	0	0	0	0	2803500	4308600	2442200
1593	Putative UPF0160 protein MYG1 mitochondrial OS=Scophthalmus maximus OX=52904 GN=SMAX5B_005215 PE=4 SV=1	A0A2U9BF80	45 kDa	0	0	0	0	0	0	2675400	0	0
1594	Putative intron-binding protein aquarius OS=Scophthalmus maximus OX=52904 GN=SMAX5B_021900 PE=3 SV=1	A0A2U9CIB6	170 kDa	3708700	0	4312500	0	0	0	0	3555400	2443500
1595	Uncharacterized protein OS=Scophthalmus maximus OX=52904 GN=F2P81_009301 PE=4 SV=1	A0A6A4SYU0	39 kDa	1993300	2068100	3746100	0	0	0	0	0	0
1596	Putative nuclear pore complex protein Nup205-like OS=Scophthalmus maximus OX=52904 GN=SMAX5B_012805 PE=4 SV=1	A0A2U9BZE3	225 kDa	0	0	523710	0	0	0	0	0	0
1597	Putative ras and Rab interactor-like protein OS=Scophthalmus maximus OX=52904 GN=SMAX5B_000693 PE=4 SV=1	A0A2U9B5T4	160 kDa	0	1383900	2465400	0	0	0	0	0	0
1598	COP9 signalosome complex subunit 4 OS=Scophthalmus maximus OX=52904 GN=SMAX5B_017043 PE=4 SV=1	A0A2U9B9M4	46 kDa	1012200	0	0	0	0	0	0	0	0
1599	Uncharacterized protein OS=Scophthalmus maximus OX=52904 GN=F2P81_000231 PE=4 SV=1	A0A6A4TQF5	28 kDa	0	0	4363900	0	0	0	0	0	0
1600	Methionine adenosyltransferase 2 subunit beta OS=Scophthalmus maximus OX=52904 GN=SMAX5B_021553 PE=3 SV=1	A0A2U9B6X1	40 kDa	0	0	1612200	0	0	0	0	0	0
1601	Calponin OS=Scophthalmus maximus OX=52904 GN=F2P81_000759 PE=3 SV=1	A0A2U9BJP8	35 kDa	0	4202000	1539200	0	0	0	0	0	0
1602	Inosine-5'-monophosphate dehydrogenase OS=Scophthalmus maximus OX=52904 GN=IMPDH PE=3 SV=1	A0A2U9BYN9	58 kDa	0	0	7549700	0	2822200	0	3053300	0	0
1603	Uncharacterized protein OS=Scophthalmus maximus OX=52904 GN=F2P81_011276 PE=4 SV=1	A0A6A4SY38	122 kDa	0	0	1562200	0	1477600	0	0	0	0
1604	Putative pigment epithelium-derived factor OS=Scophthalmus maximus OX=52904 GN=F2P81_024852 PE=3 SV=1	A0A2U9B705	45 kDa	2139500	0	0	0	0	0	0	0	0
1605	Putative cleavage and polyadenylation specificity factor subunit 6 OS=Scophthalmus maximus OX=52904 GN=SMAX5B_007726 PE=4 SV=1	A0A2U9B2R5	63 kDa	6857700	1668700	2559400	0	0	0	0	0	0
1606	Ubiquinone biosynthesis protein OS=Scophthalmus maximus OX=52904 GN=SMAX5B_001311 PE=3 SV=1	A0A2U9BVL0	37 kDa	4118000	3816700	4603300	0	0	0	0	0	0
1607	Putative EKC/KEOPS complex subunit TPRKB OS=Scophthalmus maximus OX=52904 GN=SMAX5B_005493 PE=3 SV=1	A0A2U9B1Z3	19 kDa	0	3390500	0	0	0	0	0	0	0
1608	Putative complement factor H-like isoform 3 OS=Scophthalmus maximus OX=52904 GN=SMAX5B_006177 PE=4 SV=1	A0A2U9BKX2	43 kDa	0	0	1492100	0	0	0	0	0	0
1609	Putative endoglin isoform 2 OS=Scophthalmus maximus OX=52904 GN=SMAX5B_013978 PE=4 SV=1	A0A2U9CFH6	57 kDa	1072400	0	1928600	0	0	0	0	0	0
1610	Putative ADP-ribose pyrophosphatase mitochondrial isoform 2 OS=Scophthalmus maximus OX=52904 GN=SMAX5B_021070 PE=4 SV=1	A0A2U9CQ96	31 kDa	3352900	0	0	0	0	0	0	0	0
1611	Acyl carrier protein OS=Scophthalmus maximus OX=52904 GN=F2P81_014789 PE=3 SV=1	A0A2U9CR87	17 kDa	0	0	0	0	0	0	0	36751000	0
1612	Uncharacterized protein OS=Scophthalmus maximus OX=52904 GN=F2P81_015056 PE=4 SV=1	A0A6A4SC73	35 kDa	0	0	3320100	0	0	0	0	0	0
1613	Uncharacterized protein OS=Scophthalmus maximus OX=52904 GN=F2P81_018106 PE=4 SV=1	A0A6A4SD27	32 kDa	0	0	0	0	1530200	0	0	0	0
1614	Uncharacterized protein OS=Scophthalmus maximus OX=52904 GN=F2P81_011331 PE=4 SV=1	A0A6A4STJ8	44 kDa	0	0	0	0	2321700	0	0	0	0
1615	Putative mitochondrial-processing peptidase subunit alpha OS=Scophthalmus maximus OX=52904 GN=F2P81_014272 PE=3 SV=1	A0A2U9BV56	62 kDa	6695100	0	0	0	0	0	0	0	0
1616	Cluster of Uncharacterized protein OS=Scophthalmus maximus OX=52904 GN=F2P81_014723 PE=4 SV=1 (A0A6A4SE46)	A0A6A4SE46	138 kDa	0	0	5986700	0	0	0	0	0	0
1617	Cluster of Uncharacterized protein OS=Scophthalmus maximus OX=52904 GN=F2P81_007534 PE=4 SV=1 (A0A6A4T347)	A0A6A4T347	133 kDa	2309200	0	0	0	0	0	0	1749700	1827600
1618	Profilin OS=Scophthalmus maximus OX=52904 GN=SMAX5B_005874 PE=3 SV=1	A0A2U9BKA4	141 kDa	0	0	0	3171500	0	0	0	2494500	0
1619	Putative synembryn-B isoform 2 OS=Scophthalmus maximus OX=52904 GN=SMAX5B_010040 PE=4 SV=1	A0A2U9BWD7	58 kDa	0	0	2108600	0	0	0	0	0	0
1620	Adenylosuccinate lyase OS=Scophthalmus maximus OX=52904 GN=F2P81_014766 PE=3 SV=1	A0A2U9CPZ2	54 kDa	0	0	2096100	0	0	0	0	0	0
1621	Uncharacterized protein OS=Scophthalmus maximus OX=52904 GN=F2P81_009058 PE=4 SV=1	A0A6A4T5U0	28 kDa	0	1779800	0	0	0	2900000	0	0	0
1622	Nucleoside diphosphate linked moiety X-type motif 2 OS=Scophthalmus maximus OX=52904 GN=F2P81_012960 PE=4 SV=1	A0A2U9BGV1	17 kDa	1822000	0	2089000	0	0	0	0	0	0
1623	Importin subunit alpha OS=Scophthalmus maximus OX=52904 GN=SMAX5B_018155 PE=3 SV=1	A0A2U9C9R1	58 kDa	0	5105600	18933000	0	0	0	0	0	0
1624	Putative isopentenyl-diphosphate Delta-isomerase 1 OS=Scophthalmus maximus OX=52904 GN=SMAX5B_001926 PE=4 SV=1	A0A2U9CYZ5	29 kDa	0	0	0	0	0	0	2802200	3672100	0
1625	Uncharacterized protein OS=Scophthalmus maximus OX=52904 GN=F2P81_002480 PE=4 SV=1	A0A6A4TTB6	276 kDa	0	0	2130700	0	0	0	2162100	3040500	0
1626	5'-3' exoribonuclease 1 OS=Scophthalmus maximus OX=52904 GN=SMAX5B_021731 PE=3 SV=1	A0A2U9BKL6	193 kDa	0	0	1140400	0	0	0	0	0	0
1627	Putative NADH dehydrogenase OS=Scophthalmus maximus OX=52904 GN=F2P81_014938 PE=4 SV=1	A0A2U9CSA9	20 kDa	0	0	0	0	0	0	0	2614900	0
1628	Putative AT-hook DNA-binding motif-containing protein 1-like OS=Scophthalmus maximus OX=52904 GN=SMAX5B_015917 PE=4 SV=1	A0A2U9CYM9	255 kDa	0	0	0	0	5383100	0	0	0	0
1629	Putative myotrophin OS=Scophthalmus maximus OX=52904 GN=SMAX5B_010567 PE=4 SV=1	A0A2U9B2N8	13 kDa	0	0	0	0	0	0	0	0	11505000
1630	Putative vitronectin OS=Scophthalmus maximus OX=52904 GN=SMAX5B_013447 PE=4 SV=1	A0A2U9B5B0	66 kDa	0	0	3916400	0	0	0	0	0	0
1631	Small nuclear ribonucleoprotein F OS=Scophthalmus maximus OX=52904 GN=SMAX5B_010605 PE=3 SV=1	A0A2U9B2S4	10 kDa	0	0	0	0	0	0	1619300	0	2010700
1632	Putative methyltransferase-like protein 7A OS=Scophthalmus maximus OX=52904 GN=SMAX5B_014390 PE=4 SV=1	A0A2U9BGU2	27 kDa	10812000	0	5974900	11238000	12639000	7675500	0	0	0
1633	Putative collagen alpha-1(XXVIII) chain-like (Fragment) OS=Scophthalmus maximus OX=52904 GN=SMAX5B_011076 PE=4 SV=1	A0A2U9CGU9	51 kDa	0	0	0	0	0	0	0	1475400	0
1634	Putative zinc finger CCCH domain-containing protein 15 OS=Scophthalmus maximus OX=52904 GN=SMAX5B_008771 PE=4 SV=1	A0A2U9CI82	47 kDa	0	0	0	0	0	0	0	3792600	0
1635	Putative zinc finger CCCH domain-containing protein 7B-like OS=Scophthalmus maximus OX=52904 GN=SMAX5B_006329 PE=4 SV=1	A0A2U9CPW1	109 kDa	0	5530900	3549800	0	0	0	0	0	0
1636	60S ribosomal protein l22-like 1 OS=Scophthalmus maximus OX=52904 GN=SMAX5B_009683 PE=4 SV=1	A0A2U9CWV3	15 kDa	6435700	9200600	11920000	0	0	0	0	0	0
1637	Uncharacterized protein OS=Scophthalmus maximus OX=52904 GN=F2P81_024127 PE=4 SV=1	A0A6A4RT62	58 kDa	3895000	3243200	0	0	2093200	0	0	0	0
1638	Uncharacterized protein OS=Scophthalmus maximus OX=52904 GN=F2P81_010937 PE=4 SV=1	A0A6A4SSN0	35 kDa	0	0	3862000	0	0	0	0	0	0
1639	Uncharacterized protein OS=Scophthalmus maximus OX=52904 GN=F2P81_010105 PE=4 SV=1	A0A6A4T1X4	56 kDa	0	0	0	0	0	0	0	0	850670
1640	S-phase kinase-associated protein 1-like protein isoform 2 OS=Scophthalmus maximus OX=52904 GN=SMAX5B_004110 PE=3 SV=1	A0A2U9B7S9	19 kDa	0	0	3079100	0	0	0	0	0	0
1641	Cluster of Alpha-mannosidase OS=Scophthalmus maximus OX=52904 GN=SMAX5B_006864 PE=3 SV=1 (A0A2U9CEX6)	A0A2U9CEX6	131 kDa	0	0	2200500	0	0	0	0	0	0
1642	Cluster of Putative rho guanine nucleotide exchange factor 6 OS=Scophthalmus maximus OX=52904 GN=SMAX5B_009353 PE=4 SV=1 (A0A2U9C720)	A0A2U9C720	116 kDa	0	0	2505100	0	0	0	0	0	0
1643	Cluster of Uncharacterized protein OS=Scophthalmus maximus OX=52904 GN=F2P81_023866 PE=4 SV=1 (A0A6A4RL82)	A0A6A4RL82	125 kDa	0	0	0	0	0	0	0	0	0
1643.1	Uncharacterized protein OS=Scophthalmus maximus OX=52904 GN=F2P81_023866 PE=4 SV=1	A0A6A4RL82	125 kDa	0	0	0	0	0	0	0	0	0
1643.2	tRNA (adenine(58)-N(1))-methyltransferase non-catalytic subunit TRM6 OS=Scophthalmus maximus OX=52904 GN=SMAX5B_008328 PE=3 SV=1	A0A2U9CVU3	52 kDa	0	0	0	0	0	0	0	0	0
1644	Cluster of Uncharacterized protein OS=Scophthalmus maximus OX=52904 GN=F2P81_013132 PE=4 SV=1 (A0A6A4SWD3)	A0A6A4SWD3	35 kDa	0	0	4328300	0	0	0	0	0	0
1645	Cluster of DUF1446 domain containing protein OS=Scophthalmus maximus OX=52904 GN=SMAX5B_004418 PE=4 SV=1 (A0A2U9B082)	A0A2U9B082	82 kDa	2833200	2031400	2708200	0	0	0	0	0	0
1646	Putative caprin-1-like isoform 2 OS=Scophthalmus maximus OX=52904 GN=SMAX5B_012655 PE=4 SV=1	A0A2U9BC37	69 kDa	3769800	2758000	2509300	0	0	0	0	0	0
1647	RuvB-like helicase OS=Scophthalmus maximus OX=52904 GN=F2P81_012748 PE=3 SV=1	A0A2U9BG21	50 kDa	0	0	1972000	0	0	0	0	0	0
1648	Uncharacterized protein OS=Scophthalmus maximus OX=52904 GN=F2P81_023966 PE=4 SV=1	A0A6A4RLH5	172 kDa	0	0	2335000	0	0	0	0	0	0
1649	Uncharacterized protein OS=Scophthalmus maximus OX=52904 GN=F2P81_022102 PE=4 SV=1	A0A6A4S211	74 kDa	2954100	1543300	3023900	0	0	0	0	0	0
1650	Putative relA-associated inhibitor OS=Scophthalmus maximus OX=52904 GN=SMAX5B_019896 PE=4 SV=1	A0A2U9B465	89 kDa	5448400	0	733490	0	0	0	0	0	0
1651	Putative ATP-binding cassette sub-family F member 3 OS=Scophthalmus maximus OX=52904 GN=SMAX5B_017175 PE=4 SV=1	A0A2U9B6D8	80 kDa	2868300	0	5497700	0	0	0	0	0	0
1652	Putative translation initiation factor eIF-2B subunit gamma OS=Scophthalmus maximus OX=52904 GN=SMAX5B_006665 PE=4 SV=1	A0A2U9BKM7	50 kDa	0	0	0	0	1249800	0	0	0	0
1653	Serine/threonine-protein phosphatase OS=Scophthalmus maximus OX=52904 GN=SMAX5B_021261 PE=3 SV=1	A0A2U9BR65	35 kDa	0	3166100	0	0	0	0	0	0	0
1654	Putative N-alpha-acetyltransferase 25 NatB auxiliary subunit OS=Scophthalmus maximus OX=52904 GN=SMAX5B_013532 PE=4 SV=1	A0A2U9AWM3	210 kDa	0	2435200	0	0	0	0	0	0	0
1655	Putative regucalcin isoform 2 OS=Scophthalmus maximus OX=52904 GN=F2P81_002892 PE=4 SV=1	A0A2U9AV22	35 kDa	0	0	1004400	0	0	0	0	0	0
1656	Mitogen-activated protein kinase OS=Scophthalmus maximus OX=52904 GN=F2P81_014843 PE=3 SV=1	A0A2U9CQ58	44 kDa	0	0	1538100	0	0	0	0	0	0
1657	NADH dehydrogenase iron-sulfur protein 7 mitochondrial OS=Scophthalmus maximus OX=52904 GN=SMAX5B_022450 PE=3 SV=1	A0A2U9C4U0	30 kDa	0	0	0	2925400	3735300	0	0	0	0
1658	Uncharacterized protein OS=Scophthalmus maximus OX=52904 GN=F2P81_010469 PE=4 SV=1	A0A6A4SXV5	59 kDa	0	0	1310000	0	1492000	0	0	0	0
1659	Alpha-mannosidase OS=Scophthalmus maximus OX=52904 GN=SMAX5B_003783 PE=3 SV=1	A0A2U9B0R1	113 kDa	0	0	0	0	0	0	0	5304500	4328000
1660	Putative ubiquilin-4 OS=Scophthalmus maximus OX=52904 GN=SMAX5B_013533 PE=4 SV=1	A0A2U9AWN5	41 kDa	0	3050500	3190600	0	0	0	0	0	0
1661	Mitochondrial fission 1 protein OS=Scophthalmus maximus OX=52904 GN=SMAX5B_003763 PE=3 SV=1	A0A2U9B0S2	17 kDa	0	0	0	0	0	0	6372200	0	6623400
1662	Putative chromatin target of PRMT1 protein OS=Scophthalmus maximus OX=52904 GN=SMAX5B_021310 PE=4 SV=1	A0A2U9BLZ2	18 kDa	0	0	3002900	0	4176700	0	0	0	0
1663	Transporter OS=Scophthalmus maximus OX=52904 GN=F2P81_006492 PE=3 SV=1	A0A2U9BVG3	69 kDa	0	0	0	0	0	0	1980100	0	0
1664	U6 snRNA-associated Sm-like protein LSm2 OS=Scophthalmus maximus OX=52904 GN=SMAX5B_007936 PE=3 SV=1	A0A2U9C6S1	11 kDa	2160400	5703200	7230400	0	0	0	0	0	0
1665	Uncharacterized protein OS=Scophthalmus maximus OX=52904 GN=SMAX5B_011126 PE=4 SV=1	A0A2U9CRM7	35 kDa	0	0	4206300	0	0	0	0	9205300	0
1666	N-acetylglucosamine-6-phosphate deacetylase OS=Scophthalmus maximus OX=52904 GN=SMAX5B_020037 PE=3 SV=1	A0A2U9CSF7	43 kDa	0	0	3054200	0	0	0	0	0	0
1667	Uncharacterized protein OS=Scophthalmus maximus OX=52904 GN=F2P81_009522 PE=4 SV=1	A0A6A4T3X3	44 kDa	0	0	0	0	0	0	3391500	0	0
1668	Cluster of Chemotaxin-like protein OS=Scophthalmus maximus OX=52904 GN=SMAX5B_007218 PE=4 SV=1 (A0A2U9CQK8)	A0A2U9CQK8	18 kDa	0	2079100	0	0	0	0	0	0	0
1669	Cluster of Uncharacterized protein OS=Scophthalmus maximus OX=52904 GN=F2P81_010743 PE=4 SV=1 (A0A6A4SYS5)	A0A6A4SYS5	49 kDa	3484100	0	0	0	0	0	0	0	0
1670	Cluster of Actin-related protein 2/3 complex subunit 3 OS=Scophthalmus maximus OX=52904 GN=SMAX5B_015057 PE=3 SV=1 (A0A2U9CF18)	A0A2U9CF18	21 kDa	0	0	5026100	0	0	0	0	0	0
1671	Cluster of Putative ATPase inhibitor mitochondrial OS=Scophthalmus maximus OX=52904 GN=SMAX5B_015503 PE=4 SV=1 (A0A2U9CZL0)	A0A2U9CZL0	12 kDa	0	0	0	0	0	5166600	0	0	0
1672	Cluster of Putative rap guanine nucleotide exchange factor-like 1 OS=Scophthalmus maximus OX=52904 GN=SMAX5B_020052 PE=3 SV=1 (A0A2U9CTP8)	A0A2U9CTP8	186 kDa	0	0	5391800	0	0	0	0	0	0
1673	Cluster of Putative serine/threonine-protein kinase 24-like OS=Scophthalmus maximus OX=52904 GN=SMAX5B_018540 PE=4 SV=1 (A0A2U9CBW9)	A0A2U9CBW9	48 kDa	0	0	0	0	0	0	0	0	0
1673.1	Putative serine/threonine-protein kinase 24-like OS=Scophthalmus maximus OX=52904 GN=SMAX5B_018540 PE=4 SV=1	A0A2U9CBW9	48 kDa	0	0	0	0	0	0	0	0	0
1673.2	Putative serine/threonine-protein kinase 24-like OS=Scophthalmus maximus OX=52904 GN=SMAX5B_003915 PE=4 SV=1	A0A2U9AVE0	48 kDa	0	0	0	0	0	0	0	0	0
1673.3	Protein kinase domain-containing protein OS=Scophthalmus maximus OX=52904 GN=SMAX5B_005833 PE=4 SV=1	A0A2U9BJW0	48 kDa	0	0	0	0	0	0	0	0	0
1674	Protein mago nashi-like 2 OS=Scophthalmus maximus OX=52904 GN=F2P81_006042 PE=4 SV=1	A0A2U9C4M1	17 kDa	0	0	4353900	0	0	0	0	4568000	0
1675	Uncharacterized protein OS=Scophthalmus maximus OX=52904 GN=F2P81_009310 PE=4 SV=1	A0A6A4SUC2	37 kDa	0	0	1498800	0	0	0	0	0	0
1676	Putative equilibrative nucleoside transporter 1-like OS=Scophthalmus maximus OX=52904 GN=SMAX5B_021100 PE=4 SV=1	A0A2U9CDB6	49 kDa	11854000	0	2369900	0	0	0	0	0	0
1677	Putative E3 ubiquitin-protein ligase HERC6 OS=Scophthalmus maximus OX=52904 GN=SMAX5B_013498 PE=4 SV=1	A0A2U9B599	113 kDa	6364800	0	2417500	0	0	0	0	0	0
1678	Delta-aminolevulinic acid dehydratase OS=Scophthalmus maximus OX=52904 GN=SMAX5B_015164 PE=3 SV=1	A0A2U9CEB1	36 kDa	0	0	6084100	0	0	0	3521500	0	0
1679	Uncharacterized protein OS=Scophthalmus maximus OX=52904 GN=F2P81_018309 PE=4 SV=1	A0A6A4SE91	28 kDa	4950900	0	14258000	0	0	0	0	0	0
1680	Putative 2-acylglycerol O-acyltransferase 1-like isoform 2 OS=Scophthalmus maximus OX=52904 GN=SMAX5B_010637 PE=4 SV=1	A0A2U9B0F1	32 kDa	0	0	0	0	0	0	0	6630000	0
1681	Putative transmembrane protein 254 OS=Scophthalmus maximus OX=52904 GN=SMAX5B_008694 PE=4 SV=1	A0A2U9CFD0	14 kDa	0	0	0	3214400	0	0	0	0	0
1682	Putative nuclear export mediator factor NEMF OS=Scophthalmus maximus OX=52904 GN=SMAX5B_021926 PE=4 SV=1	A0A2U9CID4	122 kDa	0	1261400	6818300	0	0	0	0	0	0
1683	Uncharacterized protein OS=Scophthalmus maximus OX=52904 GN=SMAX5B_001081 PE=4 SV=1	A0A2U9BE42	79 kDa	2138100	0	2422900	0	0	0	0	1933800	0
1684	Putative peptidyl-tRNA hydrolase 2 mitochondrial (Fragment) OS=Scophthalmus maximus OX=52904 GN=SMAX5B_013520 PE=4 SV=1	A0A2U9B9C0	20 kDa	3785600	0	3534100	0	0	0	0	0	0
1685	Aldose 1-epimerase OS=Scophthalmus maximus OX=52904 GN=SMAX5B_008767 PE=3 SV=1	A0A2U9CEI7	42 kDa	2083900	0	4262900	0	0	0	0	0	0
1686	Putative pumilio domain-containing protein KIAA0020-like OS=Scophthalmus maximus OX=52904 GN=SMAX5B_002968 PE=4 SV=1	A0A2U9CEJ4	73 kDa	0	0	1234500	0	0	0	0	0	0
1687	6-pyruvoyl tetrahydrobiopterin synthase OS=Scophthalmus maximus OX=52904 GN=F2P81_021947 PE=3 SV=1	A0A2U9CL24	17 kDa	0	3685800	0	0	0	0	0	0	0
1688	Uncharacterized protein OS=Scophthalmus maximus OX=52904 GN=SMAX5B_017267 PE=4 SV=1	A0A2U9CN04	132 kDa	0	0	0	0	0	0	0	0	2010900
1689	Uncharacterized protein OS=Scophthalmus maximus OX=52904 GN=F2P81_021168 PE=4 SV=1	A0A6A4S5L6	154 kDa	0	0	0	0	670920	0	0	0	0
1690	Cluster of Guanylate cyclase OS=Scophthalmus maximus OX=52904 GN=SMAX5B_003169 PE=3 SV=1 (A0A2U9CX47)	A0A2U9CX47	239 kDa	0	0	1414000	0	0	0	0	0	0
1691	Cluster of S_100 domain-containing protein OS=Scophthalmus maximus OX=52904 GN=SMAX5B_021722 PE=3 SV=1 (A0A2U9CJC6)	A0A2U9CJC6	11 kDa	0	0	14911000	0	0	0	0	0	0
1692	Cluster of Putative cytosolic non-specific dipeptidase-like OS=Scophthalmus maximus OX=52904 GN=SMAX5B_013672 PE=4 SV=1 (A0A2U9B021)	A0A2U9B021	55 kDa	0	0	2023300	0	0	0	0	0	0
1693	Cluster of UBIQUITIN_CONJUGAT_2 domain-containing protein OS=Scophthalmus maximus OX=52904 GN=F2P81_003023 PE=3 SV=1 (A0A2U9CHT5)	A0A2U9CHT5	17 kDa	0	0	0	0	0	0	0	0	0
1693.1	UBIQUITIN_CONJUGAT_2 domain-containing protein OS=Scophthalmus maximus OX=52904 GN=F2P81_003023 PE=3 SV=1	A0A2U9CHT5	17 kDa	0	0	0	0	0	0	0	0	0
1693.2	Uncharacterized protein OS=Scophthalmus maximus OX=52904 GN=F2P81_007892 PE=4 SV=1	A0A6A4T0U8	46 kDa	0	0	0	0	0	0	0	0	0
1694	Superkiller viralicidic activity 2-like 2 OS=Scophthalmus maximus OX=52904 GN=SMAX5B_013955 PE=4 SV=1	A0A2U9CFR1	116 kDa	2557400	0	3786800	0	0	0	0	0	0
1695	Synaptophysin-like protein 1 OS=Scophthalmus maximus OX=52904 GN=F2P81_013240 PE=4 SV=1	A0A2U9BIB8	26 kDa	0	0	3803700	0	0	0	0	0	0
1696	Putative exocyst complex component 8 OS=Scophthalmus maximus OX=52904 GN=SMAX5B_000005 PE=4 SV=1	A0A2U9CUK1	77 kDa	0	0	4522700	0	0	0	0	4486800	0
1697	Putative trimeric intracellular cation channel type B OS=Scophthalmus maximus OX=52904 GN=F2P81_016106 PE=4 SV=1	A0A2U9CFW7	35 kDa	0	0	0	0	7509100	0	0	0	0
1698	Uncharacterized protein OS=Scophthalmus maximus OX=52904 GN=F2P81_001252 PE=4 SV=1	A0A6A4TRT4	21 kDa	1166000	0	0	0	0	0	0	0	0
1699	Calcium uniporter protein OS=Scophthalmus maximus OX=52904 GN=SMAX5B_016818 PE=3 SV=1	A0A2U9CDA8	40 kDa	0	0	2146100	0	0	0	0	0	0
1700	Exocyst complex component 1 OS=Scophthalmus maximus OX=52904 GN=SMAX5B_017614 PE=4 SV=1	A0A2U9C3P4	103 kDa	0	1046000	0	0	0	0	0	0	0
1701	Uncharacterized protein OS=Scophthalmus maximus OX=52904 GN=SMAX5B_010835 PE=4 SV=1	A0A2U9BTK7	22 kDa	0	4057000	0	0	0	0	0	0	0
1702	Putative diablo-like mitochondrial-like OS=Scophthalmus maximus OX=52904 GN=F2P81_016794 PE=4 SV=1	A0A2U9B455	28 kDa	0	0	0	0	0	0	1977500	2209100	0
1703	Cytochrome b-c1 complex subunit 6 OS=Scophthalmus maximus OX=52904 GN=SMAX5B_005835 PE=3 SV=1	A0A2U9BJU7	12 kDa	0	0	12580000	0	0	0	0	0	0
1704	Putative carnitine O-acetyltransferase-like OS=Scophthalmus maximus OX=52904 GN=SMAX5B_010897 PE=3 SV=1	A0A2U9BT29	71 kDa	1599400	0	1980600	0	0	0	0	0	0
1705	Putative selenoprotein O OS=Scophthalmus maximus OX=52904 GN=SMAX5B_012804 PE=3 SV=1	A0A2U9BZ84	113 kDa	3255400	2347200	0	0	0	0	0	0	0
1706	Copper transporter OS=Scophthalmus maximus OX=52904 GN=SMAX5B_006867 PE=3 SV=1	A0A2U9CDU7	20 kDa	0	0	0	7599100	0	0	5331500	0	7287700
1707	Molybdopterin molybdenumtransferase OS=Scophthalmus maximus OX=52904 GN=SMAX5B_007630 PE=3 SV=1	A0A2U9CKE0	84 kDa	0	0	1	0	0	0	0	0	0
1708	Putative MARCKS-related protein-like OS=Scophthalmus maximus OX=52904 GN=SMAX5B_003449 PE=4 SV=1	A0A2U9CM13	17 kDa	0	1506900	1076000	0	0	0	0	0	0
1709	Uncharacterized protein OS=Scophthalmus maximus OX=52904 GN=F2P81_001637 PE=4 SV=1	A0A6A4TKU9	14 kDa	0	0	0	0	3579300	0	0	0	0
1710	Serine/threonine-protein phosphatase OS=Scophthalmus maximus OX=52904 GN=SMAX5B_021464 PE=3 SV=1	A0A2U9CPA0	36 kDa	0	2270200	4483700	0	0	0	0	0	0
1711	Uncharacterized protein OS=Scophthalmus maximus OX=52904 GN=F2P81_009206 PE=4 SV=1	A0A6A4T986	22 kDa	0	0	0	0	6214700	0	0	0	0
1712	Cluster of Uncharacterized protein OS=Scophthalmus maximus OX=52904 GN=F2P81_018561 PE=4 SV=1 (A0A6A4S2L9)	A0A6A4S2L9	126 kDa	0	0	0	0	0	0	0	0	0
1712.1	Uncharacterized protein OS=Scophthalmus maximus OX=52904 GN=F2P81_018561 PE=4 SV=1	A0A6A4S2L9	126 kDa	0	0	0	0	0	0	0	0	0
1712.2	Putative optineurin OS=Scophthalmus maximus OX=52904 GN=SMAX5B_021391 PE=4 SV=1	A0A2U9B1U3	61 kDa	0	0	0	0	0	0	0	0	0
1713	Cluster of Uncharacterized protein OS=Scophthalmus maximus OX=52904 GN=F2P81_020441 PE=4 SV=1 (A0A6A4S808)	A0A6A4S808	20 kDa	2943400	0	0	0	0	0	0	0	0
1714	Cluster of Putative microtubule-associated serine/threonine-protein kinase 3 OS=Scophthalmus maximus OX=52904 GN=SMAX5B_022289 PE=4 SV=1 (A0A2U9C449)	A0A2U9C449	158 kDa	0	0	3063200	0	0	0	0	0	0
1715	Cluster of Putative dihydropyrimidinase-related protein 2-like OS=Scophthalmus maximus OX=52904 GN=SMAX5B_015190 PE=4 SV=1 (A0A2U9CEH4)	A0A2U9CEH4	74 kDa	920950	0	0	0	0	0	0	0	0
1716	Putative transport and Golgi organization protein 2-like isoform 2 OS=Scophthalmus maximus OX=52904 GN=SMAX5B_018801 PE=4 SV=1	A0A2U9BRP1	31 kDa	0	0	2528900	0	0	0	0	0	0
1717	ATPase ASNA1 OS=Scophthalmus maximus OX=52904 GN=ASNA1 PE=3 SV=1	A0A2U9BQP0	85 kDa	0	4201600	0	0	0	0	0	3116400	0
1718	Putative tRNA-dihydrouridine(20a/20b) synthase OS=Scophthalmus maximus OX=52904 GN=SMAX5B_013448 PE=4 SV=1	A0A2U9B5Q2	63 kDa	1512800	0	0	0	0	0	0	0	0
1719	Putative cap-specific mRNA (Nucleoside-2'-O-)-methyltransferase 1 OS=Scophthalmus maximus OX=52904 GN=SMAX5B_019634 PE=4 SV=1	A0A2U9CV48	95 kDa	3110300	3504200	0	0	0	0	0	0	0
1720	Oxysterol-binding protein OS=Scophthalmus maximus OX=52904 GN=SMAX5B_022318 PE=3 SV=1	A0A2U9C4H9	84 kDa	0	0	1446700	0	0	0	0	0	0
1721	Cullin-1 OS=Scophthalmus maximus OX=52904 GN=SMAX5B_009686 PE=3 SV=1	A0A2U9CZE9	90 kDa	1597100	2615600	2712700	0	0	0	0	0	0
1722	Putative endoplasmic reticulum-Golgi intermediate compartment protein 3 OS=Scophthalmus maximus OX=52904 GN=F2P81_012164 PE=4 SV=1	A0A2U9BF06	43 kDa	0	0	0	0	0	0	2397100	2562000	0
1723	Putative dnaJ-like subfamily C member 1 OS=Scophthalmus maximus OX=52904 GN=SMAX5B_009517 PE=4 SV=1	A0A2U9BI90	73 kDa	0	0	1685700	0	0	0	0	0	0
1724	Putative complement factor H-like OS=Scophthalmus maximus OX=52904 GN=SMAX5B_005892 PE=4 SV=1	A0A2U9BKE5	42 kDa	4543100	0	0	0	0	0	0	0	0
1725	Putative carboxypeptidase N subunit 2-like OS=Scophthalmus maximus OX=52904 GN=SMAX5B_005849 PE=4 SV=1	A0A2U9BL00	60 kDa	0	0	0	0	0	0	1811700	0	0
1726	Putative histidine triad nucleotide-binding protein 1-like OS=Scophthalmus maximus OX=52904 GN=SMAX5B_010520 PE=4 SV=1	A0A2U9BUB6	19 kDa	0	0	0	0	0	0	0	0	5365200
1727	Uncharacterized protein OS=Scophthalmus maximus OX=52904 GN=SMAX5B_010093 PE=4 SV=1	A0A2U9BY01	32 kDa	0	1207000	0	0	0	0	0	1448700	0
1728	Putative cohesin subunit SA-2 OS=Scophthalmus maximus OX=52904 GN=SMAX5B_019176 PE=4 SV=1	A0A2U9C762	146 kDa	0	0	1675700	0	0	0	0	0	0
1729	Uncharacterized protein OS=Scophthalmus maximus OX=52904 GN=F2P81_022067 PE=4 SV=1	A0A6A4RR84	53 kDa	0	0	0	0	2157000	0	0	0	0
1730	Cluster of Ferrochelatase OS=Scophthalmus maximus OX=52904 GN=SMAX5B_003025 PE=3 SV=1 (A0A2U9CE81)	A0A2U9CE81	48 kDa	2904300	0	0	0	0	0	0	0	0
1731	Ubiquitin-conjugating enzyme E2 D4 OS=Scophthalmus maximus OX=52904 GN=SMAX5B_014402 PE=3 SV=1	A0A2U9CFU3	17 kDa	0	4190500	0	0	0	0	0	0	0
1732	Uncharacterized protein OS=Scophthalmus maximus OX=52904 GN=F2P81_002558 PE=4 SV=1	A0A6A4TMG2	100 kDa	0	0	0	0	413710	0	0	0	0
1733	Peptidylprolyl isomerase OS=Scophthalmus maximus OX=52904 GN=F2P81_022360 PE=4 SV=1	A0A2U9CMA8	63 kDa	1598300	0	0	0	0	0	0	0	0
1734	Uncharacterized protein OS=Scophthalmus maximus OX=52904 GN=F2P81_008865 PE=4 SV=1	A0A6A4T5H4	203 kDa	0	0	0	0	0	0	0	1882600	0
1735	Vacuolar protein-sorting-associated protein 25 OS=Scophthalmus maximus OX=52904 GN=F2P81_022616 PE=4 SV=1	A0A2U9CN98	21 kDa	0	0	1492400	0	0	0	0	0	0
1736	Uncharacterized protein OS=Scophthalmus maximus OX=52904 GN=F2P81_023921 PE=4 SV=1	A0A6A4RVZ4	195 kDa	0	1280400	1396600	0	0	0	0	0	0
1737	Putative 2-oxoisovalerate dehydrogenase subunit beta mitochondrial OS=Scophthalmus maximus OX=52904 GN=SMAX5B_005027 PE=4 SV=1	A0A2U9AZD0	43 kDa	0	0	4992100	0	0	0	0	0	0
1738	Cluster of Uncharacterized protein OS=Scophthalmus maximus OX=52904 GN=F2P81_005048 PE=4 SV=1 (A0A6A4TLG8)	A0A6A4TLG8	92 kDa	590060	0	0	0	0	0	0	0	0
1739	Putative SUMO-conjugating enzyme UBC9 OS=Scophthalmus maximus OX=52904 GN=SMAX5B_005752 PE=3 SV=1	A0A2U9CQ29	18 kDa	2281100	0	3435600	0	0	0	0	0	0
1740	DNA polymerase OS=Scophthalmus maximus OX=52904 GN=SMAX5B_010511 PE=3 SV=1	A0A2U9BVI0	38 kDa	0	0	2126600	0	0	0	0	0	0
1741	Uncharacterized protein OS=Scophthalmus maximus OX=52904 GN=F2P81_025313 PE=4 SV=1	A0A6A4RQ72	134 kDa	0	0	0	0	0	3555000	0	0	0
1742	GrpE protein homolog OS=Scophthalmus maximus OX=52904 GN=F2P81_009471 PE=3 SV=1	A0A2U9BA11	30 kDa	0	2580000	0	0	0	0	0	0	0
1743	Allograft inflammatory factor-1 OS=Scophthalmus maximus OX=52904 GN=SMAX5B_012012 PE=4 SV=1	A0A2U9AYJ7	17 kDa	0	0	0	0	0	0	0	1195200	0
1744	Putative von Willebrand factor A domain-containing protein 8 OS=Scophthalmus maximus OX=52904 GN=SMAX5B_010272 PE=4 SV=1	A0A2U9CBR6	211 kDa	1600700	0	1553000	0	0	0	0	0	0
1745	Ubiquitin-conjugating enzyme E2 G2 isoform 2 OS=Scophthalmus maximus OX=52904 GN=SMAX5B_013277 PE=3 SV=1	A0A2U9CB24	18 kDa	0	0	2515000	0	0	0	0	0	0
1746	Proteasome subunit beta type OS=Scophthalmus maximus OX=52904 GN=SMAX5B_015577 PE=4 SV=1	A0A2U9CZS6	23 kDa	3885800	2459700	0	0	0	0	0	0	0
1747	Uncharacterized protein OS=Scophthalmus maximus OX=52904 GN=F2P81_020887 PE=4 SV=1	A0A6A4S3B8	169 kDa	0	0	0	0	0	3943900	0	0	0
1748	Uncharacterized protein OS=Scophthalmus maximus OX=52904 GN=F2P81_016114 PE=4 SV=1	A0A6A4SGD7	105 kDa	0	0	1960000	0	0	0	0	0	0
1749	Uncharacterized protein OS=Scophthalmus maximus OX=52904 GN=F2P81_013781 PE=4 SV=1	A0A6A4SMF4	15 kDa	0	2927000	0	0	0	0	0	0	0
1750	Uncharacterized protein OS=Scophthalmus maximus OX=52904 GN=F2P81_009294 PE=4 SV=1	A0A6A4T454	53 kDa	942670	0	0	0	0	0	0	0	0
1751	Cluster of Putative proline-serine-threonine phosphatase-interacting protein 1 OS=Scophthalmus maximus OX=52904 GN=SMAX5B_009999 PE=4 SV=1 (A0A2U9BZ63)	A0A2U9BZ63	80 kDa	0	0	2581200	0	0	0	0	0	0
1752	Cluster of Putative cAMP-dependent protein kinase type II-alpha regulatory subunit-like OS=Scophthalmus maximus OX=52904 GN=SMAX5B_002732 PE=4 SV=1 (A0A2U9BYJ7)	A0A2U9BYJ7	44 kDa	0	0	0	0	0	0	0	0	0
1752.1	Putative cAMP-dependent protein kinase type II-alpha regulatory subunit-like OS=Scophthalmus maximus OX=52904 GN=SMAX5B_002732 PE=4 SV=1	A0A2U9BYJ7	44 kDa	0	0	0	0	0	0	0	0	0
1752.2	Uncharacterized protein OS=Scophthalmus maximus OX=52904 GN=F2P81_012121 PE=4 SV=1	A0A6A4SVW5	58 kDa	0	0	0	0	0	0	0	0	0
1753	Uncharacterized protein OS=Scophthalmus maximus OX=52904 GN=F2P81_010634 PE=4 SV=1	A0A6A4T158	200 kDa	0	0	12156000	0	0	0	0	0	0
1754	Putative coagulation factor IX-like OS=Scophthalmus maximus OX=52904 GN=SMAX5B_017201 PE=3 SV=1	A0A2U9B6B2	42 kDa	0	1198300	0	0	0	0	0	0	0
1755	Putative chloride channel CLIC-like protein 1 OS=Scophthalmus maximus OX=52904 GN=SMAX5B_022525 PE=4 SV=1	A0A2U9C3B3	65 kDa	0	0	4138100	0	0	0	0	0	0
1756	Thiamine pyrophosphokinase OS=Scophthalmus maximus OX=52904 GN=SMAX5B_001728 PE=3 SV=1	A0A2U9CYL0	28 kDa	0	0	1259100	0	0	0	0	0	0
1757	Uncharacterized protein OS=Scophthalmus maximus OX=52904 GN=F2P81_022589 PE=4 SV=1	A0A6A4S0P7	40 kDa	7072000	0	0	0	0	0	0	0	0
1758	Cluster of Uncharacterized protein OS=Scophthalmus maximus OX=52904 GN=F2P81_005723 PE=4 SV=1 (A0A6A4TH80)	A0A6A4TH80	48 kDa	0	0	0	0	0	0	0	0	0
1758.1	Uncharacterized protein OS=Scophthalmus maximus OX=52904 GN=F2P81_005723 PE=4 SV=1	A0A6A4TH80	48 kDa	0	0	0	0	0	0	0	0	0
1758.2	Putative olfactomedin-like protein 2B OS=Scophthalmus maximus OX=52904 GN=SMAX5B_022242 PE=4 SV=1	A0A2U9C5V5	136 kDa	0	0	0	0	0	0	0	0	0
1758.3	Putative torsin-1A-interacting protein 2-like OS=Scophthalmus maximus OX=52904 GN=SMAX5B_022354 PE=4 SV=1	A0A2U9C3N1	59 kDa	0	0	0	0	0	0	0	0	0
1759	Cluster of Phospholipase A(2) OS=Scophthalmus maximus OX=52904 GN=SMAX5B_015204 PE=3 SV=1 (A0A2U9CEH1)	A0A2U9CEH1	20 kDa	0	0	0	0	0	0	0	2145900	0
1760	Uncharacterized protein OS=Scophthalmus maximus OX=52904 GN=F2P81_022114 PE=4 SV=1	A0A6A4RT91	177 kDa	0	0	1716000	0	0	0	0	0	0
1761	Uncharacterized protein OS=Scophthalmus maximus OX=52904 GN=F2P81_017365 PE=4 SV=1	A0A6A4SI43	191 kDa	0	0	3377700	0	0	0	0	0	0
1762	Double-strand break repair protein OS=Scophthalmus maximus OX=52904 GN=SMAX5B_013336 PE=3 SV=1	A0A2U9B5F6	81 kDa	0	2496400	0	0	0	0	0	0	0
1763	U1 small nuclear ribonucleoprotein C OS=Scophthalmus maximus OX=52904 GN=SNRPC PE=3 SV=1	A0A2U9BEE9	16 kDa	0	0	0	0	0	9906300	0	0	0
1764	Syntaxin-18 isoform 2 OS=Scophthalmus maximus OX=52904 GN=SMAX5B_014176 PE=4 SV=1	A0A2U9BGI8	37 kDa	2270500	0	0	0	0	0	0	0	0
1765	Putative granulins-like OS=Scophthalmus maximus OX=52904 GN=SMAX5B_020588 PE=4 SV=1	A0A2U9CNI5	81 kDa	0	0	0	1413900	0	0	0	0	0
1766	Trafficking protein particle complex subunit 5 OS=Scophthalmus maximus OX=52904 GN=F2P81_014628 PE=3 SV=1	A0A2U9CRN2	21 kDa	0	0	1940200	0	0	0	0	0	0
1767	Putative nuclear pore complex protein Nup160 isoform 2 OS=Scophthalmus maximus OX=52904 GN=SMAX5B_009507 PE=4 SV=1	A0A2U9BXM5	156 kDa	0	0	1105100	0	0	0	0	0	0
1768	Cluster of Putative rab GTPase-activating protein 1-like OS=Scophthalmus maximus OX=52904 GN=SMAX5B_003696 PE=4 SV=1 (A0A2U9CEW2)	A0A2U9CEW2	123 kDa	0	0	834980	0	0	0	0	0	0
1769	Cluster of Uncharacterized protein OS=Scophthalmus maximus OX=52904 GN=F2P81_022304 PE=4 SV=1 (A0A6A4RTX7)	A0A6A4RTX7	173 kDa	0	0	0	0	0	0	0	0	0
1769.1	Uncharacterized protein OS=Scophthalmus maximus OX=52904 GN=F2P81_022304 PE=4 SV=1	A0A6A4RTX7	173 kDa	0	0	0	0	0	0	0	0	0
1769.2	Putative supervillin-like OS=Scophthalmus maximus OX=52904 GN=SMAX5B_020097 PE=4 SV=1	A0A2U9CNF6	167 kDa	0	0	0	0	0	0	0	0	0
1770	Dynein light intermediate chain OS=Scophthalmus maximus OX=52904 GN=SMAX5B_012435 PE=3 SV=1	A0A2U9BBY2	54 kDa	0	0	6500800	0	0	0	0	0	0
1771	Cleavage stimulation factor subunit 1 OS=Scophthalmus maximus OX=52904 GN=F2P81_013197 PE=4 SV=1	A0A2U9BHJ3	48 kDa	0	0	3059200	0	0	0	0	0	0
1772	Putative transmembrane emp24 domain-containing protein 11-like OS=Scophthalmus maximus OX=52904 GN=SMAX5B_009399 PE=3 SV=1	A0A2U9C5B3	25 kDa	0	0	0	0	4305800	0	0	0	0
