# Supplementary material for: Comparison of Sample Preparation Methods for Shotgun Proteomic Studies in Aquaculture Species
Source: Proteomes. 2021 Nov 16;9(4):46. doi: 10.3390/proteomes9040046 (PMC8628934; doi:10.3390/proteomes9040046)
Supplement: Supplementary file 1 [file proteomes-09-00046-s001.zip › Sup. Table S2_gProfiler results for S maximus.xlsx]

## Sheet: MF_turbot
				intersection_size			[-log10 adjusted p-value]
source	term_name	term_id	term_size	FASP	S-TRAP	SP3	FASP	S-TRAP	SP3
GO:MF	catalytic activity	GO:0003824	8276	782	756	762	52.9697	50.9756	50.1774
GO:MF	oxidoreductase activity	GO:0016491	1028	192	190	189	43.6644	44.6877	43.195
GO:MF	RNA binding	GO:0003723	1128	184	183	184	33.2418	34.723	34.4581
GO:MF	structural constituent of ribosome	GO:0003735	197	55	55	55	19.1031	19.8312	19.5453
GO:MF	ligase activity	GO:0016874	200	54	54	51	17.9712	18.6807	16.0807
GO:MF	translation regulator activity, nucleic acid binding	GO:0090079	139	44	44	44	17.2387	17.8442	17.6076
GO:MF	translation regulator activity	GO:0045182	161	47	47	47	16.9085	17.5419	17.2941
GO:MF	hydrolase activity	GO:0016787	3279	319	306	310	16.3406	15.0562	15.2558
GO:MF	translation factor activity, RNA binding	GO:0008135	128	40	40	40	15.2635	15.8159	15.6005
GO:MF	structural molecule activity	GO:0005198	648	94	92	94	12.2015	12.2342	12.7749
GO:MF	translation initiation factor activity	GO:0003743	75	28	28	28	12.3449	12.7561	12.5974
GO:MF	small molecule binding	GO:0036094	3538	315	308	307	10.6118	10.9906	9.98497
GO:MF	vitamin binding	GO:0019842	132	34	33	33	9.92384	9.62049	9.45029
GO:MF	oxidoreductase activity, acting on the aldehyde or oxo group of donors	GO:0016903	48	20	20	20	9.30087	9.61119	9.49287
GO:MF	flavin adenine dinucleotide binding	GO:0050660	93	27	27	25	8.80331	9.18329	7.41933
GO:MF	lyase activity	GO:0016829	222	44	42	43	9.069	8.38387	8.78492
GO:MF	aminoacyl-tRNA ligase activity	GO:0004812	52	20	20	20	8.52466	8.83156	8.71459
GO:MF	ligase activity, forming carbon-oxygen bonds	GO:0016875	52	20	20	20	8.52466	8.83156	8.71459
GO:MF	pyridoxal phosphate binding	GO:0030170	58	21	20	21	8.45588	7.81091	8.65198
GO:MF	vitamin B6 binding	GO:0070279	58	21	20	21	8.45588	7.81091	8.65198
GO:MF	mRNA binding	GO:0003729	252	45	44	46	7.70382	7.66569	8.58734
GO:MF	anion binding	GO:0043168	3707	317	308	310	8.47661	8.4506	8.14434
GO:MF	threonine-type endopeptidase activity	GO:0004298	28	15	14	14	8.43559	7.4378	7.34976
GO:MF	transferase activity, transferring nitrogenous groups	GO:0016769	29	15	15	15	8.14414	8.39342	8.29956
GO:MF	oxidoreductase activity, acting on CH-OH group of donors	GO:0016614	154	34	34	34	7.89286	8.32863	8.1598
GO:MF	unfolded protein binding	GO:0051082	96	25	25	25	6.8821	7.22854	7.09562
GO:MF	ribonucleoprotein complex binding	GO:0043021	72	21	21	21	6.44387	6.74913	6.63275
GO:MF	isomerase activity	GO:0016853	169	34	33	33	6.73802	6.53975	6.38227
GO:MF	oxidoreductase activity, acting on the aldehyde or oxo group of donors, NAD or NADP as acceptor	GO:0016620	36	15	15	15	6.46164	6.70504	6.6135
GO:MF	peptidase activity	GO:0008233	848	97	93	94	6.50754	5.99045	6.01149
GO:MF	transaminase activity	GO:0008483	27	13	13	13	6.27678	6.49696	6.41473
GO:MF	ion binding	GO:0043167	7345	545	528	533	6.3375	6.23022	6.01654
GO:MF	nucleoside phosphate binding	GO:1901265	3203	269	263	261	5.89081	6.21003	5.25923
GO:MF	nucleotide binding	GO:0000166	3203	269	263	261	5.89081	6.21003	5.25923
GO:MF	oxidoreductase activity, acting on the CH-OH group of donors, NAD or NADP as acceptor	GO:0016616	148	30	30	30	5.79284	6.1718	6.0257
GO:MF	carbon-oxygen lyase activity	GO:0016835	78	21	21	21	5.74458	6.04474	5.93038
GO:MF	exopeptidase activity	GO:0008238	102	24	22	23	5.56729	4.50838	5.07033
GO:MF	threonine-type peptidase activity	GO:0070003	42	15	14	14	5.36168	4.65156	4.56814
GO:MF	electron transfer activity	GO:0009055	82	20	19	20	4.58403	4.14227	4.75855
GO:MF	intramolecular oxidoreductase activity	GO:0016860	47	15	14	15	4.6035	3.95995	4.74981
GO:MF	endopeptidase regulator activity	GO:0061135	168	30	29	30	4.47357	4.27789	4.69603
GO:MF	hydroxymethyl-, formyl- and related transferase activity	GO:0016742	9	7	7	7	4.37655	4.51941	4.46815
GO:MF	protein-containing complex binding	GO:0044877	628	71	68	71	4.00358	3.62597	4.36658
GO:MF	peptidase regulator activity	GO:0061134	184	31	30	31	4.09463	3.93053	4.31805
GO:MF	hydro-lyase activity	GO:0016836	67	17	17	17	3.85761	4.1057	4.01219
GO:MF	ribosome binding	GO:0043022	40	13	13	13	3.81757	4.02699	3.94902
GO:MF	actin filament binding	GO:0051015	277	39	37	39	3.52627	3.07063	3.77532
GO:MF	oxidoreductase activity, acting on the CH-CH group of donors	GO:0016627	71	17	17	15	3.46937	3.71412	2.24362
GO:MF	hydrolase activity, acting on carbon-nitrogen (but not peptide) bonds	GO:0016810	140	25	25	24	3.39453	3.70342	3.03459
GO:MF	actin binding	GO:0003779	519	60	57	60	3.38464	2.90457	3.70207
GO:MF	endopeptidase inhibitor activity	GO:0004866	162	27	26	27	3.21372	3.0129	3.41164
GO:MF	hydrolase activity, hydrolyzing O-glycosyl compounds	GO:0004553	125	23	22	23	3.19523	2.91405	3.37537
GO:MF	peptidase inhibitor activity	GO:0030414	173	28	27	28	3.14476	2.96473	3.34622
GO:MF	catalytic activity, acting on RNA	GO:0140098	377	46	46	44	2.73671	3.16508	2.28616
GO:MF	transferase activity, transferring alkyl or aryl (other than methyl) groups	GO:0016765	76	17	15	16	3.02623	1.95006	2.50762
GO:MF	protein disulfide isomerase activity	GO:0003756	13	7	7	7	2.79126	2.93099	2.88097
GO:MF	intramolecular oxidoreductase activity, transposing S-S bonds	GO:0016864	13	7	7	7	2.79126	2.93099	2.88097
GO:MF	oxidoreductase activity, acting on the CH-NH group of donors	GO:0016645	49	13	13	13	2.69863	2.90065	2.82561
GO:MF	catalytic activity, acting on a tRNA	GO:0140101	129	22	22	21	2.40917	2.68159	2.0511
GO:MF	RNA helicase activity	GO:0003724	69	15	15	15	2.26801	2.484	2.40331
GO:MF	FAD binding	GO:0071949	32	10	10	10	2.27884	2.4491	2.38681
GO:MF	ligase activity, forming carbon-nitrogen bonds	GO:0016879	54	13	13	12	2.19521	2.39315	1.61221
GO:MF	porin activity	GO:0015288	4	4	4	4	2.21605	2.3169	2.28244
GO:MF	hydrolase activity, acting on glycosyl bonds	GO:0016798	154	24	23	24	2.12298	1.91715	2.29753
GO:MF	aminopeptidase activity	GO:0004177	47	12	11	12	2.14461	1.58752	2.26347
GO:MF	translation initiation factor binding	GO:0031369	16	7	7	7	2.03683	2.17423	2.12513
GO:MF	C-acyltransferase activity	GO:0016408	16	7	6	7	2.03683	1.10845	2.12513
GO:MF	sulfur compound binding	GO:1901681	145	23	22	22	2.07651	1.85419	1.75603
GO:MF	acyl-CoA dehydrogenase activity	GO:0003995	17	7	7	6	1.8295	1.96612	0.898446
GO:MF	translation elongation factor activity	GO:0003746	37	10	10	10	1.66598	1.83225	1.77154
GO:MF	endopeptidase activity	GO:0004175	611	62	60	60	1.75609	1.6777	1.50474
GO:MF	oxidoreductase activity, acting on a sulfur group of donors	GO:0016667	62	13	13	13	1.51486	1.70632	1.63546
GO:MF	rRNA binding	GO:0019843	46	11	11	11	1.50593	1.68011	1.61621
GO:MF	enzyme inhibitor activity	GO:0004857	269	32	32	33	1.08163	1.38825	1.63475
GO:MF	proton transmembrane transporter activity	GO:0015078	131	20	20	20	1.30183	1.54233	1.45164
GO:MF	thiamine pyrophosphate binding	GO:0030976	9	5	5	5	1.42738	1.53977	1.50068
GO:MF	magnesium ion binding	GO:0000287	142	21	21	21	1.26666	1.51315	1.42003
GO:MF	antioxidant activity	GO:0016209	92	16	16	16	1.29609	1.50836	1.42909
GO:MF	oxidoreductase activity, acting on NAD(P)H	GO:0016651	85	15	15	15	1.15857	1.3615	1.28598
GO:MF	manganese ion binding	GO:0030145	26	8	7	7	1.3399	0.637031	0.590965

## Sheet: BP_turbot
				intersection_size			[-log10 adjusted p-value]
source	term_name	term_id	term_size	FASP	S-TRAP	SP3	FASP	S-TRAP	SP3
GO:BP	small molecule metabolic process	GO:0044281	1502	301	294	295	79.6066	78.807	77.9587
GO:BP	carboxylic acid metabolic process	GO:0019752	694	169	167	164	54.2073	54.9197	51.8169
GO:BP	oxoacid metabolic process	GO:0043436	721	169	167	164	51.6613	52.3917	49.3655
GO:BP	organic acid metabolic process	GO:0006082	776	174	172	169	50.3465	51.1635	48.1931
GO:BP	cellular amide metabolic process	GO:0043603	886	185	184	184	48.8762	50.5423	49.6284
GO:BP	oxidation-reduction process	GO:0055114	1166	216	214	213	48.6661	50.0788	48.4397
GO:BP	organonitrogen compound biosynthetic process	GO:1901566	1472	244	242	243	46.5298	48.2845	47.7218
GO:BP	peptide metabolic process	GO:0006518	653	148	148	147	42.7474	44.6415	43.189
GO:BP	peptide biosynthetic process	GO:0043043	552	134	134	134	41.9059	43.6455	42.9643
GO:BP	translation	GO:0006412	547	133	133	133	41.6488	43.3753	42.6992
GO:BP	amide biosynthetic process	GO:0043604	664	148	147	148	41.8017	42.9774	42.947
GO:BP	organic substance catabolic process	GO:1901575	1443	223	217	219	36.9065	36.3032	36.3725
GO:BP	catabolic process	GO:0009056	1747	247	240	243	34.736	34.0686	34.4629
GO:BP	small molecule catabolic process	GO:0044282	275	85	83	83	33.9028	33.2851	32.8527
GO:BP	cellular amino acid metabolic process	GO:0006520	278	84	83	82	32.6409	32.8938	31.6075
GO:BP	organic acid catabolic process	GO:0016054	191	67	66	65	29.9268	29.8799	28.5877
GO:BP	carboxylic acid catabolic process	GO:0046395	191	67	66	65	29.9268	29.8799	28.5877
GO:BP	cellular catabolic process	GO:0044248	1501	212	206	208	28.964	28.3991	28.4707
GO:BP	metabolic process	GO:0008152	12801	966	937	949	24.5552	24.8431	24.9425
GO:BP	nucleobase-containing small molecule metabolic process	GO:0055086	518	104	103	103	24.3058	24.9084	24.4302
GO:BP	organonitrogen compound metabolic process	GO:1901564	6678	583	563	573	23.0035	22.1285	23.0754
GO:BP	alpha-amino acid metabolic process	GO:1901605	193	58	58	57	21.5554	22.3135	21.1671
GO:BP	cytoplasmic translation	GO:0002181	78	37	37	37	20.8772	21.3903	21.1919
GO:BP	organonitrogen compound catabolic process	GO:1901565	953	144	138	141	21.2831	19.9029	20.7603
GO:BP	monocarboxylic acid metabolic process	GO:0032787	350	74	73	72	17.8624	18.0857	17.1051
GO:BP	generation of precursor metabolites and energy	GO:0006091	308	64	63	64	14.687	14.7919	15.1453
GO:BP	purine-containing compound metabolic process	GO:0072521	366	71	70	70	14.8361	15.0407	14.7296
GO:BP	small molecule biosynthetic process	GO:0044283	453	80	77	78	14.4834	13.704	13.9196
GO:BP	cellular amino acid catabolic process	GO:0009063	118	38	37	37	14.3979	13.9955	13.8117
GO:BP	carbohydrate metabolic process	GO:0005975	457	79	77	78	13.7094	13.4802	13.6926
GO:BP	carbohydrate derivative metabolic process	GO:1901135	922	122	119	121	12.8299	12.7456	13.1231
GO:BP	nucleoside phosphate metabolic process	GO:0006753	438	75	74	74	12.6468	12.9167	12.6054
GO:BP	alpha-amino acid catabolic process	GO:1901606	108	34	34	34	12.2823	12.7173	12.5494
GO:BP	nucleotide metabolic process	GO:0009117	425	72	71	71	11.7848	12.0221	11.7262
GO:BP	ribose phosphate metabolic process	GO:0019693	333	62	61	61	11.7437	11.8508	11.5875
GO:BP	monocarboxylic acid catabolic process	GO:0072329	67	26	26	25	11.2989	11.6393	10.5028
GO:BP	purine ribonucleotide metabolic process	GO:0009150	303	58	57	57	11.3769	11.4309	11.183
GO:BP	translational initiation	GO:0006413	112	33	33	33	10.9055	11.3202	11.1602
GO:BP	ribonucleotide metabolic process	GO:0009259	324	60	59	59	11.1719	11.257	11.0036
GO:BP	ribonucleoprotein complex assembly	GO:0022618	161	39	39	40	10.2231	10.6919	11.2437
GO:BP	ribonucleoprotein complex biogenesis	GO:0022613	372	63	63	64	9.98228	10.6553	10.931
GO:BP	ribonucleoprotein complex subunit organization	GO:0071826	165	39	39	40	9.85169	10.3168	10.8561
GO:BP	proteolysis	GO:0006508	1565	170	162	166	10.6368	9.49159	10.2132
GO:BP	cytoplasmic translational initiation	GO:0002183	33	18	18	18	10.2309	10.4705	10.3795
GO:BP	purine nucleotide metabolic process	GO:0006163	338	59	58	58	9.77146	9.85795	9.61629
GO:BP	fatty acid catabolic process	GO:0009062	55	22	22	21	9.4976	9.78301	8.64957
GO:BP	protein folding	GO:0006457	147	36	35	36	9.40075	9.10239	9.66588
GO:BP	dicarboxylic acid metabolic process	GO:0043648	51	21	21	21	9.24894	9.52153	9.4175
GO:BP	organic substance metabolic process	GO:0071704	11964	850	822	833	9.38349	9.21557	9.30873
GO:BP	organophosphate metabolic process	GO:0019637	855	107	103	105	9.2977	8.73629	9.12446
GO:BP	fatty acid oxidation	GO:0019395	47	20	20	20	9.01415	9.27394	9.17494
GO:BP	protein-containing complex subunit organization	GO:0043933	1113	124	122	126	7.65914	8.00863	8.93795
GO:BP	monosaccharide metabolic process	GO:0005996	130	33	31	32	8.88007	7.79595	8.38109
GO:BP	ATP metabolic process	GO:0046034	167	37	37	37	8.31022	8.74022	8.57405
GO:BP	intracellular transport	GO:0046907	1052	122	116	118	8.65451	7.63716	7.92412
GO:BP	formation of cytoplasmic translation initiation complex	GO:0001732	19	13	13	13	8.45715	8.62725	8.56349
GO:BP	protein-containing complex assembly	GO:0065003	984	112	110	114	7.21033	7.45794	8.45732
GO:BP	proteasomal ubiquitin-independent protein catabolic process	GO:0010499	27	15	14	14	8.2512	7.16673	7.09932
GO:BP	endoplasmic reticulum to Golgi vesicle-mediated transport	GO:0006888	108	29	27	27	8.16225	6.97256	6.85005
GO:BP	hexose metabolic process	GO:0019318	118	30	28	30	7.86712	6.74624	8.08826
GO:BP	cellular protein-containing complex assembly	GO:0034622	797	96	94	97	7.12041	7.22042	7.99166
GO:BP	cellular metabolic process	GO:0044237	11393	806	780	791	7.68145	7.62989	7.80389
GO:BP	lipid oxidation	GO:0034440	55	20	20	20	7.50168	7.75418	7.65801
GO:BP	cellular modified amino acid metabolic process	GO:0006575	143	33	32	32	7.65343	7.34329	7.20094
GO:BP	nucleotide biosynthetic process	GO:0009165	263	47	46	46	7.64191	7.58769	7.39754
GO:BP	tRNA aminoacylation for protein translation	GO:0006418	50	19	19	19	7.3931	7.63372	7.54222
GO:BP	purine-containing compound biosynthetic process	GO:0072522	201	40	39	39	7.61864	7.45002	7.28309
GO:BP	cellular amino acid biosynthetic process	GO:0008652	68	22	22	22	7.33679	7.61033	7.50586
GO:BP	alpha-amino acid biosynthetic process	GO:1901607	62	21	21	21	7.31966	7.58223	7.48208
GO:BP	nucleoside phosphate biosynthetic process	GO:1901293	274	48	47	47	7.53925	7.50168	7.30898
GO:BP	cell redox homeostasis	GO:0045454	69	22	22	22	7.19526	7.46789	7.36377
GO:BP	ribose phosphate biosynthetic process	GO:0046390	198	39	38	38	7.22459	7.04788	6.88637
GO:BP	purine ribonucleotide biosynthetic process	GO:0009152	174	36	35	35	7.11178	6.8818	6.73113
GO:BP	ribonucleotide biosynthetic process	GO:0009260	192	38	37	37	7.04047	6.85039	6.69321
GO:BP	nucleobase metabolic process	GO:0009112	37	16	16	16	6.83255	7.0357	6.95893
GO:BP	establishment of localization in cell	GO:0051649	1340	140	133	135	6.99767	6.02553	6.20239
GO:BP	tRNA aminoacylation	GO:0043039	55	19	19	19	6.55347	6.78957	6.69982
GO:BP	amino acid activation	GO:0043038	55	19	19	19	6.55347	6.78957	6.69982
GO:BP	Golgi vesicle transport	GO:0048193	214	40	35	37	6.74377	4.40072	5.32122
GO:BP	intracellular protein transport	GO:0006886	697	86	83	83	6.62783	6.26536	5.98981
GO:BP	organic cyclic compound catabolic process	GO:1901361	331	51	50	51	6.08334	6.1083	6.39513
GO:BP	fatty acid beta-oxidation	GO:0006635	35	15	15	15	6.1785	6.36707	6.29602
GO:BP	peptide transport	GO:0015833	1056	115	109	111	6.29797	5.35315	5.62238
GO:BP	purine nucleotide biosynthetic process	GO:0006164	195	37	36	36	6.24428	6.05752	5.9079
GO:BP	carboxylic acid biosynthetic process	GO:0046394	223	40	39	39	6.18471	6.05072	5.8917
GO:BP	organic acid biosynthetic process	GO:0016053	225	40	39	39	6.06524	5.93406	5.77577
GO:BP	protein transport	GO:0015031	1041	113	107	109	6.05789	5.1053	5.37805
GO:BP	purine nucleoside monophosphate metabolic process	GO:0009126	41	16	15	15	6.02878	5.21985	5.15088
GO:BP	purine ribonucleoside monophosphate metabolic process	GO:0009167	41	16	15	15	6.02878	5.21985	5.15088
GO:BP	amide transport	GO:0042886	1092	117	111	113	6.02836	5.12922	5.38343
GO:BP	establishment of protein localization	GO:0045184	1056	114	108	110	5.99502	5.06025	5.32701
GO:BP	ribonucleoside monophosphate metabolic process	GO:0009161	59	19	18	18	5.95654	5.30278	5.22084
GO:BP	aromatic amino acid family catabolic process	GO:0009074	38	15	15	15	5.57502	5.76092	5.69091
GO:BP	macromolecule catabolic process	GO:0009057	857	97	92	95	5.75281	4.9111	5.57737
GO:BP	purine nucleoside monophosphate biosynthetic process	GO:0009127	32	14	13	13	5.73995	4.82863	4.76935
GO:BP	purine ribonucleoside monophosphate biosynthetic process	GO:0009168	32	14	13	13	5.73995	4.82863	4.76935
GO:BP	fatty acid metabolic process	GO:0006631	222	39	38	37	5.69756	5.559	4.87557
GO:BP	aromatic compound catabolic process	GO:0019439	310	47	47	47	5.18081	5.64378	5.46411
GO:BP	ribonucleoside monophosphate biosynthetic process	GO:0009156	50	17	16	16	5.4761	4.76502	4.69275
GO:BP	carbohydrate catabolic process	GO:0016052	93	23	23	23	5.20251	5.46971	5.36763
GO:BP	organophosphate biosynthetic process	GO:0090407	447	60	57	58	5.19427	4.5217	4.7193
GO:BP	proteolysis involved in cellular protein catabolic process	GO:0051603	598	73	69	71	5.03527	4.22072	4.69557
GO:BP	cellular macromolecule catabolic process	GO:0044265	789	89	85	87	4.98946	4.40521	4.77652
GO:BP	protein catabolic process	GO:0030163	648	77	72	75	4.93206	3.8553	4.62978
GO:BP	cellular nitrogen compound catabolic process	GO:0044270	284	43	43	43	4.51105	4.93187	4.76883
GO:BP	glycosyl compound metabolic process	GO:1901657	91	22	22	21	4.67235	4.925	4.11595
GO:BP	cellular protein catabolic process	GO:0044257	602	73	69	71	4.91221	4.10705	4.5768
GO:BP	nucleoside monophosphate biosynthetic process	GO:0009124	62	18	17	17	4.70591	4.09652	4.02202
GO:BP	heterocycle catabolic process	GO:0046700	290	43	43	43	4.24177	4.65703	4.49614
GO:BP	aromatic amino acid family metabolic process	GO:0009072	51	16	16	16	4.43484	4.62547	4.55355
GO:BP	nucleoside monophosphate metabolic process	GO:0009123	84	21	20	20	4.62331	4.12833	4.04232
GO:BP	primary metabolic process	GO:0044238	11406	786	758	770	4.57629	4.21263	4.51202
GO:BP	cellular component biogenesis	GO:0044085	2145	185	180	187	3.47231	3.51627	4.54047
GO:BP	macromolecule localization	GO:0033036	1690	157	148	152	4.51047	3.44043	3.96684
GO:BP	proteasomal protein catabolic process	GO:0010498	347	49	46	47	4.48177	3.65332	3.90649
GO:BP	cellular lipid catabolic process	GO:0044242	138	27	27	26	4.17784	4.46962	3.75896
GO:BP	purine nucleobase metabolic process	GO:0006144	24	11	11	11	4.21299	4.34599	4.29675
GO:BP	purine nucleoside triphosphate biosynthetic process	GO:0009145	47	15	15	15	4.11157	4.28945	4.22254
GO:BP	purine ribonucleoside triphosphate biosynthetic process	GO:0009206	47	15	15	15	4.11157	4.28945	4.22254
GO:BP	proton transmembrane transport	GO:1902600	152	28	28	28	3.83964	4.13504	4.02168
GO:BP	pyruvate metabolic process	GO:0006090	69	18	18	18	3.91129	4.11844	4.03998
GO:BP	cellular respiration	GO:0045333	117	24	24	24	3.84251	4.1043	4.00425
GO:BP	aerobic respiration	GO:0009060	70	18	18	18	3.80714	4.01339	3.93528
GO:BP	energy derivation by oxidation of organic compounds	GO:0015980	173	30	30	30	3.68338	3.99239	3.87361
GO:BP	glutamine family amino acid metabolic process	GO:0009064	63	17	17	16	3.78771	3.98393	3.13656
GO:BP	ribosome assembly	GO:0042255	50	15	15	15	3.70945	3.88468	3.8188
GO:BP	cellular aldehyde metabolic process	GO:0006081	44	14	14	14	3.64904	3.8133	3.75174
GO:BP	cellular localization	GO:0051641	1707	155	147	150	3.78114	2.97212	3.264
GO:BP	purine ribonucleoside triphosphate metabolic process	GO:0009205	51	15	15	15	3.58291	3.75725	3.69172
GO:BP	lipid catabolic process	GO:0016042	211	34	33	33	3.70094	3.53534	3.41076
GO:BP	ribosome biogenesis	GO:0042254	260	38	38	38	3.29776	3.6583	3.51899
GO:BP	ribonucleoside triphosphate biosynthetic process	GO:0009201	59	16	16	16	3.44893	3.63244	3.56328
GO:BP	sulfur compound metabolic process	GO:0006790	241	36	36	34	3.22673	3.57188	2.53106
GO:BP	nitrogen compound transport	GO:0071705	1381	130	124	125	3.56729	2.98195	2.90849
GO:BP	glucose metabolic process	GO:0006006	83	19	18	19	3.29474	2.81762	3.42567
GO:BP	response to toxic substance	GO:0009636	118	23	23	23	3.15999	3.40458	3.31126
GO:BP	protein localization	GO:0008104	1377	129	122	125	3.40371	2.59687	2.97393
GO:BP	translational elongation	GO:0006414	54	15	15	15	3.22344	3.39513	3.33062
GO:BP	Golgi vesicle budding	GO:0048194	29	11	11	11	3.1926	3.32126	3.27371
GO:BP	electron transport chain	GO:0022900	128	24	23	24	3.0816	2.75111	3.23725
GO:BP	ribonucleoside triphosphate metabolic process	GO:0009199	63	16	16	16	3.02438	3.20434	3.13656
GO:BP	monosaccharide biosynthetic process	GO:0046364	29	11	10	10	3.1926	2.33868	2.29748
GO:BP	purine nucleoside triphosphate metabolic process	GO:0009144	56	15	15	15	2.99913	3.16905	3.10523
GO:BP	nucleoside metabolic process	GO:0009116	79	18	18	17	2.95704	3.15527	2.40141
GO:BP	glycine metabolic process	GO:0006544	11	7	7	7	2.97384	3.05293	3.02486
GO:BP	organic substance transport	GO:0071702	1755	155	147	149	3.04416	2.29781	2.36965
GO:BP	serine family amino acid metabolic process	GO:0009069	31	11	11	11	2.85239	2.97931	2.93243
GO:BP	alcohol metabolic process	GO:0006066	244	35	33	35	2.64926	2.09581	2.84957
GO:BP	folic acid-containing compound metabolic process	GO:0006760	26	10	10	10	2.73057	2.8456	2.8034
GO:BP	pteridine-containing compound metabolic process	GO:0042558	45	13	13	13	2.66643	2.81358	2.75872
GO:BP	organic hydroxy compound metabolic process	GO:1901615	299	40	38	40	2.59341	2.138	2.81268
GO:BP	detoxification	GO:0098754	109	21	21	21	2.582	2.80216	2.71845
GO:BP	tetrahydrofolate metabolic process	GO:0046653	21	9	9	9	2.66456	2.76766	2.73015
GO:BP	COPII-coated vesicle budding	GO:0090114	21	9	9	9	2.66456	2.76766	2.73015
GO:BP	benzene-containing compound metabolic process	GO:0042537	21	9	9	9	2.66456	2.76766	2.73015
GO:BP	regulation of endopeptidase activity	GO:0052548	225	33	32	33	2.57081	2.42358	2.76186
GO:BP	cellular protein localization	GO:0034613	1054	102	98	99	2.75538	2.4298	2.42513
GO:BP	nucleoside triphosphate biosynthetic process	GO:0009142	68	16	16	16	2.54493	2.72047	2.6544
GO:BP	cellular macromolecule localization	GO:0070727	1060	102	98	99	2.6442	2.32391	2.31871
GO:BP	Golgi organization	GO:0007030	67	16	15	15	2.63669	2.10274	2.04266
GO:BP	response to yeast	GO:0001878	27	10	9	10	2.5537	1.70272	2.626
GO:BP	response to fungus	GO:0009620	33	11	10	11	2.5418	1.76647	2.62079
GO:BP	cellular component assembly	GO:0022607	1938	161	156	163	1.72255	1.65131	2.61314
GO:BP	cellular response to toxic substance	GO:0097237	103	20	20	20	2.39449	2.60378	2.52436
GO:BP	cellular detoxification	GO:1990748	103	20	20	20	2.39449	2.60378	2.52436
GO:BP	regulation of translation	GO:0006417	180	28	28	28	2.30146	2.57149	2.46796
GO:BP	IMP metabolic process	GO:0046040	22	9	8	9	2.45992	1.53394	2.52498
GO:BP	nucleotide-sugar metabolic process	GO:0009225	34	11	11	11	2.39626	2.52059	2.47471
GO:BP	ATP biosynthetic process	GO:0006754	34	11	11	11	2.39626	2.52059	2.47471
GO:BP	ATP synthesis coupled proton transport	GO:0015986	28	10	10	10	2.38585	2.49916	2.45762
GO:BP	energy coupled proton transport, down electrochemical gradient	GO:0015985	28	10	10	10	2.38585	2.49916	2.45762
GO:BP	regulation of peptidase activity	GO:0052547	242	34	33	34	2.29859	2.17352	2.49009
GO:BP	proteasome-mediated ubiquitin-dependent protein catabolic process	GO:0043161	324	42	39	40	2.48808	1.69918	1.94318
GO:BP	gluconeogenesis	GO:0006094	28	10	9	10	2.38585	1.55721	2.45762
GO:BP	hexose biosynthetic process	GO:0019319	28	10	9	10	2.38585	1.55721	2.45762
GO:BP	nucleoside diphosphate metabolic process	GO:0009132	80	17	17	17	2.20909	2.39022	2.32191
GO:BP	nucleobase catabolic process	GO:0046113	9	6	6	6	2.32048	2.385	2.36265
GO:BP	negative regulation of proteolysis	GO:0045861	192	29	28	29	2.21198	2.01505	2.38173
GO:BP	negative regulation of endopeptidase activity	GO:0010951	173	27	26	27	2.15758	1.92897	2.31806
GO:BP	nucleobase biosynthetic process	GO:0046112	18	8	8	8	2.21757	2.30701	2.27486
GO:BP	ADP metabolic process	GO:0046031	57	14	14	14	2.14309	2.29594	2.23881
GO:BP	regulation of cellular amide metabolic process	GO:0034248	186	28	28	28	2.02129	2.2859	2.18448
GO:BP	negative regulation of peptidase activity	GO:0010466	184	28	27	28	2.11299	1.90334	2.27728
GO:BP	nucleoside triphosphate metabolic process	GO:0009141	82	17	17	17	2.05544	2.23481	2.16719
GO:BP	ribosomal large subunit biogenesis	GO:0042273	74	16	16	16	2.0327	2.20296	2.13894
GO:BP	vesicle budding from membrane	GO:0006900	58	14	14	14	2.04766	2.19963	2.14284
GO:BP	vesicle-mediated transport	GO:0016192	1206	111	103	107	2.19828	1.12629	1.72552
GO:BP	regulation of proteolysis	GO:0030162	318	40	39	40	1.93178	1.88945	2.14042
GO:BP	nucleoside diphosphate phosphorylation	GO:0006165	75	16	16	16	1.95319	2.12257	2.05889
GO:BP	regulation of protein-containing complex assembly	GO:0043254	230	32	31	32	1.92724	1.7854	2.10561
GO:BP	glycolytic process	GO:0006096	52	13	13	13	1.89815	2.03921	1.98671
GO:BP	purine nucleoside diphosphate metabolic process	GO:0009135	60	14	14	14	1.86368	2.01391	1.95779
GO:BP	purine ribonucleoside diphosphate metabolic process	GO:0009179	60	14	14	14	1.86368	2.01391	1.95779
GO:BP	ribonucleoside diphosphate metabolic process	GO:0009185	60	14	14	14	1.86368	2.01391	1.95779
GO:BP	COPII-coated vesicle cargo loading	GO:0090110	10	6	6	6	1.94534	2.00904	1.987
GO:BP	purine nucleoside metabolic process	GO:0042278	45	12	12	11	1.86578	1.99677	1.18444
GO:BP	nucleotide phosphorylation	GO:0046939	77	16	16	16	1.79875	1.96637	1.90337
GO:BP	ATP generation from ADP	GO:0006757	53	13	13	13	1.80035	1.94054	1.88838
GO:BP	response to estrogen	GO:0043627	53	13	13	13	1.80035	1.94054	1.88838
GO:BP	nucleobase-containing small molecule biosynthetic process	GO:0034404	78	16	16	15	1.72373	1.89047	1.20566
GO:BP	serine family amino acid biosynthetic process	GO:0009070	15	7	7	7	1.77674	1.85252	1.82573
GO:BP	lipid metabolic process	GO:0006629	1027	96	91	94	1.81469	1.26164	1.71685
GO:BP	quinolinate metabolic process	GO:0046874	4	4	4	4	1.73134	1.76743	1.75624
GO:BP	quinolinate biosynthetic process	GO:0019805	4	4	4	4	1.73134	1.76743	1.75624
GO:BP	AMP metabolic process	GO:0046033	21	8	7	8	1.62066	0.729386	1.67641
GO:BP	one-carbon metabolic process	GO:0006730	56	13	13	13	1.52209	1.65969	1.60853
GO:BP	posttranscriptional regulation of gene expression	GO:0010608	264	34	33	34	1.47855	1.37624	1.65784
GO:BP	ribosomal small subunit assembly	GO:0000028	16	7	7	7	1.55005	1.62499	1.59853
GO:BP	nucleoside biosynthetic process	GO:0009163	28	9	9	8	1.46005	1.55721	0.652935
GO:BP	purine nucleoside biosynthetic process	GO:0042451	28	9	9	8	1.46005	1.55721	0.652935
GO:BP	ribonucleoside biosynthetic process	GO:0042455	28	9	9	8	1.46005	1.55721	0.652935
GO:BP	purine ribonucleoside biosynthetic process	GO:0046129	28	9	9	8	1.46005	1.55721	0.652935
GO:BP	protein targeting to ER	GO:0045047	28	9	8	9	1.46005	0.681852	1.522
GO:BP	establishment of protein localization to endoplasmic reticulum	GO:0072599	28	9	8	9	1.46005	0.681852	1.522
GO:BP	cellular lipid metabolic process	GO:0044255	793	77	73	75	1.49547	1.00575	1.30597
GO:BP	cellular response to estrogen stimulus	GO:0071391	50	12	12	12	1.3617	1.48838	1.44152
GO:BP	ubiquitin-dependent protein catabolic process	GO:0006511	513	55	51	53	1.4734	0.709931	1.13164
GO:BP	purine ribonucleoside metabolic process	GO:0046128	43	11	11	10	1.31027	1.42687	0.644076
GO:BP	vesicle cargo loading	GO:0035459	12	6	6	6	1.3474	1.40948	1.38807
GO:BP	cellular nitrogen compound metabolic process	GO:0034641	6070	423	417	417	0.594979	1.39882	0.826273
GO:BP	ribonucleoside metabolic process	GO:0009119	51	12	12	11	1.26943	1.39525	0.654162
GO:BP	positive regulation of RNA polymerase II transcription preinitiation complex assembly	GO:0045899	8	5	5	5	1.27206	1.3212	1.30488
GO:BP	'de novo' IMP biosynthetic process	GO:0006189	8	5	4	5	1.27206	0.00439345	1.30488

## Sheet: KEGG_turbot
				intersection_size			[-log10 adjusted p-value]
source	term_name	term_id	term_size	FASP	S-TRAP	SP3	FASP	S-TRAP	SP3
KEGG	Metabolic pathways	KEGG:01100	1381	300	294	297	18.3378	18.6914	18.7359
KEGG	Carbon metabolism	KEGG:01200	99	49	49	48	15.0541	15.6156	14.5749
KEGG	Ribosome	KEGG:03010	104	45	45	45	10.9993	11.4865	11.2861
KEGG	Glyoxylate and dicarboxylate metabolism	KEGG:00630	28	20	20	20	9.42701	9.67487	9.57376
KEGG	Proteasome	KEGG:03050	45	26	25	25	9.40195	8.77151	8.65225
KEGG	Valine, leucine and isoleucine degradation	KEGG:00280	48	26	25	24	8.53325	7.9574	7.00572
KEGG	Tryptophan metabolism	KEGG:00380	41	23	23	23	7.81819	8.08672	7.97699
KEGG	Glycine, serine and threonine metabolism	KEGG:00260	38	21	21	21	6.86954	7.11312	7.0137
KEGG	beta-Alanine metabolism	KEGG:00410	30	17	17	16	5.54464	5.74246	4.76272
KEGG	Protein processing in endoplasmic reticulum	KEGG:04141	161	49	45	48	5.70651	4.34746	5.50017
KEGG	Biosynthesis of amino acids	KEGG:01230	68	27	27	27	5.15741	5.4343	5.32092
KEGG	Propanoate metabolism	KEGG:00640	25	15	14	13	5.19919	4.42076	3.47328
KEGG	Glycolysis / Gluconeogenesis	KEGG:00010	56	23	22	23	4.52852	4.11314	4.66983
KEGG	Fatty acid degradation	KEGG:00071	44	19	19	18	3.92595	4.12716	3.3643
KEGG	Pyruvate metabolism	KEGG:00620	38	17	17	17	3.64162	3.82398	3.74981
KEGG	Histidine metabolism	KEGG:00340	21	12	12	12	3.59282	3.73184	3.67566
KEGG	Aminoacyl-tRNA biosynthesis	KEGG:00970	36	16	16	16	3.31025	3.48129	3.41181
KEGG	Peroxisome	KEGG:04146	85	28	27	27	3.47059	3.21941	3.11971
KEGG	Butanoate metabolism	KEGG:00650	23	12	12	11	3.04716	3.18242	2.31162
KEGG	One carbon pool by folate	KEGG:00670	17	10	10	10	2.92773	3.04407	2.99727
KEGG	Amino sugar and nucleotide sugar metabolism	KEGG:00520	53	19	19	19	2.5372	2.72108	2.64617
KEGG	Pentose phosphate pathway	KEGG:00030	22	11	11	11	2.46438	2.58648	2.53727
KEGG	Arginine and proline metabolism	KEGG:00330	50	18	18	18	2.36767	2.54221	2.47118
KEGG	Protein export	KEGG:03060	19	10	10	10	2.36639	2.47905	2.43375
KEGG	Cysteine and methionine metabolism	KEGG:00270	44	16	16	16	2.02838	2.18425	2.12097
KEGG	Lysosome	KEGG:04142	142	35	35	35	1.63219	1.88621	1.78173
KEGG	Oxidative phosphorylation	KEGG:00190	114	30	29	30	1.74127	1.59781	1.87843
KEGG	Citrate cycle (TCA cycle)	KEGG:00020	26	11	11	11	1.65642	1.77116	1.72496
KEGG	Purine metabolism	KEGG:00230	137	33	33	32	1.28162	1.51506	1.0986
