# Supplementary material for: Comparison of Sample Preparation Methods for Shotgun Proteomic Studies in Aquaculture Species
Source: Proteomes. 2021 Nov 16;9(4):46. doi: 10.3390/proteomes9040046 (PMC8628934; doi:10.3390/proteomes9040046)
Supplement: Supplementary file 1 [file proteomes-09-00046-s001.zip › Sup. Table S3_Statistics of peptides and protein identifications of M. galloprovincialis.xlsx]

## Sheet: Samples View Report for fasp_st
Sup. table S3: Quantitative values of the identified proteins in "Mytilus galloprovincialis" using distinct sample preparation methods
				Quantitative Value (Normalized Average Precursor Intensity)
				FASP			S-TRAP			SP3
number	Identified Proteins (1482 Clusters)	Accession Number	Molecular Weight	F2M_fasp	F4M_fasp	F6M_fasp	F2M_strap	F4M_strap	F6M_strap	F2M_sp3	F4M_sp3	F6M_sp3
1	Cluster of Actin OS=Crassostrea gigas OX=29159 GN=CGI_10003492 PE=3 SV=1 (K1QG58)	K1QG58	42 kDa	32135000	27557000	37090000	41727000	45883000	35307000	60706000	0	61247000
2	Cluster of myosin heavy chain, striated muscle-like isoform X6 [Crassostrea virginica] (comp80499_c0_seq1;aalen=1980;93%;complete;clen=6346;BESTHIT_NR;XP_022317649.1;79.6;4;45.2;0.0e+00;1432.2;6565;XP_022317649.1)	comp80499_c0_seq1	228 kDa	8561300	11428000	8813100	5873100	6323000	5497800	6813300	0	6951300
3	Cluster of Heparan sulfate proteoglycan-like protein-1 OS=Mytilus coruscus OX=42192 PE=2 SV=1 (A0A0K0YAY3)	A0A0K0YAY3	472 kDa	5940900	6363300	6949800	9100700	7340800	8516400	5101500	0	2984900
4	Cluster of byssal HSP-like protein 1 [Mytilus coruscus] (comp75044_c1_seq1;aalen=611;64%;partial5;clen=2865;BESTHIT_NR;ANN45953.1;98.8;0;96.1;0.0e+00;1080.1;42192;ANN45953.1)	comp75044_c1_seq1	67 kDa	16091000	14462000	16653000	16177000	14275000	14343000	19207000	0	8639600
5	Cluster of PREDICTED: tubulin beta chain [Priapulus caudatus] (comp80600_c0_seq18;aalen=446;78%;complete;clen=1707;BESTHIT_NR;XP_014664190.1;99.3;0;96.9;3.7e-253;882.9;37621;XP_014664190.1)	comp80600_c0_seq18	50 kDa	12518000	14347000	16167000	11343000	11700000	8831800	13506000	0	16549000
6	Cluster of retrograde protein of 51 kDa-like isoform X4 [Crassostrea virginica] (comp77554_c0_seq3;aalen=599;63%;complete;clen=2853;BESTHIT_NR;XP_022320110.1;50.8;26;99.0;4.2e-119;438.0;6565;XP_022320110.1)	comp77554_c0_seq3	67 kDa	15629000	16686000	17341000	15057000	25791000	15594000	21863000	0	24030000
7	Cluster of filamin-like protein-1 [Mytilus coruscus] (comp83960_c0_seq2;aalen=2239;89%;complete;clen=7520;BESTHIT_NR;AKS48135.1;89.8;211;100.0;0.0e+00;4380.1;42192;AKS48135.1)	comp83960_c0_seq2	241 kDa	7306700	8709900	8228600	8540900	9859200	6840300	6877300	0	5486100
8	Cluster of RecName: Full=Paramyosin (comp74039_c0_seq1;aalen=864;71%;complete;clen=3605;BESTHIT_NR;O96064.1;100.0;0;100.0;1.8e-123;453.0;29158;O96064.1)	comp74039_c0_seq1	100 kDa	18757000	25032000	22626000	9420500	15253000	10611000	16413000	0	15960000
9	Cluster of LOW QUALITY PROTEIN: spectrin alpha chain-like [Crassostrea virginica] (comp84344_c0_seq2;aalen=2417;91%;complete;clen=7941;BESTHIT_NR;XP_022327638.1;83.4;59;100.0;0.0e+00;3991.4;6565;XP_022327638.1)	comp84344_c0_seq2	279 kDa	5566600	5000300	6240000	2118000	2304900	2017300	4870800	0	4044300
10	Cluster of myosin heavy chain, non-muscle-like isoform X4 [Mizuhopecten yessoensis] (comp82375_c0_seq6;aalen=1983;81%;complete;clen=7306;BESTHIT_NR;XP_021350592.1;87.5;2;45.9;0.0e+00;1619.4;6573;XP_021350592.1)	comp82375_c0_seq6	230 kDa	7008500	7962800	5571300	4860500	4421000	2875100	5209300	0	4068400
11	Cluster of clathrin heavy chain 1 isoform X1 [Mizuhopecten yessoensis] (comp82681_c0_seq3;aalen=1681;72%;complete;clen=6955;BESTHIT_NR;XP_021354511.1;92.5;1;98.9;0.0e+00;3073.9;6573;XP_021354511.1)	comp82681_c0_seq3	192 kDa	10616000	8545600	9140700	5008500	6183500	4517800	7948000	0	10989000
12	Cluster of PREDICTED: calreticulin-like [Lingula anatina] (comp69102_c0_seq1;aalen=412;64%;complete;clen=1911;BESTHIT_NR;XP_013397065.1;80.8;2;86.2;2.2e-119;438.3;7574;XP_013397065.1)	comp69102_c0_seq1	48 kDa	41637000	58792000	64197000	25577000	34828000	25785000	58690000	0	38224000
13	Cluster of Tubulin alpha chain OS=Crassostrea gigas OX=29159 GN=CGI_10024999 PE=3 SV=1 (K1QQ68)	K1QQ68	50 kDa	13898000	27781000	25618000	28683000	26819000	21955000	38910000	0	28075000
14	Cluster of Heat shock protein 90 OS=Mytilus galloprovincialis OX=29158 GN=hsp90-2 PE=3 SV=1 (C0Z203)	C0Z203	83 kDa	13977000	11035000	11296000	23936000	16495000	17878000	15538000	0	8925200
15	Cluster of uncharacterized protein LOC111107057 isoform X2 [Crassostrea virginica] (comp83414_c0_seq1;aalen=796;70%;complete;clen=3392;BESTHIT_NR;XP_022297716.1;83.1;4;95.6;0.0e+00;1157.1;6565;XP_022297716.1)	comp83414_c0_seq1	91 kDa	9296500	7139400	8237200	14487000	14497000	12141000	9930800	0	8612500
16	Cluster of elongation factor 1 alpha [Mytilus galloprovincialis] (comp69005_c0_seq1;aalen=462;82%;complete;clen=1686;BESTHIT_NR;BAD35019.1;99.8;0;100.0;3.2e-268;932.9;29158;BAD35019.1)	comp69005_c0_seq1	50 kDa	33616000	41358000	41052000	33466000	36739000	52615000	26545000	0	34996000
17	Cluster of PREDICTED: 14-3-3 protein epsilon isoform X1 [Ictalurus punctatus] (comp72101_c0_seq1;aalen=256;31%;complete-utrbad;clen=2467;BESTHIT_NR;XP_017346722.1;82.3;0;99.2;1.1e-108;402.1;7998;XP_017346722.1)	comp72101_c0_seq1	29 kDa	21885000	18321000	26875000	4396400	4338800	4771400	12772000	0	24091000
18	Cluster of PREDICTED: spectrin beta chain isoform X5 [Crassostrea gigas] (comp84079_c0_seq2;aalen=2412;82%;complete;clen=8750;BESTHIT_NR;XP_019927898.1;74.1;31;100.0;0.0e+00;3424.8;29159;XP_019927898.1)	comp84079_c0_seq2	280 kDa	3309100	3478000	5273500	2193800	2211800	1811300	4178300	0	3132100
19	Cluster of talin-1-like isoform X1 [Mizuhopecten yessoensis] (comp84448_c0_seq5;aalen=2561;95%;complete;clen=8036;BESTHIT_NR;XP_021356542.1;74.8;24;99.9;0.0e+00;3230.7;6573;XP_021356542.1)	comp84448_c0_seq5	275 kDa	4225700	4301300	4163700	2982300	2388700	2435800	1740400	0	2973100
20	Cluster of PREDICTED: alpha-actinin, sarcomeric isoform X2 [Crassostrea gigas] (comp82344_c0_seq1;aalen=888;50%;complete-utrpoor;clen=5292;BESTHIT_NR;XP_011425356.1;89.8;0;100.0;0.0e+00;1614.7;29159;XP_011425356.1)	comp82344_c0_seq1	103 kDa	14479000	13558000	15793000	7076400	6206900	9186300	8841600	0	11728000
21	Cluster of procollagen-proline dioxygenase beta subunit [Mytilus galloprovincialis] (comp79077_c0_seq1;aalen=497;48%;complete-utrbad;clen=3105;BESTHIT_NR;AFM30917.1;99.4;0;100.0;1.1e-274;954.5;29158;AFM30917.1)	comp79077_c0_seq1	55 kDa	27452000	29193000	39928000	24032000	29693000	23223000	38566000	0	28560000
22	Cluster of protein disulfide-isomerase A3-like [Crassostrea virginica] (comp81529_c0_seq1;aalen=493;64%;complete;clen=2303;BESTHIT_NR;XP_022329914.1;72.1;0;96.6;8.1e-209;735.7;6565;XP_022329914.1)	comp81529_c0_seq1	55 kDa	19002000	23779000	16645000	17524000	23241000	18629000	20641000	0	10385000
23	Cluster of arginine kinase-like protein-1 [Mytilus coruscus] (comp65304_c0_seq1;aalen=371;66%;complete;clen=1667;BESTHIT_NR;AKS48144.1;95.1;0;100.0;4.5e-212;746.1;42192;AKS48144.1)	comp65304_c0_seq1	42 kDa	24470000	40660000	23975000	7348100	13228000	11114000	38398000	0	19134000
24	Cluster of sodium/potassium-transporting ATPase subunit alpha-like [Crassostrea virginica] (comp82255_c1_seq8;aalen=939;97%;partial3;clen=2882;BESTHIT_NR;XP_022323941.1;84.6;1;100.0;0.0e+00;1562.0;6565;XP_022323941.1)	comp82255_c1_seq8	103 kDa	5533700	7957900	8447700	8898800	10618000	9190700	4497300	0	3255400
25	Cluster of Phosphoenolpyruvate carboxykinase [GTP] [Crassostrea gigas] (comp83803_c0_seq1;aalen=638;62%;complete;clen=3051;BESTHIT_NR;EKC27095.1;79.0;1;97.8;0.0e+00;1104.4;29159;EKC27095.1)	comp83803_c0_seq1	72 kDa	6728900	10340000	8672400	7896300	8256200	6674300	9946700	0	8694400
26	Cluster of glyceraldehyde-3-phosphate dehydrogenase, partial [Mytilus galloprovincialis] (comp72063_c0_seq1;aalen=335;77%;complete;clen=1297;BESTHIT_NR;AIK22450.1;99.6;0;85.1;1.4e-156;561.6;29158;AIK22450.1)	comp72063_c0_seq1	36 kDa	17967000	20689000	22302000	28463000	22667000	19807000	20939000	0	20632000
27	Cluster of ATP synthase subunit beta, mitochondrial [Mizuhopecten yessoensis] (comp65300_c0_seq1;aalen=523;90%;complete;clen=1739;BESTHIT_NR;XP_021356377.1;84.7;1;100.0;6.1e-247;862.4;6573;XP_021356377.1)	comp65300_c0_seq1	56 kDa	13685000	36312000	13374000	18336000	23441000	13002000	20919000	0	21448000
28	meprin A subunit alpha-like [Mizuhopecten yessoensis]	comp62097_c0_seq1	38 kDa	24694000	30697000	88587000	25779000	16360000	36413000	13686000	0	39376000
29	Cluster of PREDICTED: radixin isoform X3 [Crassostrea gigas] (comp80316_c1_seq2;aalen=605;59%;complete-utrpoor;clen=3049;BESTHIT_NR;XP_011453118.1;78.7;34;100.0;1.0e-168;602.8;29159;XP_011453118.1)	comp80316_c1_seq2	72 kDa	6613700	5156500	6697800	10947000	8405600	5227800	8956200	0	7629600
30	meprin A subunit alpha-like [Mizuhopecten yessoensis]	comp28955_c0_seq1	42 kDa	30197000	50407000	52093000	22132000	26140000	17422000	53076000	0	37815000
31	Cluster of putative aminopeptidase W07G4.4 [Crassostrea virginica] (comp79849_c0_seq4;aalen=513;54%;complete-utrpoor;clen=2834;BESTHIT_NR;XP_022289849.1;71.7;2;99.6;1.3e-214;755.0;6565;XP_022289849.1)	comp79849_c0_seq4	56 kDa	9451400	14718000	18847000	17787000	14356000	18379000	6714100	0	9201800
32	Cluster of elongation factor 2-like [Crassostrea virginica] (comp71641_c0_seq1;aalen=842;79%;complete;clen=3179;BESTHIT_NR;XP_022335104.1;85.0;0;100.0;0.0e+00;1497.3;6565;XP_022335104.1)	comp71641_c0_seq1	94 kDa	13286000	6938500	7057700	10924000	11133000	9959200	8002900	0	7374300
33	uncharacterized protein LOC110989726 [Acanthaster planci]	comp72811_c2_seq1	63 kDa	11956000	10691000	14170000	8721400	7190800	5880200	9640100	0	7823400
34	Cluster of Tropomyosin OS=Mytilus galloprovincialis OX=29158 PE=2 SV=1 (P91958)	P91958	33 kDa	24615000	45384000	23564000	3547900	5502300	8235800	17483000	0	12542000
35	Cluster of calponin-like protein [Mytilus galloprovincialis] (comp70467_c0_seq1;aalen=431;64%;complete;clen=2000;BESTHIT_NR;BAB60813.1;92.6;28;100.0;4.4e-110;407.5;29158;BAB60813.1)	comp70467_c0_seq1	48 kDa	8267400	14865000	12201000	7915800	12805000	10643000	20745000	0	12182000
36	Cluster of rootletin-like isoform X2 [Crassostrea virginica] (comp84420_c0_seq1;aalen=2134;75%;complete;clen=8508;BESTHIT_NR;XP_022342041.1;80.8;20;99.4;3.1e-257;898.7;6565;XP_022342041.1)	comp84420_c0_seq1	249 kDa	2691000	3154300	3661000	2297500	1240400	0	3818200	0	3067000
37	alcohol dehydrogenase [Anopheles darlingi]	comp64148_c0_seq1	41 kDa	55690000	30162000	36191000	29393000	33283000	21031000	19698000	0	32884000
38	Cluster of major vault protein-like [Crassostrea virginica] (comp84093_c0_seq1;aalen=408;90%;partial3;clen=1346;BESTHIT_NR;XP_022342755.1;84.6;0;98.8;5.1e-201;709.5;6565;XP_022342755.1)	comp84093_c0_seq1	47 kDa	10732000	10432000	8208900	7558200	8445700	8573600	5539700	0	2519500
39	Cluster of uncharacterized protein LOC111134038 isoform X1 [Crassostrea virginica] (comp84382_c0_seq2;aalen=1306;62%;complete;clen=6321;BESTHIT_NR;XP_022338516.1;76.7;12;100.0;0.0e+00;2109.0;6565;XP_022338516.1)	comp84382_c0_seq2	148 kDa	7097200	6452100	6085900	8596200	7078600	6036100	9151000	0	5952700
40	Cluster of mitochondrial H+ ATPase a subunit [Pinctada fucata] (comp61508_c0_seq1;aalen=551;86%;complete;clen=1917;BESTHIT_NR;ABJ51956.1;86.8;2;99.8;1.2e-266;927.9;50426;ABJ51956.1)	comp61508_c0_seq1	59 kDa	21261000	15551000	33583000	26194000	23042000	23432000	16013000	0	16265000
41	Cluster of aldehyde dehydrogenase, mitochondrial-like [Mizuhopecten yessoensis] (comp71715_c0_seq1;aalen=520;75%;complete;clen=2075;BESTHIT_NR;XP_021346041.1;73.9;0;99.4;1.3e-228;801.6;6573;XP_021346041.1)	comp71715_c0_seq1	57 kDa	4940900	4800200	6335800	8896800	7940500	8891700	2528200	0	2909100
42	Cluster of Histone H4 OS=Octopus bimaculoides OX=37653 GN=OCBIM_22029078mg PE=3 SV=1 (A0A0L8GSZ5)	A0A0L8GSZ5	25 kDa	63234000	92519000	39297000	45980000	108610000	84638000	228770000	0	111500000
43	Cluster of TUDOR11 [Mytilus galloprovincialis] (comp81672_c1_seq1;aalen=893;66%;complete;clen=4062;BESTHIT_NR;AMK01822.1;100.0;0;100.0;0.0e+00;1773.4;29158;AMK01822.1)	comp81672_c1_seq1	100 kDa	7706600	4373500	6366300	3514800	5062300	5189700	3483400	0	2840900
44	Cluster of PREDICTED: cytosolic non-specific dipeptidase isoform X1 [Crassostrea gigas] (comp81316_c0_seq1;aalen=475;83%;complete;clen=1701;BESTHIT_NR;XP_019928389.1;79.5;0;98.5;4.5e-225;789.6;29159;XP_019928389.1)	comp81316_c0_seq1	53 kDa	9499000	10344000	15908000	16592000	20542000	9790500	8336100	0	15954000
45	Cluster of transitional endoplasmic reticulum ATPase isoform X2 [Mizuhopecten yessoensis] (comp73181_c0_seq1;aalen=801;66%;complete;clen=3621;BESTHIT_NR;XP_021378950.1;90.5;1;100.0;0.0e+00;1460.3;6573;XP_021378950.1)	comp73181_c0_seq1	89 kDa	5126500	3505800	8111300	4987900	4422200	2429700	2598300	0	3990800
46	Cluster of retinal dehydrogenase 1-like isoform X1 [Mizuhopecten yessoensis] (comp81710_c0_seq1;aalen=495;61%;complete;clen=2429;BESTHIT_NR;XP_021365646.1;77.4;0;100.0;2.4e-229;803.9;6573;XP_021365646.1)	comp81710_c0_seq1	54 kDa	16840000	13507000	13261000	13513000	14769000	13731000	7510000	0	18673000
47	Cluster of Isocitrate dehydrogenase [NADP] OS=Mytilus galloprovincialis OX=29158 PE=2 SV=1 (I1VYX3)	I1VYX3	51 kDa	11920000	14896000	14249000	10444000	5997000	9639500	25063000	0	15094000
48	Cluster of heat shock protein 60 [Ruditapes philippinarum] (comp80996_c0_seq4;aalen=577;74%;complete;clen=2323;BESTHIT_NR;AMY16439.1;81.5;0;95.3;1.4e-252;881.3;129788;AMY16439.1)	comp80996_c0_seq4	62 kDa	6491700	5493800	5065500	6730200	4854000	5917700	4189500	0	4690700
49	Cluster of galectin [Scapharca broughtonii] (comp76848_c0_seq1;aalen=556;72%;complete;clen=2314;BESTHIT_NR;AJW60777.1;73.7;1;99.8;6.0e-261;909.1;148819;AJW60777.1)	comp76848_c0_seq1	63 kDa	24033000	19422000	16336000	16309000	19837000	25420000	17984000	0	10954000
50	Cluster of hypothetical protein LOTGIDRAFT_185986 [Lottia gigantea] (comp81146_c1_seq1;aalen=623;82%;complete;clen=2269;BESTHIT_NR;XP_009047336.1;89.4;2;100.0;0.0e+00;1137.9;225164;XP_009047336.1)	comp81146_c1_seq1	69 kDa	6033900	5334700	6365700	6016100	3577600	5470800	5437500	0	5908300
51	Cluster of collagen-like protein-8, partial [Mytilus galloprovincialis] (comp81381_c0_seq1;aalen=646;92%;complete;clen=2098;BESTHIT_NR;AKS48186.1;99.5;0;33.7;2.1e-116;429.1;29158;AKS48186.1)	comp81381_c0_seq1	70 kDa	7649200	5064900	23586000	9789100	9505300	11262000	8594500	0	16401000
52	Cluster of ubiquitin-like modifier-activating enzyme 1 isoform X1 [Crassostrea virginica] (comp82576_c0_seq1;aalen=1059;89%;complete;clen=3554;BESTHIT_NR;XP_022332286.1;73.8;12;99.9;0.0e+00;1563.1;6565;XP_022332286.1)	comp82576_c0_seq1	118 kDa	4552300	3447500	5083000	1893700	2477700	2416200	3034400	0	2964200
53	Cluster of Small heat shock protein 24.1 OS=Mytilus galloprovincialis OX=29158 PE=2 SV=1 (G3GAE5)	G3GAE5	29 kDa	33964000	40206000	43026000	34148000	27141000	25377000	29263000	0	31210000
54	Cluster of PREDICTED: adenosylhomocysteinase A [Crassostrea gigas] (comp81799_c0_seq1;aalen=433;32%;complete-utrbad;clen=4034;BESTHIT_NR;XP_011412005.1;89.1;0;100.0;6.0e-232;812.4;29159;XP_011412005.1)	comp81799_c0_seq1	48 kDa	40904000	33450000	43580000	34792000	31503000	30110000	84356000	0	51208000
55	Cluster of PREDICTED: trifunctional enzyme subunit alpha, mitochondrial-like [Crassostrea gigas] (comp69900_c0_seq1;aalen=764;91%;complete;clen=2513;BESTHIT_NR;XP_011447164.1;64.4;7;96.6;2.0e-278;967.6;29159;XP_011447164.1)	comp69900_c0_seq1	83 kDa	7244400	6178800	5349000	8394000	5248700	5806000	7135700	0	5764100
56	Cluster of puromycin-sensitive aminopeptidase-like [Mizuhopecten yessoensis] (comp82415_c0_seq1;aalen=939;76%;complete;clen=3707;BESTHIT_NR;XP_021340205.1;71.7;1;92.1;0.0e+00;1296.2;6573;XP_021340205.1)	comp82415_c0_seq1	106 kDa	6986300	4753600	8908900	6046100	3673200	3828500	3577100	0	2935900
57	Cluster of sarco/endoplasmic reticulum calcium ATPase isoform B [Pinctada fucata] (comp79691_c0_seq1;aalen=1021;47%;complete-utrbad;clen=6397;BESTHIT_NR;ABS19816.1;88.4;3;100.0;0.0e+00;1816.6;50426;ABS19816.1)	comp79691_c0_seq1	112 kDa	3776500	4042500	3719600	4406500	4188300	4212100	4668900	0	3218800
58	Cluster of small heat shock protein 24.1 [Mytilus galloprovincialis] (comp70787_c0_seq3;aalen=240;63%;complete;clen=1139;BESTHIT_NR;AEP02968.1;75.7;7;100.0;7.4e-107;396.0;29158;AEP02968.1)	comp70787_c0_seq3	28 kDa	15827000	24427000	16827000	32720000	26571000	26074000	21881000	0	9718100
59	Cluster of isoform a, partial [Mytilus galloprovincialis] (comp71596_c0_seq1;aalen=502;81%;complete;clen=1845;BESTHIT_NR;OPL21594.1;100.0;0;100.0;4.5e-300;1038.9;29158;OPL21594.1)	comp71596_c0_seq1	56 kDa	7914900	9899900	16146000	14828000	17143000	10737000	13708000	0	6942000
60	Cluster of dolichyl-diphosphooligosaccharide--protein glycosyltransferase subunit 1-like [Mizuhopecten yessoensis] (comp81788_c0_seq1;aalen=601;87%;complete;clen=2057;BESTHIT_NR;XP_021341263.1;68.4;0;100.0;1.6e-235;824.7;6573;XP_021341263.1)	comp81788_c0_seq1	68 kDa	10987000	18598000	17218000	9488700	12567000	6646100	10621000	0	12440000
61	Cluster of cytosolic 10-formyltetrahydrofolate dehydrogenase-like isoform X1 [Crassostrea virginica] (comp81100_c0_seq2;aalen=924;69%;complete;clen=4019;BESTHIT_NR;XP_022300312.1;81.9;1;99.9;0.0e+00;1592.4;6565;XP_022300312.1)	comp81100_c0_seq2	102 kDa	7548100	7438300	6633400	4776500	5232300	5811200	6379300	0	4367300
62	hypothetical protein CAPTEDRAFT_154247 [Capitella teleta]	comp80669_c1_seq2	42 kDa	12870000	17578000	16532000	11102000	14822000	14954000	14941000	0	22269000
63	Cluster of PREDICTED: cytoplasmic dynein 1 heavy chain 1 isoform X12 [Crassostrea gigas] (comp84352_c0_seq4;aalen=4729;92%;complete;clen=15320;BESTHIT_NR;XP_011452279.1;65.2;86;76.3;0.0e+00;4659.7;29159;XP_011452279.1)	comp84352_c0_seq4	540 kDa	1590400	2479300	3337000	1433100	1314400	1099900	1460200	0	0
64	Cluster of PREDICTED: gelsolin-like protein 2 [Crassostrea gigas] (comp78895_c0_seq1;aalen=367;69%;complete;clen=1597;BESTHIT_NR;XP_011437904.1;73.6;0;100.0;5.3e-157;563.1;29159;XP_011437904.1)	comp78895_c0_seq1	42 kDa	6832800	11017000	8412700	7596600	7146500	5403800	9608200	0	7982400
65	PREDICTED: alcohol dehydrogenase class-3 isoform X2 [Crassostrea gigas]	comp66501_c0_seq2	31 kDa	14790000	4590300	10777000	15157000	14016000	16553000	14536000	0	4901300
66	Cluster of PREDICTED: plastin-3 [Crassostrea gigas] (comp83714_c1_seq1;aalen=623;53%;complete-utrpoor;clen=3475;BESTHIT_NR;XP_011415779.2;67.3;2;98.6;1.3e-240;841.6;29159;XP_011415779.2)	comp83714_c1_seq1	70 kDa	16037000	22806000	10849000	10001000	8292900	7211400	13364000	0	14597000
67	Cluster of fructose-bisphosphate aldolase-like [Crassostrea virginica] (comp81451_c1_seq1;aalen=363;68%;complete;clen=1584;BESTHIT_NR;XP_022340550.1;83.2;0;100.0;3.1e-173;617.1;6565;XP_022340550.1)	comp81451_c1_seq1	39 kDa	10731000	10291000	16078000	6311700	9359000	6539400	6135100	0	7364100
68	Cluster of shell nacre collagen-like protein 1, partial [Mytilus galloprovincialis] (comp72054_c0_seq1;aalen=449;91%;complete;clen=1478;BESTHIT_NR;AKQ70856.1;97.8;0;40.1;1.1e-90;343.2;29158;AKQ70856.1)	comp72054_c0_seq1	50 kDa	20287000	11393000	11340000	13859000	15960000	12062000	8352200	0	8126600
69	Cluster of beta-hexosaminidase subunit beta-like isoform X3 [Crassostrea virginica] (comp83786_c1_seq1;aalen=494;52%;complete-utrpoor;clen=2805;BESTHIT_NR;XP_022334577.1;62.9;9;99.6;3.3e-194;687.2;6565;XP_022334577.1)	comp83786_c1_seq1	56 kDa	12533000	6100700	12400000	22207000	27849000	19309000	10347000	0	13919000
70	cathepsin D [Pteria penguin]	comp83734_c0_seq6	43 kDa	14352000	36426000	24770000	34178000	46243000	22883000	28706000	0	22569000
71	Cluster of Histone H2B OS=Crassostrea gigas OX=29159 GN=CGI_10008078 PE=3 SV=1 (K1PUQ5)	K1PUQ5	14 kDa	47653000	47456000	0	144430000	165900000	85319000	28248000	0	0
72	Cluster of predicted protein [methanotrophic endosymbiont of Bathymodiolus azoricus (Menez Gwen)] (comp48786_c0_seq1;aalen=303;76%;complete;clen=1192;BESTHIT_NR;SCN46548.1;83.4;0;99.3;1.2e-138;501.9;343232;SCN46548.1)	comp48786_c0_seq1	33 kDa	0	0	0	42204000	31853000	29214000	0	0	39060000
73	Cluster of heat shock 70 kDa protein 4-like [Mizuhopecten yessoensis] (comp84269_c1_seq3;aalen=846;56%;complete-utrpoor;clen=4476;BESTHIT_NR;XP_021346238.1;64.4;6;93.5;5.6e-250;873.2;6573;XP_021346238.1)	comp84269_c1_seq3	96 kDa	6091500	5733300	3156300	3504200	4699500	3313200	5374000	0	1882300
74	Cluster of V-type proton ATPase subunit B [Crassostrea virginica] (comp79814_c0_seq1;aalen=517;69%;complete;clen=2247;BESTHIT_NR;XP_022289005.1;92.7;5;100.0;1.1e-280;974.5;6565;XP_022289005.1)	comp79814_c0_seq1	57 kDa	8517100	8212500	14170000	13587000	6118300	5364100	7442500	0	6730400
75	Cluster of uncharacterized protein LOC106475632 [Limulus polyphemus] (comp81898_c1_seq7;aalen=703;90%;complete;clen=2329;BESTHIT_NR;XP_013791764.1;38.8;17;98.3;3.8e-111;411.8;6850;XP_013791764.1)	comp81898_c1_seq7	79 kDa	5032300	4136400	3218600	4608900	2978100	2000200	3729700	0	1972000
76	Cluster of RNA-binding protein [Pinctada fucata] (comp68022_c0_seq1;aalen=604;76%;complete;clen=2371;BESTHIT_NR;ABP04054.1;77.1;20;100.0;2.8e-195;691.0;50426;ABP04054.1)	comp68022_c0_seq1	68 kDa	16769000	11242000	15618000	9622200	8614300	5745000	10162000	0	9673700
77	Cluster of PREDICTED: vinculin isoform X18 [Crassostrea gigas] (comp84238_c0_seq7;aalen=725;71%;complete;clen=3044;BESTHIT_NR;XP_011426098.1;72.9;18;99.7;5.9e-285;989.2;29159;XP_011426098.1)	comp84238_c0_seq7	80 kDa	2608200	2701900	4699600	2085400	1860200	1586200	2118100	0	3152000
78	Cluster of PREDICTED: rab GDP dissociation inhibitor beta [Crassostrea gigas] (comp79436_c1_seq1;aalen=440;37%;complete-utrbad;clen=3531;BESTHIT_NR;XP_011427772.1;74.3;0;99.8;2.1e-192;681.0;29159;XP_011427772.1)	comp79436_c1_seq1	49 kDa	5714500	5872800	7200400	8004000	7829300	7345100	3847700	0	5351600
79	Cluster of NAD(P) transhydrogenase, mitochondrial-like [Mizuhopecten yessoensis] (comp83685_c0_seq1;aalen=1068;87%;complete;clen=3672;BESTHIT_NR;XP_021346387.1;77.3;2;99.9;0.0e+00;1619.4;6573;XP_021346387.1)	comp83685_c0_seq1	113 kDa	3470600	5094600	3966000	5101100	4970000	2993800	4851000	0	4126000
80	shell myostracum nacrein-like protein 1, partial [Mytilus galloprovincialis]	comp82937_c0_seq1	138 kDa	5857600	5597000	7010200	12375000	16042000	10088000	3406900	0	4824900
81	Cluster of bifunctional glutamate/proline--tRNA ligase-like [Crassostrea virginica] (comp62163_c1_seq1;aalen=560;75%;complete;clen=2241;BESTHIT_NR;XP_022332512.1;67.2;31;100.0;8.5e-239;835.5;6565;XP_022332512.1)	comp62163_c1_seq1	64 kDa	4401300	9095100	0	6776300	5735600	3674700	21213000	0	0
82	phenylalanine--tRNA ligase beta subunit-like [Mizuhopecten yessoensis]	comp83889_c0_seq2	66 kDa	7028200	4924000	8650500	11662000	6940300	7328100	8615700	0	0
83	hypothetical protein BOX15_Mlig011396g1, partial [Macrostomum lignano]	comp82144_c1_seq1	16 kDa	44619000	28932000	52759000	17079000	20122000	17441000	16619000	0	29322000
84	Cluster of eukaryotic translation initiation factor 3 subunit A-like [Mizuhopecten yessoensis] (comp82583_c0_seq1;aalen=1207;89%;complete;clen=4045;BESTHIT_NR;XP_021368420.1;79.8;0;63.9;1.8e-302;1048.1;6573;XP_021368420.1)	comp82583_c0_seq1	142 kDa	3622500	2867300	2487600	3283100	3707800	1936300	2814100	0	0
85	fatty acid-binding protein, adipocyte-like [Crassostrea virginica]	comp76206_c0_seq1	14 kDa	9123800	9424000	20514000	8974600	18447000	13881000	31330000	0	23568000
86	Cluster of inter-alpha-trypsin inhibitor heavy chain H3-like isoform X1 [Crassostrea virginica] (comp77154_c0_seq1;aalen=885;83%;complete;clen=3178;BESTHIT_NR;XP_022300431.1;48.9;27;94.1;1.2e-218;769.2;6565;XP_022300431.1)	comp77154_c0_seq1	99 kDa	11803000	14137000	11867000	7739200	9053500	7840600	13532000	0	7981600
87	Cluster of PREDICTED: putative uncharacterized oxidoreductase YDR541C [Crassostrea gigas] (comp81189_c0_seq2;aalen=450;36%;complete-utrbad;clen=3705;BESTHIT_NR;XP_019928769.1;80.5;3;81.1;1.4e-167;598.6;29159;XP_019928769.1)	comp81189_c0_seq2	50 kDa	10912000	6055400	4771900	7572800	16311000	6097800	18543000	0	8818500
88	Cluster of PREDICTED: 40S ribosomal protein S3 [Crassostrea gigas] (comp74414_c0_seq2;aalen=241;52%;complete-utrpoor;clen=1380;BESTHIT_NR;XP_011438308.1;94.9;0;97.1;5.6e-123;449.5;29159;XP_011438308.1)	comp74414_c0_seq2	27 kDa	14909000	26781000	18022000	23672000	14937000	11432000	33138000	0	17607000
89	Cluster of PREDICTED: acyl-coenzyme A oxidase 2, peroxisomal-like [Lingula anatina] (comp81393_c0_seq4;aalen=655;74%;complete;clen=2629;BESTHIT_NR;XP_013421266.1;73.3;1;93.1;1.3e-262;914.8;7574;XP_013421266.1)	comp81393_c0_seq4	73 kDa	14372000	9024700	9075900	7220300	6799300	5457000	6643200	0	5427800
90	Cluster of Calmodulin OS=Lottia gigantea OX=225164 GN=LOTGIDRAFT_219848 PE=3 SV=1 (V4A2Z0)	V4A2Z0	19 kDa	5575500	9656900	9129400	0	0	0	7093400	0	5494700
91	Cluster of collagen-like protein-2 [Mytilus coruscus] (comp72803_c0_seq1;aalen=453;85%;complete;clen=1598;BESTHIT_NR;AKS48142.1;87.2;0;100.0;3.2e-220;773.5;42192;AKS48142.1)	comp72803_c0_seq1	50 kDa	12568000	5679200	20004000	7036000	6160200	8121200	7915700	0	9106800
92	adenylyl cyclase-associated protein 1-like isoform X3 [Crassostrea virginica]	comp83187_c0_seq2	64 kDa	5458000	3646700	9180800	11777000	10246000	6049300	9038400	0	5729000
93	Cluster of PREDICTED: glycogen phosphorylase, muscle form-like isoform X1 [Crassostrea gigas] (comp83943_c0_seq3;aalen=855;89%;complete;clen=2863;BESTHIT_NR;XP_011432878.1;82.8;19;99.5;0.0e+00;1497.6;29159;XP_011432878.1)	comp83943_c0_seq3	98 kDa	3932300	4115300	6552100	4188200	4839000	3617900	6105300	0	6210300
94	Cluster of 6-phosphogluconate dehydrogenase, decarboxylating-like [Crassostrea virginica] (comp78682_c0_seq1;aalen=483;77%;complete;clen=1885;BESTHIT_NR;XP_022343934.1;88.3;0;99.0;7.1e-250;872.1;6565;XP_022343934.1)	comp78682_c0_seq1	53 kDa	14119000	13678000	11175000	6222500	4136100	5044600	6401700	0	5802300
95	Cluster of PREDICTED: cytoplasmic aconitate hydratase isoform X2 [Crassostrea gigas] (comp84275_c0_seq2;aalen=892;60%;complete;clen=4410;BESTHIT_NR;XP_011411873.1;82.8;1;100.0;0.0e+00;1524.6;29159;XP_011411873.1)	comp84275_c0_seq2	98 kDa	3329400	4527800	4622600	4383300	3043000	3797400	2366100	0	2558000
96	PREDICTED: mesenchyme-specific cell surface glycoprotein [Crassostrea gigas]	comp53407_c0_seq1	47 kDa	6979000	0	7277800	16201000	3077300	7683100	5218000	0	7120800
97	PREDICTED: prostaglandin reductase 1 [Crassostrea gigas]	comp74642_c0_seq1	36 kDa	14774000	41985000	17118000	9457900	9110400	7763000	8540500	0	13971000
98	Cluster of Twitchin OS=Mytilus galloprovincialis OX=29158 GN=twitchin PE=2 SV=1 (Q7YT99)	Q7YT99	527 kDa	0	2420700	1617300	1846000	2471400	1298600	1575700	0	0
99	Cluster of Lethal(2) giant larvae protein-like 1 [Mizuhopecten yessoensis] (comp83951_c0_seq1;aalen=1123;90%;complete;clen=3716;BESTHIT_NR;OWF45664.1;70.1;46;99.5;0.0e+00;1337.4;6573;OWF45664.1)	comp83951_c0_seq1	125 kDa	5445400	0	2501700	4923400	5584600	4993400	4799700	0	2832700
100	Cluster of PREDICTED: serine/threonine-protein phosphatase 2A 65 kDa regulatory subunit A alpha isoform-like isoform X1 [Crassostrea gigas] (comp81958_c0_seq2;aalen=590;86%;complete;clen=2052;BESTHIT_NR;XP_011449631.1;89.1;0;34.2;7.1e-95;357.5;29159;XP_011449631.1)	comp81958_c0_seq2	65 kDa	12633000	9780700	11482000	1140200	1276500	0	7395900	0	8117400
101	Cluster of enoyl-CoA hydratase, mitochondrial-like [Mizuhopecten yessoensis] (comp70100_c0_seq1;aalen=296;65%;complete;clen=1356;BESTHIT_NR;XP_021350560.1;77.6;1;90.5;4.5e-114;420.2;6573;XP_021350560.1)	comp70100_c0_seq1	32 kDa	10762000	7519500	6677500	8631500	4473400	5057500	2505600	0	7509100
102	succinate-semialdehyde dehydrogenase, mitochondrial-like isoform X1 [Mizuhopecten yessoensis]	comp78569_c0_seq1	56 kDa	8783800	6889500	19214000	5723000	13085000	5753400	4734300	0	6778700
103	Cluster of cyclophilin A isoform 2 [Ruditapes philippinarum] (comp64630_c0_seq1;aalen=164;66%;complete;clen=747;BESTHIT_NR;ACU83230.1;83.5;0;100.0;2.5e-74;287.3;129788;ACU83230.1)	comp64630_c0_seq1	17 kDa	26012000	14922000	17635000	10939000	14292000	7943800	11816000	0	27215000
104	Cluster of 40S ribosomal protein S4-like [Crassostrea virginica] (comp66271_c0_seq1;aalen=260;88%;complete;clen=881;BESTHIT_NR;XP_022290789.1;87.7;0;100.0;5.5e-132;479.6;6565;XP_022290789.1)	comp66271_c0_seq1	30 kDa	16706000	19875000	15722000	26092000	19366000	17329000	17393000	0	21494000
105	Cluster of PREDICTED: dolichyl-diphosphooligosaccharide--protein glycosyltransferase subunit STT3A [Crassostrea gigas] (comp79875_c0_seq1;aalen=707;79%;complete;clen=2662;BESTHIT_NR;XP_011434154.1;86.9;3;99.9;0.0e+00;1258.4;29159;XP_011434154.1)	comp79875_c0_seq1	80 kDa	13981000	7592500	12205000	7847400	12189000	5175100	7124200	0	0
106	Cluster of Na(+)/H(+) exchange regulatory cofactor NHE-RF1-like isoform X1 [Mizuhopecten yessoensis] (comp84327_c1_seq1;aalen=531;34%;complete-utrbad;clen=4623;BESTHIT_NR;XP_021353087.1;49.2;59;100.0;1.3e-116;429.5;6573;XP_021353087.1)	comp84327_c1_seq1	59 kDa	12776000	8421200	7624500	8083900	6788700	4880200	10930000	0	5861200
107	uncharacterized protein LOC110464458 isoform X12 [Mizuhopecten yessoensis]	comp67845_c1_seq1	53 kDa	8395100	6158900	9562300	15003000	11003000	6755900	5305700	0	4845200
108	Cluster of 3-ketoacyl-CoA thiolase B, peroxisomal-like [Mizuhopecten yessoensis] (comp68447_c0_seq1;aalen=422;74%;complete;clen=1712;BESTHIT_NR;XP_021357349.1;67.9;6;99.8;1.2e-157;565.5;6573;XP_021357349.1)	comp68447_c0_seq1	45 kDa	5654200	4445900	3154100	5113400	7674300	5108400	2362900	0	683590
109	Cluster of probable methylmalonate-semialdehyde dehydrogenase [acylating], mitochondrial [Crassostrea virginica] (comp77597_c0_seq1;aalen=528;78%;complete;clen=2016;BESTHIT_NR;XP_022331028.1;83.5;2;96.2;5.4e-243;849.4;6565;XP_022331028.1)	comp77597_c0_seq1	57 kDa	4658100	9290600	9022700	6915600	7306500	5110800	5083900	0	5002600
110	Cluster of PREDICTED: heterogeneous nuclear ribonucleoprotein 87F-like isoform X3 [Aplysia californica] (comp74577_c0_seq1;aalen=351;63%;complete;clen=1654;BESTHIT_NR;XP_012945445.1;65.0;1;50.4;2.9e-59;238.4;6500;XP_012945445.1)	comp74577_c0_seq1	37 kDa	4034000	4231700	3189100	8746400	6653700	3674200	3229600	0	1309900
111	Cluster of PREDICTED: 60S ribosomal protein L4 [Crassostrea gigas] (comp67877_c0_seq1;aalen=386;89%;complete;clen=1298;BESTHIT_NR;XP_011430019.1;83.5;0;89.4;4.0e-163;583.6;29159;XP_011430019.1)	comp67877_c0_seq1	43 kDa	18141000	18435000	10323000	18027000	26596000	19381000	20004000	0	11371000
112	Cluster of malate dehydrogenase precursor [Nucella lapillus] (comp78308_c0_seq1;aalen=341;77%;complete;clen=1316;BESTHIT_NR;AAF27650.1;71.0;0;100.0;1.3e-128;468.8;51631;AAF27650.1)	comp78308_c0_seq1	36 kDa	0	20007000	13623000	7908100	8511500	11324000	5670500	0	12124000
113	PREDICTED: 60S ribosomal protein L5-like [Lingula anatina]	comp36653_c0_seq1	34 kDa	12053000	11258000	15130000	15292000	25776000	16199000	14216000	0	10085000
114	laminin subunit alpha-like [Crassostrea virginica]	comp76312_c2_seq2	225 kDa	1795000	2375800	1555400	2901000	1862000	1410000	2716000	0	3431600
115	peroxisomal bifunctional enzyme-like [Mizuhopecten yessoensis]	comp80274_c5_seq1	80 kDa	4448600	3217500	7521700	2625800	3386900	1447900	0	0	3867300
116	PREDICTED: laminin subunit beta-1 [Crassostrea gigas]	comp84307_c0_seq5	197 kDa	2545800	2695500	2188200	906830	2477500	993130	2192400	0	1948000
117	Cluster of GST class-pi OS=Mytilus edulis OX=6550 PE=2 SV=1 (Q6Q5Y5)	Q6Q5Y5	24 kDa	11389000	11601000	11989000	4693200	6742900	3881200	9873800	0	8732900
118	Cluster of 40S ribosomal protein S2 [Crassostrea virginica] (comp69187_c0_seq1;aalen=287;88%;complete;clen=976;BESTHIT_NR;XP_022314556.1;91.8;0;80.5;1.9e-117;431.4;6565;XP_022314556.1)	comp69187_c0_seq1	31 kDa	19904000	7460300	13798000	7774600	15158000	11596000	13460000	0	16413000
119	PREDICTED: nucleolin-like, partial [Biomphalaria glabrata]	comp79402_c0_seq4	51 kDa	6843100	4833600	7919700	7792500	6829700	6076600	7530800	0	6258800
120	Cluster of PREDICTED: coatomer subunit alpha [Crassostrea gigas] (comp82054_c0_seq1;aalen=1225;91%;complete;clen=4026;BESTHIT_NR;XP_011420529.1;88.5;4;100.0;0.0e+00;1796.9;29159;XP_011420529.1)	comp82054_c0_seq1	137 kDa	4826600	2636300	4526500	2811600	1843900	2272500	2935400	0	2146700
121	hypothetical protein AM593_06697, partial [Mytilus galloprovincialis]	comp79462_c0_seq4	36 kDa	6650500	5458200	2397100	12276000	7377500	3882000	7053400	0	4277900
122	hypothetical protein LOTGIDRAFT_231723 [Lottia gigantea]	comp81589_c0_seq1	87 kDa	7653100	8095800	1921800	5884300	6244100	2787900	8277600	0	2282100
123	Cluster of mytichitin 3 [Mytilus coruscus] (comp71664_c0_seq1;aalen=483;87%;complete;clen=1663;BESTHIT_NR;AIF74557.1;65.4;58;98.1;1.1e-170;609.0;42192;AIF74557.1)	comp71664_c0_seq1	54 kDa	19158000	9605100	12382000	28921000	20849000	10998000	14172000	0	8810300
124	Cluster of PREDICTED: neutral alpha-glucosidase AB isoform X3 [Crassostrea gigas] (comp77733_c0_seq1;aalen=893;86%;complete;clen=3117;BESTHIT_NR;XP_011427688.1;69.7;2;99.9;0.0e+00;1307.7;29159;XP_011427688.1)	comp77733_c0_seq1	102 kDa	3928200	3015600	2572900	5458000	3563000	3573000	0	0	2782900
125	Cluster of hypothetical protein LOTGIDRAFT_221335 [Lottia gigantea] (comp82813_c1_seq1;aalen=413;99%;partial;clen=1242;BESTHIT_NR;XP_009064001.1;87.8;2;98.5;1.7e-207;731.1;225164;XP_009064001.1)	comp82813_c1_seq1	45 kDa	5398900	5014100	7062900	5217200	5919900	4508400	5325300	0	3611100
126	Cluster of Receptor of Activated Kinase C 1 [Mya arenaria] (comp59305_c0_seq1;aalen=317;83%;complete;clen=1145;BESTHIT_NR;CAL48986.1;95.6;1;100.0;7.4e-155;555.8;6604;CAL48986.1)	comp59305_c0_seq1	35 kDa	12985000	14982000	18368000	25880000	22914000	8024700	8898900	0	15074000
127	Cluster of Malate dehydrogenase OS=Mytilus galloprovincialis OX=29158 PE=2 SV=1 (Q3S892)	Q3S892	36 kDa	6399000	11303000	12047000	17199000	15153000	6208600	16032000	0	16568000
128	Cluster of vigilin-like [Mizuhopecten yessoensis] (comp84132_c0_seq7;aalen=602;92%;partial3;clen=1951;BESTHIT_NR;XP_021360874.1;69.4;15;100.0;3.2e-236;827.0;6573;XP_021360874.1)	comp84132_c0_seq7	68 kDa	3759800	2949000	4639300	3271200	3107400	3795800	2612900	0	0
129	Cluster of PREDICTED: aspartate aminotransferase, cytoplasmic [Crassostrea gigas] (comp83114_c0_seq2;aalen=408;64%;complete;clen=1889;BESTHIT_NR;XP_011430094.1;64.5;1;100.0;3.1e-158;567.4;29159;XP_011430094.1)	comp83114_c0_seq2	46 kDa	4988100	4782300	5071700	6373800	6786300	5304400	4720300	0	4251600
130	citrate synthase, mitochondrial-like [Mizuhopecten yessoensis]	comp76874_c0_seq2	52 kDa	14705000	19073000	11580000	9469100	9662500	10414000	19078000	0	14260000
131	Cluster of carboxypeptidase B-like isoform X2 [Crassostrea virginica] (comp70715_c0_seq1;aalen=418;87%;complete;clen=1432;BESTHIT_NR;XP_022344357.1;61.0;16;99.5;5.3e-145;523.5;6565;XP_022344357.1)	comp70715_c0_seq1	48 kDa	8669200	5168600	6204300	12731000	4465600	7770700	3692700	0	4682500
132	Cluster of eukaryotic initiation factor 4A-I-like [Crassostrea virginica] (comp72025_c0_seq1;aalen=417;65%;complete;clen=1927;BESTHIT_NR;XP_022288944.1;88.2;0;100.0;3.4e-208;733.4;6565;XP_022288944.1)	comp72025_c0_seq1	47 kDa	0	1940800	2780600	3641200	3677800	3356600	6647400	0	11648000
133	endoglucanase 13-like [Mizuhopecten yessoensis]	comp71939_c0_seq1	48 kDa	3824700	5179600	5153200	6365800	3826200	4637500	4757500	0	3154800
134	Cluster of Ribosomal protein S3a (Fragment) OS=Mytilus trossulus OX=6551 PE=2 SV=1 (A0A3G1CJN6)	A0A3G1CJN6	30 kDa	8335700	11452000	14893000	12643000	13003000	12530000	28422000	0	14565000
135	Cluster of Ras-related protein Rab-1A [Haliotis discus discus] (comp74461_c0_seq1;aalen=205;20%;complete-utrbad;clen=2975;BESTHIT_NR;ABO26625.1;95.6;0;100.0;8.2e-107;395.6;91233;ABO26625.1)	comp74461_c0_seq1	23 kDa	1523300	2897000	2599200	8086600	6904700	8990100	0	0	0
136	Cluster of GST1 [Azumapecten farreri] (comp70288_c0_seq3;aalen=236;78%;complete;clen=902;BESTHIT_NR;ACF25902.1;65.4;2;99.6;5.8e-88;333.2;106299;ACF25902.1)	comp70288_c0_seq3	28 kDa	26379000	17648000	44757000	12583000	11448000	7412500	8633400	0	13479000
137	Cluster of PREDICTED: mitochondrial-processing peptidase subunit beta-like [Octopus bimaculoides] (comp73984_c0_seq1;aalen=480;69%;partial5;clen=2086;BESTHIT_NR;XP_014784742.1;77.0;1;93.3;9.0e-205;722.2;37653;XP_014784742.1)	comp73984_c0_seq1	53 kDa	6915700	13462000	12590000	4700000	5026600	4884000	5801300	0	8297300
138	Cluster of alpha-adducin-like isoform X3 [Mizuhopecten yessoensis] (comp84259_c0_seq4;aalen=805;44%;complete-utrbad;clen=5477;BESTHIT_NR;XP_021374347.1;66.2;37;96.0;2.7e-294;1020.4;6573;XP_021374347.1)	comp84259_c0_seq4	90 kDa	5142700	3605200	2091900	3820900	5187400	3306500	3510100	0	3032400
139	kyphoscoliosis peptidase-like [Crassostrea virginica]	comp31425_c0_seq1	19 kDa	21398000	19076000	22713000	29400000	32399000	16786000	19126000	0	10058000
140	Caffeoyl-CoA O-methyltransferase [Mizuhopecten yessoensis]	comp70173_c0_seq9	30 kDa	15453000	12806000	31101000	10369000	9816600	5551400	9693000	0	10449000
141	L-amino-acid oxidase-like isoform X1 [Orbicella faveolata]	comp80732_c0_seq1	66 kDa	14542000	23422000	9456600	7855400	5320300	4826100	4078300	0	8224400
142	PREDICTED: uncharacterized protein LOC105347472 isoform X1 [Crassostrea gigas]	comp83083_c0_seq3	72 kDa	6192700	5954700	3295200	3633600	4343700	4365700	7867600	0	4382200
143	Cluster of T-complex protein 1 subunit gamma-like [Crassostrea virginica] (comp80587_c0_seq1;aalen=548;79%;complete;clen=2072;BESTHIT_NR;XP_022335119.1;85.0;2;99.5;1.7e-263;917.5;6565;XP_022335119.1)	comp80587_c0_seq1	60 kDa	7095200	7003600	9848100	6305100	5327900	3595000	4852400	0	6485300
144	Cluster of polyadenylate-binding protein 4-like isoform X2 [Mizuhopecten yessoensis] (comp82093_c0_seq1;aalen=647;56%;complete-utrpoor;clen=3413;BESTHIT_NR;XP_021346404.1;76.5;22;98.3;3.3e-263;916.8;6573;XP_021346404.1)	comp82093_c0_seq1	72 kDa	6922000	9116400	4385300	4643100	4328900	3959000	5102500	0	3750500
145	elongation factor 1-gamma-like [Crassostrea virginica]	comp63009_c0_seq1	49 kDa	6247500	2963500	4770700	9700100	12575000	11725000	4443900	0	4896700
146	uncharacterized protein LOC110453031 [Mizuhopecten yessoensis]	comp79310_c0_seq1	42 kDa	29599000	10133000	10023000	10179000	9676800	11608000	7149200	0	4693400
147	Cluster of nucleolar protein 56-like [Crassostrea virginica] (comp76712_c0_seq1;aalen=521;75%;complete;clen=2075;BESTHIT_NR;XP_022344896.1;80.5;0;83.9;5.9e-202;713.0;6565;XP_022344896.1)	comp76712_c0_seq1	58 kDa	3178300	3467000	4266300	2748400	2764700	2947500	1005000	0	2177100
148	uncharacterized protein LOC111111285 isoform X1 [Crassostrea virginica]	comp73921_c0_seq1	43 kDa	1568700	6293600	5327600	11922000	11014000	8503000	8306900	0	3482800
149	UDP-N-acetylhexosamine pyrophosphorylase-like isoform X2 [Crassostrea virginica]	comp84021_c1_seq3	58 kDa	5259500	3989000	3674000	4027600	3170400	2283200	3537700	0	2065300
150	Cluster of PREDICTED: peptidyl-prolyl cis-trans isomerase B [Crassostrea gigas] (comp79008_c1_seq12;aalen=208;44%;complete-utrbad;clen=1398;BESTHIT_NR;XP_019921722.1;83.5;3;98.1;8.1e-94;352.4;29159;XP_019921722.1)	comp79008_c1_seq12	23 kDa	23463000	12519000	14592000	14311000	8746100	26404000	11755000	0	22597000
151	Cluster of tryptophan--tRNA ligase, cytoplasmic-like [Crassostrea virginica] (comp77120_c0_seq2;aalen=409;55%;complete-utrpoor;clen=2216;BESTHIT_NR;XP_022324431.1;75.9;0;96.3;3.6e-178;633.6;6565;XP_022324431.1)	comp77120_c0_seq2	47 kDa	6841400	22305000	16398000	6140100	8384400	4726900	6780100	0	7798200
152	selenium-binding protein 1-A-like isoform X2 [Mizuhopecten yessoensis]	comp76555_c5_seq9utrorf	58 kDa	16152000	10648000	13965000	6447400	9442300	9515700	7844600	0	8459900
153	aldehyde dehydrogenase family 3 member B1-like isoform X1 [Crassostrea virginica]	comp81708_c0_seq3	56 kDa	10469000	13963000	5690800	16704000	6724300	6564200	5311200	0	0
154	Cluster of Dihydropyrimidinase [Mizuhopecten yessoensis] (comp80348_c0_seq2;aalen=622;82%;complete;clen=2268;BESTHIT_NR;OWF36385.1;82.2;8;93.1;1.6e-291;1010.7;6573;OWF36385.1)	comp80348_c0_seq2	69 kDa	6616600	3383800	4657400	9097600	5130000	4753400	4995100	0	3207100
155	Cluster of T-complex protein 1 subunit beta-like [Crassostrea virginica] (comp79837_c0_seq1;aalen=532;88%;complete;clen=1817;BESTHIT_NR;XP_022286485.1;84.7;0;99.2;2.7e-250;873.6;6565;XP_022286485.1)	comp79837_c0_seq1	58 kDa	3857800	3308300	5821600	7617400	5307600	3276900	2191300	0	2199700
156	Cluster of unconventional myosin-VI-like isoform X2 [Crassostrea virginica] (comp82425_c0_seq1;aalen=959;96%;partial3;clen=2977;BESTHIT_NR;XP_022287814.1;78.1;14;95.7;0.0e+00;1461.4;6565;XP_022287814.1)	comp82425_c0_seq1	111 kDa	3204300	3664000	3391300	5339800	6151000	3559100	2878600	0	0
157	Cluster of T-complex protein 1 subunit theta-like [Crassostrea virginica] (comp77767_c1_seq1;aalen=544;90%;complete;clen=1803;BESTHIT_NR;XP_022294447.1;79.4;0;100.0;4.4e-256;892.9;6565;XP_022294447.1)	comp77767_c1_seq1	59 kDa	7177400	7554100	4419300	5833800	5181900	6855300	0	0	2966200
158	Cluster of PREDICTED: programmed cell death 6-interacting protein isoform X5 [Crassostrea gigas] (comp82786_c0_seq11;aalen=883;90%;complete;clen=2930;BESTHIT_NR;XP_011426634.1;75.1;1;83.7;0.0e+00;1109.0;29159;XP_011426634.1)	comp82786_c0_seq11	99 kDa	3800500	3410400	5341700	2534800	1585100	669770	0	0	0
159	Uncharacterized protein (Fragment) OS=Mytilus galloprovincialis OX=29158 GN=AM593_00614 PE=4 SV=1	A0A409V8P0 (+1)	16 kDa	40746000	0	60258000	57395000	65433000	61533000	84512000	0	45368000
160	PREDICTED: villin-1 isoform X1 [Crassostrea gigas]	comp83443_c0_seq2	94 kDa	5306700	6408000	6294300	5259700	4673500	4280700	5419400	0	6160000
161	Cluster of PREDICTED: sorting nexin-2 [Crassostrea gigas] (comp74739_c0_seq1;aalen=449;46%;partial5-utrbad;clen=2920;BESTHIT_NR;XP_011436985.1;74.0;0;83.1;6.5e-157;563.1;29159;XP_011436985.1)	comp74739_c0_seq1	51 kDa	5517300	4589600	5301800	5561200	4644300	6403500	4895300	0	4948100
162	Cluster of protein disulfide-isomerase A5-like [Mizuhopecten yessoensis] (comp80263_c3_seq5;aalen=511;93%;complete;clen=1638;BESTHIT_NR;XP_021377087.1;63.3;6;98.6;3.2e-192;680.6;6573;XP_021377087.1)	comp80263_c3_seq5	57 kDa	2051100	0	16582000	5683600	5737300	4160100	0	0	6516600
163	PREDICTED: uncharacterized protein LOC105345263 [Crassostrea gigas]	comp73829_c0_seq1	73 kDa	3008300	4574100	3900300	4500400	4260400	6145300	3822200	0	4792300
164	tripartite motif-containing protein 45-like isoform X1 [Mizuhopecten yessoensis]	comp83477_c0_seq3	78 kDa	4196800	4926000	6564300	4452600	5943500	2962400	4063900	0	0
165	Cluster of PREDICTED: uncharacterized protein LOC105333602 [Crassostrea gigas] (comp75494_c0_seq1;aalen=318;63%;complete;clen=1513;BESTHIT_NR;XP_019924997.1;71.6;0;98.4;3.0e-140;507.3;29159;XP_019924997.1)	comp75494_c0_seq1	37 kDa	8445700	8620400	9504200	5366900	5695800	3838400	3336500	0	4747300
166	Cluster of flotillin-1-like isoform X1 [Mizuhopecten yessoensis] (comp82164_c1_seq1;aalen=427;52%;complete-utrpoor;clen=2465;BESTHIT_NR;XP_021361554.1;81.5;0;100.0;2.1e-112;415.2;6573;XP_021361554.1)	comp82164_c1_seq1	47 kDa	2150200	7825100	11011000	4959100	1491900	6068100	2765100	0	4275400
167	PREDICTED: peroxiredoxin-6-like [Amphimedon queenslandica]	comp73248_c0_seq2	24 kDa	16334000	25362000	25716000	10268000	18911000	11211000	21598000	0	11550000
168	hypothetical protein LOTGIDRAFT_161773 [Lottia gigantea]	comp80363_c0_seq2	49 kDa	11263000	16669000	8137200	10009000	5852800	4484900	13304000	0	20096000
169	microtubule-associated protein 1B-like isoform X2 [Mizuhopecten yessoensis]	comp81157_c0_seq11	165 kDa	0	0	3557400	2331200	2634500	2611400	2457600	0	0
170	Cluster of T-complex protein 1 subunit eta-like [Crassostrea virginica] (comp76149_c0_seq1;aalen=542;78%;complete;clen=2072;BESTHIT_NR;XP_022288360.1;86.2;0;100.0;9.3e-267;928.3;6565;XP_022288360.1)	comp76149_c0_seq1	59 kDa	1397000	1794300	3954000	5288600	2958700	4601000	1267100	0	1853600
171	Cluster of PREDICTED: peroxisomal multifunctional enzyme type 2 isoform X2 [Crassostrea gigas] (comp78351_c0_seq1;aalen=734;80%;complete;clen=2728;BESTHIT_NR;XP_019921946.1;72.7;7;100.0;0.0e+00;1076.2;29159;XP_019921946.1)	comp78351_c0_seq1	79 kDa	9420500	9702500	8370200	5806600	5110100	6442200	8084000	0	6768600
172	Cluster of aconitate hydratase, mitochondrial-like [Mizuhopecten yessoensis] (comp80593_c1_seq1;aalen=782;88%;complete;clen=2662;BESTHIT_NR;XP_021377219.1;79.9;1;100.0;0.0e+00;1315.8;6573;XP_021377219.1)	comp80593_c1_seq1	85 kDa	2442600	3187400	2807200	3820700	2573300	2361600	0	0	626050
173	Cluster of fatty acyl-CoA hydrolase precursor, medium chain-like [Crassostrea virginica] (comp82147_c0_seq1;aalen=574;64%;complete;clen=2655;BESTHIT_NR;XP_022305698.1;40.4;18;92.9;6.9e-111;410.6;6565;XP_022305698.1)	comp82147_c0_seq1	64 kDa	4768700	12207000	9870000	11445000	14133000	7229400	3373400	0	8011000
174	papilin-like isoform X5 [Mizuhopecten yessoensis]	comp74778_c0_seq1	141 kDa	1576700	3072000	2864800	3627900	3482800	3509000	1522900	0	0
175	Cluster of PREDICTED: AP-1 complex subunit beta-1 [Crassostrea gigas] (comp82823_c0_seq2;aalen=940;89%;complete;clen=3143;BESTHIT_NR;XP_011431346.1;85.4;11;100.0;0.0e+00;1524.6;29159;XP_011431346.1)	comp82823_c0_seq2	104 kDa	4871500	4748000	5604800	3639000	4953400	3539200	0	0	0
176	Ribosome-binding protein 1 [Mizuhopecten yessoensis]	comp80614_c0_seq1	62 kDa	2404800	2901100	2801000	2451800	3838700	6191100	2478900	0	1666500
177	Poly(ADP-ribose) polymerase pme-5 [Mizuhopecten yessoensis]	comp74383_c0_seq1	194 kDa	1514800	1914000	2561000	875330	1293400	1501900	0	0	0
178	lupus La protein homolog [Crassostrea virginica]	comp81442_c0_seq1	48 kDa	6827700	9169600	7456000	7232700	6452800	4792000	10572000	0	4576600
179	vigilin-like [Crassostrea virginica]	comp84132_c0_seq1	77 kDa	6971100	6830900	8342300	3864900	5291100	3399100	6939700	0	0
180	Cluster of Go-alpha OS=Argopecten irradians OX=31199 GN=Go-alpha PE=2 SV=1 (A0A2H4WCW8)	A0A2H4WCW8	40 kDa	0	0	0	3932100	5100000	5213100	0	0	0
181	Cluster of PREDICTED: protein disulfide-isomerase A6 [Crassostrea gigas] (comp81310_c1_seq2;aalen=438;66%;complete;clen=1971;BESTHIT_NR;XP_011446200.1;70.6;6;99.1;5.7e-174;619.8;29159;XP_011446200.1)	comp81310_c1_seq2	48 kDa	9858400	14535000	7292500	7724700	8391400	8071200	4968300	0	9728800
182	Cluster of AP-2 complex subunit alpha-2-like [Mizuhopecten yessoensis] (comp82494_c0_seq3;aalen=954;86%;complete;clen=3302;BESTHIT_NR;XP_021353098.1;82.7;7;99.9;0.0e+00;1528.1;6573;XP_021353098.1)	comp82494_c0_seq3	106 kDa	2698200	0	3134800	2571300	2338000	2511400	3020100	0	0
183	Cluster of eIF-2-alpha kinase activator GCN1-like [Mizuhopecten yessoensis] (comp81260_c0_seq3;aalen=1647;73%;complete;clen=6765;BESTHIT_NR;XP_021364805.1;73.3;8;100.0;0.0e+00;2360.5;6573;XP_021364805.1)	comp81260_c0_seq3	181 kDa	1766600	1211400	3134400	2284000	1067900	3141400	193350	0	1925800
184	regucalcin-like [Mizuhopecten yessoensis]	comp36127_c0_seq1	19 kDa	8850300	0	13596000	18227000	9410300	13739000	2563700	0	6818400
185	integrin beta-PS-like isoform X1 [Mizuhopecten yessoensis]	comp75625_c3_seq10	89 kDa	5610900	7151200	4125400	3952400	4639400	2313800	4174900	0	2034700
186	Cluster of CAT [Mytilus coruscus] (comp79993_c0_seq6;aalen=512;78%;complete;clen=1967;BESTHIT_NR;AQY56552.1;98.0;0;100.0;2.1e-305;1056.6;42192;AQY56552.1)	comp79993_c0_seq6	58 kDa	6097600	5513800	5604200	3363800	1497300	3044800	7362900	0	2864600
187	Cluster of phosphoglycerate kinase-like [Crassostrea virginica] (comp81690_c0_seq6;aalen=440;100%;partial;clen=1320;BESTHIT_NR;XP_022303482.1;82.9;0;94.1;1.2e-190;675.2;6565;XP_022303482.1)	comp81690_c0_seq6	47 kDa	7225500	5091400	7058500	5475300	7560500	4164500	5558800	0	5667100
188	PREDICTED: cathepsin L1 isoform X1 [Crassostrea gigas]	comp70865_c0_seq2	28 kDa	21711000	19357000	14464000	20363000	11925000	16218000	19462000	0	14286000
189	dolichyl-diphosphooligosaccharide--protein glycosyltransferase subunit 2-like [Mizuhopecten yessoensis]	comp80399_c0_seq1	38 kDa	9394000	5030100	11640000	15625000	8620400	5883800	8344000	0	10613000
190	LOW QUALITY PROTEIN: annexin A4-like [Crassostrea virginica]	comp83060_c0_seq11	62 kDa	15576000	11597000	16863000	8529800	6461600	4796800	27773000	0	7232700
191	Cluster of T-complex protein 1 subunit zeta-like [Crassostrea virginica] (comp80645_c0_seq1;aalen=531;94%;complete;clen=1687;BESTHIT_NR;XP_022343209.1;86.1;0;100.0;8.8e-262;911.8;6565;XP_022343209.1)	comp80645_c0_seq1	58 kDa	9322800	4759000	5012100	4743800	4937200	3557400	6638700	0	4571300
192	Cluster of pyruvate kinase PKM-like isoform X6 [Crassostrea virginica] (comp78512_c0_seq8;aalen=606;60%;complete;clen=3020;BESTHIT_NR;XP_022311729.1;77.3;5;98.8;6.3e-264;919.1;6565;XP_022311729.1)	comp78512_c0_seq8	66 kDa	5226500	9105100	7725300	4229200	4887300	3494500	4580000	0	8492300
193	Cluster of PREDICTED: lysosomal alpha-mannosidase [Crassostrea gigas] (comp83541_c0_seq3;aalen=898;75%;complete;clen=3563;BESTHIT_NR;XP_011454672.1;64.6;4;99.8;0.0e+00;1244.6;29159;XP_011454672.1)	comp83541_c0_seq3	102 kDa	6625100	4636700	8592200	6406300	3653500	3568400	4491100	0	7377700
194	Cluster of V-type proton ATPase subunit H-like [Mizuhopecten yessoensis] (comp83735_c0_seq3;aalen=479;63%;complete;clen=2281;BESTHIT_NR;XP_021343458.1;83.7;2;100.0;1.9e-226;794.3;6573;XP_021343458.1)	comp83735_c0_seq3	56 kDa	3825000	5185200	4638200	2648800	2345700	1959400	0	0	0
195	glutathione S-transferase sigma 3 [Mytilus galloprovincialis]	comp74664_c0_seq1	24 kDa	14207000	9950200	12901000	5271100	5063500	3192900	15257000	0	5497000
196	PREDICTED: uncharacterized protein LOC105333593 [Crassostrea gigas]	comp76953_c0_seq2	53 kDa	16300000	9105300	6181900	8614700	10063000	7181300	6565500	0	3352300
197	Cluster of ubiquitin-40S ribosomal protein S27a [Crassostrea gigas] (comp61878_c0_seq1;aalen=158;83%;complete;clen=571;BESTHIT_NR;NP_001292281.1;99.4;0;97.5;1.6e-65;258.1;6565;NP_001292281.1)	comp61878_c0_seq1	18 kDa	17374000	23153000	17319000	27358000	42205000	24552000	18965000	0	0
198	Cluster of PREDICTED: vesicle-fusing ATPase 1 [Crassostrea gigas] (comp82559_c0_seq1;aalen=755;88%;complete;clen=2558;BESTHIT_NR;XP_011455309.1;76.3;1;98.3;0.0e+00;1149.8;29159;XP_011455309.1)	comp82559_c0_seq1	84 kDa	4269000	4503900	3312000	4740700	4679700	2380400	0	0	2978700
199	Cluster of hypothetical protein AM593_06933, partial [Mytilus galloprovincialis] (comp41493_c0_seq1;aalen=156;93%;partial5;clen=503;BESTHIT_NR;OPL33400.1;90.1;0;97.4;1.5e-71;278.1;29158;OPL33400.1)	comp41493_c0_seq1	17 kDa	18152000	10958000	17590000	9917500	20601000	21006000	8320100	0	17561000
200	Cluster of PREDICTED: heterogeneous nuclear ribonucleoproteins A2/B1 isoform X6 [Crassostrea gigas] (comp75327_c0_seq3;aalen=354;74%;complete;clen=1436;BESTHIT_NR;XP_019924945.1;66.9;0;47.7;1.4e-61;246.1;29159;XP_019924945.1)	comp75327_c0_seq3	37 kDa	0	2292900	5823000	6302900	4664000	3038300	7298800	0	7213900
201	cathepsin B-like [Crassostrea virginica]	comp75670_c0_seq1	37 kDa	23881000	13881000	12284000	23878000	17633000	14387000	21544000	0	6342800
202	Cluster of insulin-like growth factor 2 mRNA-binding protein 2 isoform X1 [Crassostrea virginica] (comp75492_c0_seq2;aalen=602;34%;complete-utrbad;clen=5304;BESTHIT_NR;XP_022305782.1;65.8;36;99.8;3.7e-208;733.8;6565;XP_022305782.1)	comp75492_c0_seq2	67 kDa	7833500	4785400	3255300	6682000	5009900	3808100	3885200	0	3664400
203	Cluster of heterogeneous nuclear ribonucleoprotein U-like isoform X1 [Crassostrea virginica] (comp80320_c0_seq4;aalen=841;86%;complete;clen=2935;BESTHIT_NR;XP_022332048.1;65.7;31;75.3;1.5e-175;625.9;6565;XP_022332048.1)	comp80320_c0_seq4	94 kDa	6197500	8786400	14664000	11437000	8036800	10295000	1957200	0	16822000
204	Cluster of 60S ribosomal protein L7-like [Crassostrea virginica] (comp67890_c0_seq1;aalen=243;90%;complete;clen=813;BESTHIT_NR;XP_022339290.1;76.8;0;99.2;9.8e-99;369.0;6565;XP_022339290.1)	comp67890_c0_seq1	28 kDa	0	0	0	16107000	23881000	31520000	0	0	14603000
205	PREDICTED: coronin-1B-like isoform X2 [Biomphalaria glabrata]	comp83469_c0_seq4	57 kDa	3487000	6880500	5911500	10171000	10686000	8170900	7450900	0	8278400
206	Cluster of electron transfer flavoprotein subunit alpha, mitochondrial-like [Mizuhopecten yessoensis] (comp76588_c0_seq3;aalen=336;79%;complete;clen=1271;BESTHIT_NR;XP_021354485.1;79.5;2;99.7;3.3e-145;523.9;6573;XP_021354485.1)	comp76588_c0_seq3	36 kDa	2308900	7976900	2763300	7471500	4460500	5726800	2090800	0	0
207	integrin alpha-9-like isoform X2 [Mizuhopecten yessoensis]	comp82129_c0_seq4	123 kDa	2465500	1939600	1992200	4218700	3259000	2095100	2338700	0	0
208	Cluster of major egg antigen-like [Mizuhopecten yessoensis] (comp59983_c0_seq1;aalen=337;71%;complete;clen=1428;BESTHIT_NR;XP_021350380.1;69.8;8;99.7;2.0e-126;461.5;6573;XP_021350380.1)	comp59983_c0_seq1	39 kDa	0	0	5154200	6086200	4712300	4769900	5311000	0	3863500
209	Cluster of PREDICTED: transaldolase isoform X1 [Crassostrea gigas] (comp78790_c0_seq1;aalen=330;65%;complete;clen=1509;BESTHIT_NR;XP_011437262.1;76.0;0;99.7;9.7e-142;512.3;29159;XP_011437262.1)	comp78790_c0_seq1	37 kDa	7328300	5848800	6624600	4993500	6180700	5585300	5752600	0	1816500
210	mammalian ependymin-related protein 1-like [Mizuhopecten yessoensis]	comp57894_c0_seq1	22 kDa	0	0	107340000	77464000	108770000	89551000	144110000	0	62093000
211	uncharacterized protein LOC110466562 [Mizuhopecten yessoensis]	comp73588_c0_seq1	37 kDa	8188000	6604000	5052000	7828300	8451400	4473800	3242000	0	4428700
212	Cluster of sulfotransferase 1A1-like [Mizuhopecten yessoensis] (comp78979_c0_seq1;aalen=320;79%;complete;clen=1217;BESTHIT_NR;XP_021377365.1;40.4;8;97.2;1.5e-62;249.2;6573;XP_021377365.1)	comp78979_c0_seq1	37 kDa	7038200	3436400	14584000	8348100	6563200	4468400	21041000	0	6183500
213	Cluster of PREDICTED: phosphate carrier protein, mitochondrial-like [Lingula anatina] (comp69410_c0_seq1;aalen=348;86%;complete;clen=1209;BESTHIT_NR;XP_013385882.1;80.3;11;99.4;1.1e-164;588.6;7574;XP_013385882.1)	comp69410_c0_seq1	39 kDa	3792800	0	5172800	8268400	7425100	5671100	0	0	0
214	Cluster of cullin-associated NEDD8-dissociated protein 1-like [Mizuhopecten yessoensis] (comp84288_c0_seq3;aalen=1240;75%;complete;clen=4939;BESTHIT_NR;XP_021343397.1;89.9;4;100.0;0.0e+00;2090.1;6573;XP_021343397.1)	comp84288_c0_seq3	139 kDa	0	0	6595300	3091400	4189400	11103000	0	0	0
215	Cluster of flotillin-2-like [Mizuhopecten yessoensis] (comp84296_c0_seq1;aalen=424;54%;complete-utrpoor;clen=2359;BESTHIT_NR;XP_021370500.1;73.3;0;100.0;1.1e-150;542.3;6573;XP_021370500.1)	comp84296_c0_seq1	46 kDa	15452000	11929000	12177000	4727300	5725900	4891200	11103000	0	5586400
216	uncharacterized protein LOC110456139 [Mizuhopecten yessoensis]	comp82016_c1_seq4	79 kDa	3260700	4757800	3377700	4668100	3387700	3172900	3686700	0	0
217	Cluster of coatomer subunit gamma-2-like [Crassostrea virginica] (comp76995_c1_seq1;aalen=874;94%;complete;clen=2783;BESTHIT_NR;XP_022300301.1;88.4;2;100.0;0.0e+00;1526.9;6565;XP_022300301.1)	comp76995_c1_seq1	97 kDa	5399900	3477600	5674600	2643700	3335400	3221300	0	0	5185100
218	Cluster of transgelin-like protein-5 [Mytilus galloprovincialis] (comp72251_c0_seq1;aalen=164;43%;complete-utrpoor;clen=1137;BESTHIT_NR;AKS48179.1;88.4;0;100.0;7.3e-82;312.4;29158;AKS48179.1)	comp72251_c0_seq1	19 kDa	15510000	0	0	6199700	11799000	13241000	0	0	0
219	Cluster of ABCB/P-glycoprotein-like protein [Mytilus galloprovincialis] (comp77700_c0_seq1;aalen=949;69%;complete;clen=4109;BESTHIT_NR;CAX46411.2;97.2;8;100.0;0.0e+00;1681.4;29158;CAX46411.2)	comp77700_c0_seq1	104 kDa	2775400	2407000	2655800	0	3798200	3018200	1255900	0	1683500
220	Cluster of T-complex protein 1 subunit alpha-like [Crassostrea virginica] (comp80544_c1_seq1;aalen=558;85%;complete;clen=1964;BESTHIT_NR;XP_022328027.1;88.7;1;99.8;1.1e-273;951.4;6565;XP_022328027.1)	comp80544_c1_seq1	60 kDa	3933800	3374400	3544400	3364900	2887000	2608900	1809300	0	2857000
221	Cluster of PREDICTED: T-complex protein 1 subunit delta [Crassostrea gigas] (comp83365_c0_seq1utrorf;aalen=532;31%;complete-utrbad;clen=5119;BESTHIT_NR;XP_011435854.2;86.9;0;97.7;4.4e-253;882.9;29159;XP_011435854.2)	comp83365_c0_seq1utrorf	57 kDa	5703000	6890000	4862800	6325900	4154600	4196200	0	0	6522600
222	Cluster of uncharacterized protein LOC110047016 [Orbicella faveolata] (comp83274_c1_seq2;aalen=1079;77%;complete;clen=4200;BESTHIT_NR;XP_020608397.1;25.9;66;75.0;4.2e-77;299.3;48498;XP_020608397.1)	comp83274_c1_seq2	122 kDa	4470000	0	3742300	4023200	3676800	2541700	3108200	0	5018900
223	PREDICTED: mammalian ependymin-related protein 1-like [Lingula anatina]	comp4328_c0_seq1	18 kDa	16349000	23283000	33499000	54706000	68925000	96524000	19417000	0	28610000
224	Cluster of PREDICTED: hypoxia up-regulated protein 1 isoform X2 [Crassostrea gigas] (comp81984_c0_seq1;aalen=968;78%;complete;clen=3717;BESTHIT_NR;XP_011422640.1;65.3;11;91.1;8.0e-277;962.6;29159;XP_011422640.1)	comp81984_c0_seq1	110 kDa	0	0	0	12137000	4284700	5038500	0	0	0
225	Cluster of LOW QUALITY PROTEIN: digestive cysteine proteinase 2-like [Crassostrea virginica] (comp82456_c0_seq3;aalen=548;74%;complete;clen=2199;BESTHIT_NR;XP_022317804.1;65.6;14;99.8;2.4e-209;737.6;6565;XP_022317804.1)	comp82456_c0_seq3	62 kDa	9202100	7256000	5744200	8571800	5584000	7463000	6497800	0	3430100
226	Cluster of PREDICTED: mechanosensory protein 2-like isoform X2 [Crassostrea gigas] (comp82912_c0_seq21;aalen=281;47%;complete-utrpoor;clen=1776;BESTHIT_NR;XP_011417139.1;79.7;1;94.3;5.4e-109;403.3;29159;XP_011417139.1)	comp82912_c0_seq21	31 kDa	4567800	2636700	2060000	14722000	4710400	3257200	1782200	0	1429600
227	PREDICTED: arsenite methyltransferase-like [Crassostrea gigas]	comp81375_c0_seq1	41 kDa	2625000	2517800	7028400	1988700	2750000	3367000	3362900	0	3048300
228	PREDICTED: laminin subunit gamma-1 [Crassostrea gigas]	comp84331_c1_seq6	101 kDa	2493600	3261000	4628200	1732100	0	2543200	1971200	0	1855100
229	Cluster of T-complex protein 1 subunit epsilon-like [Mizuhopecten yessoensis] (comp76726_c0_seq1;aalen=541;64%;complete;clen=2533;BESTHIT_NR;XP_021373890.1;87.8;0;98.7;1.8e-270;940.6;6573;XP_021373890.1)	comp76726_c0_seq1	60 kDa	5064700	4360100	2371200	4669300	2391100	1087500	2236800	0	0
230	Cluster of Histone domain-containing protein OS=Pomacea canaliculata OX=400727 GN=C0Q70_02189 PE=3 SV=1 (A0A2T7Q1L4)	A0A2T7Q1L4	17 kDa	0	0	0	7232200	0	6317000	0	0	0
231	Cluster of glucose-6-phosphate isomerase-like [Crassostrea virginica] (comp82008_c0_seq2;aalen=558;89%;complete;clen=1881;BESTHIT_NR;XP_022344543.1;79.0;0;99.6;1.5e-264;921.0;6565;XP_022344543.1)	comp82008_c0_seq2	63 kDa	3357400	4061100	6505000	3177500	2859900	0	5489800	0	5635600
232	mammalian ependymin-related protein 1-like [Mizuhopecten yessoensis]	comp89263_c0_seq1	21 kDa	22278000	8417500	23287000	17942000	23640000	20011000	0	0	15885000
233	PREDICTED: alcohol dehydrogenase class-3-like [Lingula anatina]	comp79000_c0_seq1	41 kDa	15578000	0	6656100	9703400	17025000	13986000	12183000	0	15760000
234	xanthine dehydrogenase-like [Crassostrea virginica]	comp80443_c0_seq5	82 kDa	0	1521400	0	5123700	4699500	6185200	1889400	0	0
235	uncharacterized protein LOC110441240 [Mizuhopecten yessoensis]	comp82490_c2_seq10	43 kDa	7971500	7692000	6275500	6779400	6778300	5139500	0	0	5963900
236	Cluster of ribosomal protein S7 [Argopecten irradians] (comp69249_c0_seq1;aalen=193;80%;complete;clen=720;BESTHIT_NR;AAN05602.1;93.8;0;100.0;4.4e-94;353.2;31199;AAN05602.1)	comp69249_c0_seq1	22 kDa	25511000	25058000	97991000	18938000	18021000	38167000	26062000	0	73528000
237	Cluster of 60S ribosomal protein L6, partial [Azumapecten farreri] (comp64432_c0_seq1;aalen=210;89%;complete;clen=711;BESTHIT_NR;AIE16173.1;79.5;0;97.6;9.4e-90;339.0;106299;AIE16173.1)	comp64432_c0_seq1	24 kDa	0	14157000	20100000	23682000	20449000	24213000	9677300	0	11276000
238	Cluster of Galectin OS=Mytilus galloprovincialis OX=29158 PE=2 SV=1 (A0A0C5Q4G0)	A0A0C5Q4G0	39 kDa	0	18037000	0	10946000	5798000	7864200	10683000	0	6762900
239	Cluster of PREDICTED: 40S ribosomal protein S13 [Crassostrea gigas] (comp36658_c0_seq1;aalen=151;85%;complete;clen=532;BESTHIT_NR;XP_011441368.1;96.0;0;100.0;3.2e-76;293.5;29159;XP_011441368.1)	comp36658_c0_seq1	17 kDa	25471000	0	0	47234000	47890000	50223000	0	0	19220000
240	Cluster of eukaryotic translation initiation factor 3 subunit C-like isoform X2 [Mizuhopecten yessoensis] (comp83445_c0_seq10;aalen=627;95%;partial3;clen=1978;BESTHIT_NR;XP_021370488.1;62.9;25;99.7;1.5e-191;678.7;6573;XP_021370488.1)	comp83445_c0_seq10	72 kDa	4314000	2858300	10488000	3410900	3838100	2966400	0	0	0
241	xylose isomerase-like [Mizuhopecten yessoensis]	comp62168_c0_seq1	32 kDa	10405000	5940100	5919400	3766900	2157000	4107200	4716600	0	9033500
242	60S ribosomal protein L10a-2-like [Mizuhopecten yessoensis]	comp73394_c0_seq1	25 kDa	9685900	13254000	7063100	29383000	12745000	14792000	46295000	0	23897000
243	PREDICTED: peptidyl-prolyl cis-trans isomerase FKBP4 isoform X1 [Crassostrea gigas]	comp82620_c0_seq2	54 kDa	4434900	0	5961700	5862600	7511300	4697300	7326600	0	6023300
244	Cluster of PREDICTED: fructose-1,6-bisphosphatase 1 [Crassostrea gigas] (comp79104_c2_seq1;aalen=338;51%;complete-utrpoor;clen=1968;BESTHIT_NR;XP_011419913.1;80.0;0;99.1;2.1e-155;557.8;29159;XP_011419913.1)	comp79104_c2_seq1	37 kDa	2299600	5306200	8771100	4014000	6048500	4205400	8313800	0	9765500
245	Cluster of PREDICTED: ras GTPase-activating-like protein IQGAP1 isoform X6 [Crassostrea gigas] (comp74573_c0_seq3;aalen=1057;99%;partial3;clen=3187;BESTHIT_NR;XP_011454054.1;70.1;5;97.9;0.0e+00;1249.6;29159;XP_011454054.1)	comp74573_c0_seq3	121 kDa	2894600	2129500	2732400	2562600	2515200	0	1810900	0	0
246	comp61009_c0_seq1;aalen=178;73%;complete;clen=726;BESTHIT_NR;No_Hits	comp61009_c0_seq1	20 kDa	11654000	20060000	10244000	18153000	3205600	2866200	19287000	0	8539700
247	PREDICTED: cytochrome b-c1 complex subunit 2, mitochondrial-like isoform X2 [Octopus bimaculoides]	comp78253_c0_seq1	50 kDa	7605200	7161400	7344400	3702200	4446800	1737600	5511000	0	4062100
248	MACPF domain-containing protein 4 OS=Mytilus galloprovincialis OX=29158 PE=2 SV=1	A0A0C5Q4G7	63 kDa	5206500	5294200	4408600	3533000	3928700	2666100	2470600	0	0
249	Cluster of PIWIa (Fragment) OS=Mytilus galloprovincialis OX=29158 PE=2 SV=1 (A0A140H126)	A0A140H126	98 kDa	4147900	0	0	3236200	2222900	0	0	0	4517800
250	Cluster of nucleolar protein 58-like [Crassostrea virginica] (comp82185_c0_seq2;aalen=521;82%;complete;clen=1907;BESTHIT_NR;XP_022328369.1;80.1;3;88.1;4.5e-202;713.4;6565;XP_022328369.1)	comp82185_c0_seq2	59 kDa	1355200	995400	930830	2045500	2047500	523640	1062400	0	1361600
251	Cluster of dolichyl-diphosphooligosaccharide--protein glycosyltransferase 48 kDa subunit-like [Mizuhopecten yessoensis] (comp79676_c0_seq1;aalen=437;75%;complete;clen=1751;BESTHIT_NR;XP_021367901.1;78.9;2;98.9;1.7e-197;698.0;6573;XP_021367901.1)	comp79676_c0_seq1	49 kDa	0	0	13676000	16051000	14771000	15749000	0	0	8341800
252	Cluster of glucose-6-phosphate 1-dehydrogenase-like isoform X1 [Crassostrea virginica] (comp83198_c0_seq4;aalen=512;95%;complete;clen=1604;BESTHIT_NR;XP_022302163.1;82.4;0;98.8;2.3e-251;877.1;6565;XP_022302163.1)	comp83198_c0_seq4	58 kDa	0	0	0	3460200	4145800	2267700	2896300	0	0
253	Cluster of eukaryotic translation initiation factor 3 subunit E-like [Crassostrea virginica] (comp70754_c0_seq1;aalen=439;88%;complete;clen=1493;BESTHIT_NR;XP_022313018.1;89.3;1;100.0;2.1e-224;787.3;6565;XP_022313018.1)	comp70754_c0_seq1	51 kDa	2605400	6272500	2446900	2415100	2314700	0	1584700	0	1370500
254	PREDICTED: mesenchyme-specific cell surface glycoprotein-like [Crassostrea gigas]	comp57728_c2_seq1	36 kDa	25401000	2294500	7912000	33986000	3994100	8214900	10520000	0	6438400
255	PREDICTED: C-1-tetrahydrofolate synthase, cytoplasmic-like [Crassostrea gigas]	comp82334_c0_seq1	100 kDa	2568200	2453800	3013200	2378500	1736400	2140900	1751900	0	2793600
256	Vacuolar protein sorting-associated protein 13A [Mizuhopecten yessoensis]	comp84395_c0_seq1	185 kDa	2040900	0	5717600	2518800	0	2808900	0	0	0
257	Cluster of PREDICTED: nucleoside diphosphate kinase A [Crassostrea gigas] (comp65323_c0_seq1;aalen=169;54%;complete-utrpoor;clen=938;BESTHIT_NR;XP_011449577.1;80.5;1;100.0;6.0e-71;276.2;29159;XP_011449577.1)	comp65323_c0_seq1	19 kDa	30671000	27829000	23267000	19517000	10879000	14725000	35354000	0	12289000
258	Cluster of 60S ribosomal protein L9 [Mizuhopecten yessoensis] (comp65324_c0_seq1;aalen=185;83%;complete;clen=671;BESTHIT_NR;OWF37275.1;79.2;1;98.4;1.7e-74;288.1;6573;OWF37275.1)	comp65324_c0_seq1	21 kDa	16610000	7811100	10862000	16095000	12709000	13966000	20974000	0	18127000
259	Cluster of hydroxyacid-oxoacid transhydrogenase, mitochondrial-like isoform X1 [Mizuhopecten yessoensis] (comp79064_c0_seq2;aalen=469;72%;complete;clen=1957;BESTHIT_NR;XP_021343408.1;71.1;5;99.6;3.3e-196;693.7;6573;XP_021343408.1)	comp79064_c0_seq2	51 kDa	5081500	4938900	3215400	3089800	3399500	1992700	3243000	0	7027000
260	Cluster of ribosomal protein S9 [Haliotis discus discus] (comp61412_c0_seq1;aalen=189;90%;partial5;clen=630;BESTHIT_NR;ABX26127.1;88.9;0;100.0;1.3e-87;331.6;91233;ABX26127.1)	comp61412_c0_seq1	22 kDa	0	0	0	13574000	0	0	0	0	0
261	PREDICTED: neutral cholesterol ester hydrolase 1 [Crassostrea gigas]	comp56362_c0_seq1	49 kDa	6629000	0	5391800	2860100	5811700	7305300	0	0	0
262	PREDICTED: major vault protein [Crassostrea gigas]	comp68615_c0_seq1	28 kDa	8346000	12344000	9105400	13464000	8457700	5458200	4253300	0	2245300
263	Cluster of triosephosphate isomerase-like [Crassostrea virginica] (comp79500_c1_seq3;aalen=251;55%;complete-utrpoor;clen=1357;BESTHIT_NR;XP_022336561.1;80.3;0;99.2;6.5e-114;419.5;6565;XP_022336561.1)	comp79500_c1_seq3	27 kDa	24037000	10007000	14685000	11670000	9357000	5498500	12418000	0	0
264	Cluster of septin-7-like isoform X1 [Mizuhopecten yessoensis] (comp82244_c1_seq13;aalen=589;48%;complete-utrpoor;clen=3634;BESTHIT_NR;XP_021379792.1;71.4;44;98.8;1.6e-208;734.9;6573;XP_021379792.1)	comp82244_c1_seq13	66 kDa	2609900	0	4957600	5447400	6994600	6328000	0	0	0
265	Cluster of calpain-B-like isoform X12 [Crassostrea virginica] (comp82973_c1_seq7;aalen=377;52%;partial5-utrpoor;clen=2166;BESTHIT_NR;XP_022333317.1;70.1;1;100.0;2.2e-145;524.6;6565;XP_022333317.1)	comp82973_c1_seq7	43 kDa	1853500	2623400	5052300	2400400	3266300	1853400	2297100	0	0
266	PREDICTED: regucalcin [Crassostrea gigas]	comp24402_c0_seq1	16 kDa	0	7747700	11879000	10036000	10009000	12639000	3413400	0	3206100
267	S-formylglutathione hydrolase-like [Crassostrea virginica]	comp71238_c0_seq1	31 kDa	19991000	20169000	3112400	13395000	14305000	7799800	8588600	0	7166000
268	stress-induced-phosphoprotein 1-like [Mizuhopecten yessoensis]	comp77114_c0_seq2	63 kDa	7002000	4818600	4918100	1172400	1799000	1859900	3381700	0	2993400
269	Cluster of Ribosomal protein L3 (Fragment) OS=Mytilus trossulus OX=6551 PE=2 SV=1 (A0A077GY47)	A0A077GY47	46 kDa	6226400	10854000	12421000	12216000	8171700	12401000	12478000	0	10448000
270	Cluster of alpha-aminoadipic semialdehyde dehydrogenase-like [Crassostrea virginica] (comp81897_c0_seq3;aalen=538;88%;complete;clen=1834;BESTHIT_NR;XP_022333645.1;80.7;0;100.0;4.4e-261;909.4;6565;XP_022333645.1)	comp81897_c0_seq3	58 kDa	0	4545000	4816400	3479900	2689600	4871000	7408200	0	0
271	Cluster of ATP-citrate synthase-like isoform X3 [Mizuhopecten yessoensis] (comp82884_c0_seq2;aalen=1095;88%;complete;clen=3696;BESTHIT_NR;XP_021377106.1;82.3;2;100.0;0.0e+00;1841.2;6573;XP_021377106.1)	comp82884_c0_seq2	120 kDa	2612100	2115200	2848200	3142700	2483500	2822600	0	0	2152300
272	Cluster of formimidoyltransferase-cyclodeaminase-like isoform X1 [Crassostrea virginica] (comp81124_c0_seq2;aalen=558;80%;complete;clen=2091;BESTHIT_NR;XP_022307042.1;76.0;2;99.8;1.4e-246;861.3;6565;XP_022307042.1)	comp81124_c0_seq2	62 kDa	5375300	5420900	8852400	5724500	2650000	1636700	8388700	0	0
273	Cluster of THY domain-containing protein-1, partial [Mytilus galloprovincialis] (comp81334_c0_seq4;aalen=316;35%;complete-utrbad;clen=2709;BESTHIT_NR;AKS48191.1;93.6;0;14.9;9.6e-14;87.0;29158;AKS48191.1)	comp81334_c0_seq4	36 kDa	10864000	13819000	12739000	0	0	0	13991000	0	10614000
274	fumarylacetoacetate hydrolase domain-containing protein 2-like [Crassostrea virginica]	comp79849_c0_seq4utrorf	31 kDa	8201000	9356600	8142400	6259800	5134100	4017800	0	0	6298900
275	PREDICTED: uncharacterized protein LOC107328200 [Acropora digitifera]	comp81619_c0_seq10	32 kDa	0	0	0	6576400	5099200	7777600	0	0	0
276	PREDICTED: apoptosis-inducing factor 3 isoform X3 [Crassostrea gigas]	comp83319_c0_seq1	101 kDa	5261300	9870600	5437100	6369200	4045000	3593300	0	0	0
277	phenylalanine--tRNA ligase alpha subunit-like [Mizuhopecten yessoensis]	comp83479_c0_seq4	57 kDa	5820200	10115000	5423600	4644900	4187300	4231500	4876400	0	0
278	Cluster of 60S acidic ribosomal protein P0 OS=Mytilus galloprovincialis OX=29158 GN=p0 PE=2 SV=1 (B6ZCB2)	B6ZCB2	35 kDa	20903000	0	17675000	0	0	0	5787200	0	0
279	Cluster of far upstream element-binding protein 1-like isoform X1 [Crassostrea virginica] (comp61986_c0_seq1;aalen=592;99%;partial;clen=1778;BESTHIT_NR;XP_022320952.1;68.7;13;86.1;1.1e-154;556.2;6565;XP_022320952.1)	comp61986_c0_seq1	60 kDa	10584000	4077300	4435800	6714100	6916200	3981900	3331600	0	3248700
280	Cluster of aspartate aminotransferase, mitochondrial-like [Mizuhopecten yessoensis] (comp75013_c0_seq1;aalen=428;65%;complete;clen=1968;BESTHIT_NR;XP_021371283.1;72.5;4;100.0;6.6e-191;676.0;6573;XP_021371283.1)	comp75013_c0_seq1	47 kDa	6457000	3878400	8340100	6634600	8226100	5522000	7181100	0	9222900
281	Cluster of propionyl-CoA carboxylase alpha chain, mitochondrial-like [Mizuhopecten yessoensis] (comp82257_c0_seq2;aalen=721;74%;complete;clen=2900;BESTHIT_NR;XP_021373324.1;74.8;1;95.3;0.0e+00;1078.2;6573;XP_021373324.1)	comp82257_c0_seq2	80 kDa	4386800	3959800	3718600	2629400	1976300	2783800	2878100	0	2571400
282	Cluster of serine hydroxymethyltransferase, cytosolic-like [Crassostrea virginica] (comp83149_c2_seq10;aalen=470;72%;complete;clen=1952;BESTHIT_NR;XP_022319118.1;79.3;1;99.8;2.5e-223;783.9;6565;XP_022319118.1)	comp83149_c2_seq10	52 kDa	4559700	7365000	8001400	4775400	4200100	2642900	7043800	0	10462000
283	voltage-dependent anion channel 2-like protein [Haliotis diversicolor]	comp69415_c0_seq1	31 kDa	4928400	6534000	25701000	15915000	9442100	45166000	19631000	0	0
284	PREDICTED: uncharacterized protein LOC106178715 [Lingula anatina]	comp83103_c0_seq4	94 kDa	3829300	2264800	2463200	2400800	2383100	1886900	0	0	0
285	Cluster of uncharacterized protein LOC110442089 [Mizuhopecten yessoensis] (comp76909_c0_seq1;aalen=515;75%;complete;clen=2062;BESTHIT_NR;XP_021341198.1;65.7;3;97.9;1.5e-194;688.3;6573;XP_021341198.1)	comp76909_c0_seq1	56 kDa	5775400	4128600	2461200	6950900	4885200	3171700	0	0	0
286	Cluster of hypothetical protein CAPTEDRAFT_21782 [Capitella teleta] (comp81621_c0_seq2;aalen=205;46%;complete-utrbad;clen=1334;BESTHIT_NR;ELU11591.1;93.7;0;100.0;9.7e-108;398.7;283909;ELU11591.1)	comp81621_c0_seq2	23 kDa	8938900	8625000	5764500	17277000	11655000	13458000	13252000	0	8755400
287	Cluster of PREDICTED: enolase-like [Crassostrea gigas] (comp84076_c1_seq6;aalen=269;56%;complete-utrpoor;clen=1435;BESTHIT_NR;XP_011436228.1;84.0;0;100.0;6.3e-131;476.1;29159;XP_011436228.1)	comp84076_c1_seq6	30 kDa	15724000	20094000	8533200	6176600	4883400	3381200	8607400	0	6473100
288	Cluster of heterogeneous nuclear ribonucleoprotein D-like isoform X3 [Mizuhopecten yessoensis] (comp71628_c0_seq1;aalen=397;67%;complete;clen=1759;BESTHIT_NR;XP_021369725.1;57.2;27;53.4;7.2e-59;237.3;6573;XP_021369725.1)	comp71628_c0_seq1	45 kDa	8222000	0	0	12814000	13045000	11789000	0	0	0
289	Cluster of NADH-ubiquinone oxidoreductase 75 kDa subunit, mitochondrial-like [Mizuhopecten yessoensis] (comp83124_c0_seq1;aalen=725;77%;complete;clen=2800;BESTHIT_NR;XP_021377783.1;78.7;1;100.0;0.0e+00;1177.5;6573;XP_021377783.1)	comp83124_c0_seq1	79 kDa	3416800	2201000	4086600	0	2943700	2407900	2337400	0	1833400
290	Amiloride-sensitive amine oxidase [copper-containing] [Crassostrea gigas]	comp75084_c0_seq1	92 kDa	3110700	3155200	0	2891300	3604300	1566600	0	0	1808200
291	lamin Dm0-like [Mizuhopecten yessoensis]	comp78930_c0_seq1	63 kDa	0	5847800	4743600	2390000	2542000	2199000	0	0	2028500
292	Cluster of ATP-dependent RNA helicase DDX3X-like isoform X6 [Mizuhopecten yessoensis] (comp81358_c1_seq1;aalen=783;59%;complete-utrpoor;clen=3958;BESTHIT_NR;XP_021341015.1;76.0;50;76.8;3.3e-249;870.5;6573;XP_021341015.1)	comp81358_c1_seq1	85 kDa	4177400	3175600	2967900	2912900	2130900	2296000	2771100	0	3487800
293	Cluster of PREDICTED: uncharacterized protein LOC105325338 [Crassostrea gigas] (comp59684_c0_seq1;aalen=574;94%;complete;clen=1830;BESTHIT_NR;XP_011423159.1;67.1;5;97.7;9.3e-225;788.9;29159;XP_011423159.1)	comp59684_c0_seq1	63 kDa	3745200	0	2992500	8418700	4789400	4320400	2395300	0	0
294	Cluster of PREDICTED: electron transfer flavoprotein subunit beta [Crassostrea gigas] (comp67550_c0_seq1;aalen=255;75%;complete;clen=1015;BESTHIT_NR;XP_011412923.1;83.1;0;100.0;2.6e-118;434.1;29159;XP_011412923.1)	comp67550_c0_seq1	28 kDa	6561000	0	0	5192400	5028300	0	0	0	0
295	mitochondrial ATP synthase subunit OSCP-like precursor [Mesenchytraeus hydrius]	comp66357_c0_seq1	23 kDa	18993000	18768000	11306000	8311100	4574800	5064800	0	0	11838000
296	PREDICTED: nuclear migration protein nudC-like [Saccoglossus kowalevskii]	comp82347_c1_seq6	39 kDa	0	0	0	7257500	6384200	5563900	0	0	0
297	Cluster of cysteine sulfinic acid decarboxylase-like [Mizuhopecten yessoensis] (comp68583_c0_seq1;aalen=524;91%;complete;clen=1717;BESTHIT_NR;XP_021342727.1;61.3;0;91.8;2.3e-185;657.9;6573;XP_021342727.1)	comp68583_c0_seq1	59 kDa	2122500	4236000	11270000	3345800	4885900	2937600	0	0	3449900
298	Cluster of 60S ribosomal protein L23 (Fragment) OS=Mytilus trossulus OX=6551 PE=2 SV=1 (A0A077GYU2)	A0A077GYU2	15 kDa	0	9816300	36126000	13408000	28187000	19414000	13800000	0	17155000
299	Cluster of Nacre c1q domain-containing protein 1 (Fragment) OS=Mytilus galloprovincialis OX=29158 PE=2 SV=1 (A0A0K0PUN7)	A0A0K0PUN7	26 kDa	15139000	23536000	113940000	26202000	13380000	15505000	39132000	0	95514000
300	Cluster of LOW QUALITY PROTEIN: F-actin-capping protein subunit beta-like [Limulus polyphemus] (comp75613_c0_seq2;aalen=273;70%;complete;clen=1171;BESTHIT_NR;XP_013781869.1;83.5;0;99.6;1.6e-126;461.5;6850;XP_013781869.1)	comp75613_c0_seq2	31 kDa	6599800	5674800	22823000	4975900	4600200	8075600	6695300	0	0
301	Cluster of PREDICTED: long-chain specific acyl-CoA dehydrogenase, mitochondrial [Crassostrea gigas] (comp77993_c0_seq1;aalen=436;52%;complete-utrpoor;clen=2496;BESTHIT_NR;XP_011434723.1;78.8;9;96.6;2.3e-199;704.1;29159;XP_011434723.1)	comp77993_c0_seq1	49 kDa	4471100	4628000	4512700	5382300	4175800	5439400	4259700	0	3010800
302	Cluster of coatomer subunit delta-like [Mizuhopecten yessoensis] (comp83442_c0_seq1;aalen=511;70%;complete;clen=2165;BESTHIT_NR;XP_021375961.1;77.9;1;100.0;3.4e-202;713.8;6573;XP_021375961.1)	comp83442_c0_seq1	57 kDa	0	0	0	3937600	4899400	3335300	0	0	6650300
303	Cluster of PREDICTED: actin-related protein 2 [Kryptolebias marmoratus] (comp83904_c0_seq1;aalen=394;55%;complete-utrpoor;clen=2128;BESTHIT_NR;XP_017286423.1;89.5;0;98.7;4.2e-208;733.0;37003;XP_017286423.1)	comp83904_c0_seq1	45 kDa	9790700	6692400	12729000	3088600	3981400	6099500	7305800	0	7086900
304	PREDICTED: fatty acid-binding protein homolog 5-like [Crassostrea gigas]	comp53510_c0_seq1	16 kDa	3698700	0	0	16799000	8202200	25540000	0	0	0
305	kynurenine--oxoglutarate transaminase 3-like isoform X3 [Crassostrea virginica]	comp79395_c0_seq1	52 kDa	10875000	7912800	11382000	3416400	4849600	3134100	7421200	0	4974000
306	Cluster of coatomer subunit beta-like [Crassostrea virginica] (comp83794_c0_seq1;aalen=357;94%;partial3;clen=1138;BESTHIT_NR;XP_022302078.1;92.4;0;100.0;9.4e-183;648.7;6565;XP_022302078.1)	comp83794_c0_seq1	41 kDa	3461500	0	4240100	1558600	0	0	0	0	0
307	Cluster of hypothetical protein LOTGIDRAFT_208961 [Lottia gigantea] (comp75098_c0_seq1;aalen=189;63%;partial5;clen=901;BESTHIT_NR;XP_009051647.1;81.5;0;100.0;9.6e-86;325.5;225164;XP_009051647.1)	comp75098_c0_seq1	21 kDa	5051600	5782000	3930700	8889000	7094700	6680400	0	0	0
308	Cluster of 40S ribosomal protein S8 (Fragment) OS=Mytilus trossulus OX=6551 PE=2 SV=1 (A0A3G1CJL1)	A0A3G1CJL1	24 kDa	30125000	25515000	22334000	30014000	18957000	17158000	28927000	0	0
309	Cluster of ribosome-binding protein 1-like isoform X6 [Mizuhopecten yessoensis] (comp80614_c1_seq16;aalen=468;72%;complete;clen=1954;BESTHIT_NR;XP_021378443.1;61.8;2;18.6;4.0e-16;95.5;6573;XP_021378443.1)	comp80614_c1_seq16	53 kDa	4564300	2581800	1850600	2352200	2423700	1959800	0	0	0
310	heparan sulfate proteoglycan-like protein-1 [Mytilus coruscus]	comp55245_c1_seq1	21 kDa	8290300	8060300	6996500	6046700	9665000	14704000	6347800	0	7332700
311	nidogen-1-like [Crassostrea virginica]	comp76847_c0_seq2	125 kDa	1573700	1411500	0	4119400	3611200	3186200	3297200	0	0
312	calnexin-like isoform X1 [Mizuhopecten yessoensis]	comp80290_c0_seq1	68 kDa	10953000	7111300	6378300	6201500	6848000	5402100	4714200	0	3898500
313	PREDICTED: uncharacterized protein LOC105330990 isoform X1 [Crassostrea gigas]	comp81304_c0_seq2	29 kDa	22909000	20157000	29699000	9348600	7312000	5173400	25807000	0	14107000
314	Cluster of 26S proteasome non-ATPase regulatory subunit 2-like [Mizuhopecten yessoensis] (comp77520_c0_seq1;aalen=901;93%;complete;clen=2903;BESTHIT_NR;XP_021345801.1;87.1;2;94.1;0.0e+00;1406.7;6573;XP_021345801.1)	comp77520_c0_seq1	100 kDa	1825700	2677200	2262000	2537100	1869700	1247000	3525400	0	0
315	Cluster of tyrosine-protein kinase SRK2-like [Mizuhopecten yessoensis] (comp80596_c1_seq2;aalen=524;70%;complete;clen=2248;BESTHIT_NR;XP_021363087.1;73.2;11;100.0;2.7e-226;793.9;6573;XP_021363087.1)	comp80596_c1_seq2	60 kDa	1515600	0	1733700	0	2924500	0	849370	0	0
316	calmodulin-4-like [Crassostrea virginica]	comp70589_c0_seq1	25 kDa	4169000	4624000	11814000	0	0	0	3122700	0	1054600
317	PREDICTED: uncharacterized protein LOC105338192 [Crassostrea gigas]	comp77639_c2_seq4	65 kDa	3614600	3888200	3414500	4169100	3168700	2366800	0	0	0
318	Cluster of filament-like protein-2 [Mytilus coruscus] (comp78960_c0_seq11;aalen=631;59%;complete-utrpoor;clen=3161;BESTHIT_NR;AKS48133.1;99.0;0;82.6;6.1e-185;656.8;42192;AKS48133.1)	comp78960_c0_seq11	73 kDa	0	1636600	1150300	1718200	2141700	1370100	0	0	0
319	hypothetical protein LOTGIDRAFT_195517 [Lottia gigantea]	comp65356_c0_seq1	27 kDa	15331000	30957000	15491000	7578600	7526100	7165800	15510000	0	7882100
320	probable serine carboxypeptidase CPVL isoform X1 [Crassostrea virginica]	comp73835_c0_seq2	54 kDa	6596800	4691000	2547900	18525000	11101000	7926800	7441400	0	0
321	actin-related protein 2/3 complex subunit 1A-like [Mizuhopecten yessoensis]	comp77381_c0_seq2	41 kDa	3958300	3492300	3814800	7458100	12170000	7584200	0	0	4179700
322	uncharacterized protein LOC110465734 isoform X2 [Mizuhopecten yessoensis]	comp78734_c0_seq1	98 kDa	2439800	2216600	2821600	2021000	1577100	1125100	1763200	0	0
323	Cluster of methenyltetrahydrofolate synthase domain-containing protein-like [Crassostrea virginica] (comp80409_c0_seq1;aalen=542;78%;complete;clen=2066;BESTHIT_NR;XP_022337445.1;61.8;37;98.9;2.2e-127;465.3;6565;XP_022337445.1)	comp80409_c0_seq1	62 kDa	2378100	1949900	1484600	2798700	4435500	3884300	1036700	0	3789000
324	Cluster of coatomer subunit beta'-like isoform X2 [Crassostrea virginica] (comp84075_c0_seq1;aalen=945;78%;complete;clen=3637;BESTHIT_NR;XP_022337156.1;86.1;2;91.3;0.0e+00;1307.4;6565;XP_022337156.1)	comp84075_c0_seq1	107 kDa	3655900	4391700	2800200	3782200	2601700	1995700	2091200	0	0
325	Cluster of 60S ribosomal protein L12-like [Crassostrea virginica] (comp36650_c0_seq1;aalen=165;68%;complete;clen=732;BESTHIT_NR;XP_022314628.1;81.2;0;100.0;5.9e-71;276.2;6565;XP_022314628.1)	comp36650_c0_seq1	18 kDa	16396000	24167000	20664000	34057000	23037000	24316000	11775000	0	0
326	Cluster of nacre apextrin-like protein 1 [Mytilus galloprovincialis] (comp74627_c0_seq9;aalen=216;72%;complete;clen=903;BESTHIT_NR;AKQ70860.1;75.1;2;100.0;1.1e-90;342.0;29158;AKQ70860.1)	comp74627_c0_seq9	24 kDa	3329100	2578500	3592300	12321000	3209600	3181200	2168400	0	5100200
327	Cluster of eukaryotic translation initiation factor 3 subunit B-like [Crassostrea virginica] (comp77974_c0_seq1;aalen=699;82%;complete;clen=2542;BESTHIT_NR;XP_022314527.1;76.2;0;92.7;5.0e-305;1055.8;6565;XP_022314527.1)	comp77974_c0_seq1	82 kDa	0	0	0	4203100	3334900	2339300	0	0	0
328	Cluster of rRNA 2'-O-methyltransferase fibrillarin-like isoform X2 [Crassostrea virginica] (comp79670_c0_seq21;aalen=298;70%;complete;clen=1278;BESTHIT_NR;XP_022320263.1;94.0;0;78.9;2.0e-122;448.0;6565;XP_022320263.1)	comp79670_c0_seq21	32 kDa	0	3664300	5219300	5905600	8755900	4795500	0	0	5148200
329	RecName: Full=Toxin CfTX-1; Short=Toxin 1; Flags: Precursor	comp62460_c0_seq1	50 kDa	0	3562500	0	6360600	4078200	7882600	0	0	13832000
330	PREDICTED: actin-interacting protein 1 [Crassostrea gigas]	comp82788_c0_seq1	40 kDa	5312800	5274200	3852800	9062500	5707600	5325000	0	0	1885900
331	Cluster of S-adenosylmethionine synthase-like [Mizuhopecten yessoensis] (comp79032_c0_seq1;aalen=411;47%;complete-utrbad;clen=2624;BESTHIT_NR;XP_021355252.1;87.8;0;99.5;9.4e-211;741.9;6573;XP_021355252.1)	comp79032_c0_seq1	45 kDa	0	0	14792000	12518000	4973100	7685600	0	0	4385800
332	Cluster of actin-related protein 3 isoform X1 [Mizuhopecten yessoensis] (comp81284_c0_seq2;aalen=425;64%;complete;clen=1984;BESTHIT_NR;XP_021369794.1;90.4;1;100.0;7.1e-230;805.4;6573;XP_021369794.1)	comp81284_c0_seq2	48 kDa	17213000	6478100	3828800	1591400	1806900	1386000	3655100	0	0
333	Cluster of titin-like [Mizuhopecten yessoensis] (comp84151_c0_seq10;aalen=1087;88%;complete;clen=3709;BESTHIT_NR;XP_021347443.1;68.4;67;71.5;0.0e+00;1075.5;6573;XP_021347443.1)	comp84151_c0_seq10	122 kDa	2523900	2838400	3018100	2652700	3984200	2837000	2596500	0	1714100
334	Cluster of 40S ribosomal protein S6 (Fragment) OS=Mytilus trossulus OX=6551 PE=2 SV=1 (A0A077H0M6)	A0A077H0M6	29 kDa	0	0	5840800	16803000	17547000	16073000	0	0	0
335	Cluster of EIF4G, partial [Mytilus galloprovincialis] (comp83989_c0_seq1;aalen=1635;79%;complete;clen=6140;BESTHIT_NR;AMK01816.1;96.1;1;100.0;0.0e+00;2580.1;29158;AMK01816.1)	comp83989_c0_seq1	181 kDa	3373700	2853200	5612400	2619100	0	1385500	1101400	0	0
336	uncharacterized protein LOC110464458 isoform X1 [Mizuhopecten yessoensis]	comp59760_c0_seq1	25 kDa	3596200	4975500	5355100	11171000	10434000	9150900	0	0	3241600
337	ras GTPase-activating-like protein IQGAP1 isoform X2 [Mizuhopecten yessoensis]	comp74573_c0_seq2	62 kDa	3327600	0	1376300	2221300	2345200	4599000	0	0	3778600
338	exonuclease 3'-5' domain-containing protein 2-like [Crassostrea virginica]	comp84202_c0_seq15	25 kDa	5518700	3523400	5325900	3897400	2650700	3499800	4347500	0	1891700
339	Neurexin-1 [Mizuhopecten yessoensis]	comp84280_c0_seq7	227 kDa	2260500	0	2194200	1717700	1339600	2344900	0	0	0
340	Cluster of PREDICTED: transcriptional activator protein Pur-beta-B isoform X6 [Crassostrea gigas] (comp84186_c0_seq15;aalen=253;24%;complete-utrbad;clen=3164;BESTHIT_NR;XP_011419105.1;85.8;7;100.0;3.3e-113;417.2;29159;XP_011419105.1)	comp84186_c0_seq15	29 kDa	0	9928800	10821000	4736100	8125800	5382600	7928500	0	6418400
341	Cluster of hypothetical protein LOTGIDRAFT_157797 [Lottia gigantea] (comp57286_c0_seq1;aalen=471;86%;complete;clen=1637;BESTHIT_NR;XP_009048640.1;75.4;3;99.8;3.2e-199;703.7;225164;XP_009048640.1)	comp57286_c0_seq1	51 kDa	4262500	1737800	6616700	10667000	5185700	0	0	0	0
342	Cluster of importin subunit beta-1-like isoform X1 [Crassostrea virginica] (comp84077_c0_seq1;aalen=883;51%;complete-utrpoor;clen=5133;BESTHIT_NR;XP_022307032.1;84.5;7;100.0;0.0e+00;1488.8;6565;XP_022307032.1)	comp84077_c0_seq1	98 kDa	3785300	2831400	4919200	2945000	0	0	1783600	0	1374000
343	PREDICTED: uncharacterized protein LOC105340946 [Crassostrea gigas]	comp16987_c0_seq1	21 kDa	13016000	0	112210000	7553200	6612500	6122700	0	0	8998100
344	pedal retractor muscle myosin heavy chain, partial [Mytilus galloprovincialis]	comp34137_c0_seq1	29 kDa	3475200	3483900	2987600	18425000	2938200	1781700	4260500	0	3551100
345	PREDICTED: periostin [Crassostrea gigas]	comp60189_c0_seq1	33 kDa	11696000	16912000	7759700	15592000	14536000	13051000	0	0	10280000
346	annexin B9-like [Crassostrea virginica]	comp73640_c0_seq1	36 kDa	5666900	6441100	3494500	601720	0	0	6142900	0	3072300
347	epoxide hydrolase 4-like [Mizuhopecten yessoensis]	comp75135_c0_seq1	40 kDa	2073000	11020000	4614500	5109800	3442900	0	0	0	2500500
348	uncharacterized protein ZK1073.1-like isoform X4 [Crassostrea virginica]	comp81388_c1_seq2	41 kDa	8806100	10002000	10935000	6721200	8588000	6669800	4930800	0	18649000
349	Cluster of propionyl-CoA carboxylase beta chain, mitochondrial-like [Mizuhopecten yessoensis] (comp82902_c0_seq1;aalen=546;73%;complete;clen=2223;BESTHIT_NR;XP_021375041.1;78.3;1;98.0;7.7e-245;855.5;6573;XP_021375041.1)	comp82902_c0_seq1	59 kDa	2644900	2791600	2780900	4309900	6241600	4036600	2212800	0	1865800
350	Cluster of heterogeneous nuclear ribonucleoprotein K-like isoform X7 [Mizuhopecten yessoensis] (comp71949_c0_seq9;aalen=491;72%;complete;clen=2022;BESTHIT_NR;XP_021358952.1;83.8;12;98.4;3.8e-118;434.5;6573;XP_021358952.1)	comp71949_c0_seq9	50 kDa	37555000	1683300	3963700	2927800	4380800	2133200	2300900	0	4070700
351	Cluster of Cold-shock domain protein OS=Mytilus trossulus OX=6551 PE=2 SV=1 (A0A077GYT3)	A0A077GYT3	32 kDa	4225800	3695700	2745000	5678800	8843900	19340000	1373800	0	4632400
352	Cluster of Ribosomal protein L23a (Fragment) OS=Mytilus trossulus OX=6551 PE=2 SV=1 (A0A077H3K4)	A0A077H3K4	20 kDa	10157000	8145900	10119000	19734000	13426000	7963800	9773900	0	4581100
353	Cluster of prostaglandin reductase-3-like [Mizuhopecten yessoensis] (comp75527_c0_seq1;aalen=352;73%;complete;clen=1434;BESTHIT_NR;XP_021353371.1;62.0;0;98.0;5.9e-129;469.9;6573;XP_021353371.1)	comp75527_c0_seq1	38 kDa	2718300	3367500	0	3735500	3096800	2674700	2346300	0	4064400
354	Cluster of 60S ribosomal protein L8-like [Mizuhopecten yessoensis] (comp55424_c0_seq1;aalen=260;88%;complete;clen=883;BESTHIT_NR;XP_021341018.1;88.5;1;100.0;2.6e-129;470.7;6573;XP_021341018.1)	comp55424_c0_seq1	28 kDa	35053000	29647000	14734000	54698000	15795000	46534000	0	0	14556000
355	Cluster of PREDICTED: phosphoacetylglucosamine mutase-like [Lingula anatina] (comp63938_c0_seq1;aalen=542;80%;complete;clen=2021;BESTHIT_NR;XP_013400290.1;64.2;2;98.0;7.5e-192;679.5;7574;XP_013400290.1)	comp63938_c0_seq1	60 kDa	0	0	8538300	0	2806600	1358100	0	0	2951500
356	Cluster of 26S protease regulatory subunit 8 [Mizuhopecten yessoensis] (comp60297_c0_seq1;aalen=403;64%;complete;clen=1869;BESTHIT_NR;OWF39425.1;97.5;0;99.8;3.3e-216;760.0;6573;OWF39425.1)	comp60297_c0_seq1	46 kDa	4144400	2704600	3247700	0	1746400	1170100	1646900	0	2392400
357	Cluster of dual oxidase 2-like isoform X1 [Mizuhopecten yessoensis] (comp83316_c0_seq4;aalen=1594;78%;complete;clen=6123;BESTHIT_NR;XP_021345998.1;63.6;55;99.5;0.0e+00;2070.0;6573;XP_021345998.1)	comp83316_c0_seq4	182 kDa	2929800	0	1735200	3701900	0	2514600	0	0	0
358	PREDICTED: 3-ketoacyl-CoA thiolase, mitochondrial [Crassostrea gigas]	comp76505_c0_seq1	42 kDa	1375300	5718200	8355000	4132800	8584200	7801200	3972800	0	0
359	Cluster of guanine nucleotide-binding protein G(q) subunit alpha [Leptochiton asellus] (comp72771_c0_seq1;aalen=355;37%;complete-utrbad;clen=2816;BESTHIT_NR;AMB26731.1;92.4;0;99.4;2.2e-184;654.1;211853;AMB26731.1)	comp72771_c0_seq1	42 kDa	1942000	1694500	2851200	2487600	4835500	3364900	0	0	0
360	Cluster of glutathione S-transferase Mu 3-like [Crassostrea virginica] (comp81940_c1_seq1;aalen=135;81%;partial3;clen=500;BESTHIT_NR;XP_022296622.1;79.1;0;99.3;2.7e-58;233.8;6565;XP_022296622.1)	comp81940_c1_seq1	16 kDa	12939000	11935000	36997000	15936000	0	0	7695900	0	19446000
361	Cluster of PREDICTED: 60S ribosomal protein L17-like [Crassostrea gigas] (comp18562_c0_seq1;aalen=186;85%;complete;clen=654;BESTHIT_NR;XP_019927388.1;81.7;0;100.0;6.6e-79;302.8;29159;XP_019927388.1)	comp18562_c0_seq1	22 kDa	8980400	33733000	0	14887000	10808000	13670000	4020800	0	23275000
362	Cluster of hypothetical protein AM593_09867, partial [Mytilus galloprovincialis] (comp80644_c0_seq1;aalen=589;93%;complete;clen=1895;BESTHIT_NR;OPL33790.1;91.2;49;100.0;6.1e-296;1025.4;29158;OPL33790.1)	comp80644_c0_seq1	62 kDa	0	5096200	7037400	5521500	8308100	9214500	0	0	4497900
363	Cluster of UTP--glucose-1-phosphate uridylyltransferase-like isoform X3 [Crassostrea virginica] (comp84377_c0_seq1;aalen=514;43%;complete-utrbad;clen=3554;BESTHIT_NR;XP_022333351.1;79.7;2;97.5;2.7e-231;810.4;6565;XP_022333351.1)	comp84377_c0_seq1	58 kDa	6591400	4644700	27038000	5409400	2865000	5610200	0	0	3980200
364	Cluster of alanine aminotransferase 2-like [Mizuhopecten yessoensis] (comp71160_c0_seq1;aalen=493;75%;complete;clen=1957;BESTHIT_NR;XP_021378337.1;72.5;0;98.0;4.7e-209;736.5;6573;XP_021378337.1)	comp71160_c0_seq1	54 kDa	0	0	0	4608900	2896800	3719700	0	0	8297500
365	Cluster of 60S ribosomal protein L10-like [Crassostrea virginica] (comp51191_c0_seq1;aalen=213;73%;complete;clen=878;BESTHIT_NR;XP_022315909.1;87.8;0;100.0;1.7e-99;371.3;6565;XP_022315909.1)	comp51191_c0_seq1	24 kDa	0	0	0	15041000	15796000	13959000	40178000	0	5714000
366	uncharacterized protein LOC110447808 isoform X1 [Mizuhopecten yessoensis]	comp76846_c0_seq8	78 kDa	5411800	3119300	4165200	0	2820300	3377000	5240800	0	5623200
367	PREDICTED: steroid 17-alpha-hydroxylase/17,20 lyase [Crassostrea gigas]	comp82094_c0_seq3	57 kDa	4671600	2765400	0	0	3404200	2341000	5565100	0	4064500
368	Cluster of inter-alpha-trypsin inhibitor heavy chain H3-like isoform X1 [Crassostrea virginica] (comp83219_c1_seq2;aalen=912;86%;complete;clen=3179;BESTHIT_NR;XP_022300367.1;54.0;25;98.8;8.1e-239;836.3;6565;XP_022300367.1)	comp83219_c1_seq2	101 kDa	0	0	1777100	4906000	3894400	3485500	0	0	0
369	Cluster of ADP-ribosylation factor-like 17-like [Neomonachus schauinslandi] (comp78595_c0_seq1;aalen=181;48%;complete-utrpoor;clen=1131;BESTHIT_NR;XP_021534060.1;94.9;0;98.3;4.3e-91;343.2;29088;XP_021534060.1)	comp78595_c0_seq1	21 kDa	7216500	2465400	12370000	10292000	8174900	6189900	0	0	0
370	Profilin (Fragment) OS=Mytilus trossulus OX=6551 PE=2 SV=1	A0A3G1CJL6	15 kDa	0	0	10423000	16001000	20717000	16289000	28163000	0	34340000
371	MICOS complex subunit MIC60-like [Crassostrea virginica]	comp71231_c0_seq1	81 kDa	1780700	3912300	2904100	1848500	3069300	2297000	3534800	0	4135000
372	isocitrate dehydrogenase [NADP] cytoplasmic-like [Mizuhopecten yessoensis]	comp75098_c1_seq1	28 kDa	5716600	11337000	9330700	9798900	8387500	13545000	3087000	0	4268100
373	neutral ceramidase-like [Crassostrea virginica]	comp76645_c0_seq1	81 kDa	0	1685800	2833100	4737800	1889200	2347000	2160600	0	0
374	collagen alpha-2(IV) chain-like [Mizuhopecten yessoensis]	comp76767_c3_seq2	48 kDa	3571700	4081200	4180400	5400100	2359700	2695000	13835000	0	4693300
375	long-chain-fatty-acid--CoA ligase 4-like [Mizuhopecten yessoensis]	comp80277_c0_seq1	73 kDa	3406600	1976700	0	3568300	5602400	3935700	2093500	0	0
376	PREDICTED: dolichyl-diphosphooligosaccharide--protein glycosyltransferase subunit 2 [Crassostrea gigas]	comp80399_c0_seq3	36 kDa	2935100	2144400	7555400	7144700	13762000	13282000	2110200	0	1726200
377	dipeptidyl peptidase 3-like [Mizuhopecten yessoensis]	comp83241_c0_seq1	82 kDa	3149000	0	4390500	7419600	15271000	4808100	0	0	0
378	LOW QUALITY PROTEIN: enolase-phosphatase E1-like [Crassostrea virginica]	comp83898_c1_seq4	25 kDa	7538700	5002300	5034700	6247300	6970900	4503100	7401100	0	6894600
379	Cluster of PREDICTED: spliceosome RNA helicase DDX39B [Crassostrea gigas] (comp81016_c0_seq4;aalen=424;75%;complete;clen=1687;BESTHIT_NR;XP_011414939.1;93.8;0;99.5;2.9e-223;783.5;29159;XP_011414939.1)	comp81016_c0_seq4	49 kDa	0	2209200	3368000	11750000	8451600	6909200	6067200	0	0
380	Cluster of hypothetical protein AM593_06913, partial [Mytilus galloprovincialis] (comp81741_c0_seq11;aalen=484;81%;complete;clen=1796;BESTHIT_NR;OPL32633.1;94.4;2;100.0;4.3e-271;942.6;29158;OPL32633.1)	comp81741_c0_seq11	55 kDa	2478700	1798400	2611700	5152500	3193500	0	0	0	0
381	Cluster of hypothetical protein LOTGIDRAFT_220774 [Lottia gigantea] (comp71691_c0_seq2;aalen=299;54%;complete-utrpoor;clen=1643;BESTHIT_NR;XP_009063021.1;77.3;1;100.0;8.8e-134;485.7;225164;XP_009063021.1)	comp71691_c0_seq2	35 kDa	6523200	13507000	11007000	6654300	4772500	5716200	0	0	0
382	Cluster of PREDICTED: acyl-CoA dehydrogenase family member 10 isoform X1 [Crassostrea gigas] (comp80908_c3_seq2;aalen=487;71%;complete;clen=2034;BESTHIT_NR;XP_011438766.1;71.4;5;99.8;1.6e-201;711.4;29159;XP_011438766.1)	comp80908_c3_seq2	53 kDa	0	6944700	0	0	7970500	7735400	0	0	9918800
383	chymotrypsin-like elastase family member 1 [Haliotis gigantea]	comp56106_c0_seq1	28 kDa	8721200	14223000	16487000	30843000	10625000	31764000	19008000	0	8043500
384	myophilin [Pseudomyrmex gracilis]	comp65560_c0_seq1	21 kDa	0	0	5376800	8595800	6979900	4376500	0	0	0
385	Leukocyte elastase inhibitor [Crassostrea gigas]	comp73166_c0_seq1	43 kDa	2908100	0	4321700	1992500	1768300	1706400	2172100	0	5193600
386	Phosphoenolpyruvate carboxykinase [GTP] [Crassostrea gigas]	comp67588_c0_seq1	15 kDa	0	0	0	8042700	4616700	0	0	0	0
387	40S ribosomal protein S10-like [Crassostrea virginica]	comp61232_c0_seq1	18 kDa	44207000	80730000	77807000	7567700	4242000	0	0	0	0
388	Cluster of PREDICTED: heat shock 70 kDa protein cognate 5-like [Aplysia californica] (comp83602_c0_seq5;aalen=695;87%;complete;clen=2391;BESTHIT_NR;XP_005098119.1;84.7;0;89.1;1.5e-301;1044.3;6500;XP_005098119.1)	comp83602_c0_seq5	76 kDa	6873700	5233900	5991900	3738500	5711500	6847800	3861600	0	4277800
389	Cluster of glutamate dehydrogenase, mitochondrial-like [Crassostrea virginica] (comp83969_c1_seq1;aalen=542;41%;complete-utrbad;clen=3930;BESTHIT_NR;XP_022314664.1;78.9;6;100.0;1.5e-248;867.8;6565;XP_022314664.1)	comp83969_c1_seq1	60 kDa	3386400	2764700	3479500	3277900	3602600	1883600	3580000	0	1776900
390	Cluster of sorting nexin-6-like [Mizuhopecten yessoensis] (comp79474_c0_seq1;aalen=407;77%;complete;clen=1587;BESTHIT_NR;XP_021379661.1;86.5;2;99.8;3.0e-193;683.7;6573;XP_021379661.1)	comp79474_c0_seq1	47 kDa	17484000	0	4683500	4882200	7163900	856200	0	0	2167300
391	Cluster of RS-rich protein-1 [Mytilus coruscus] (comp74866_c0_seq23;aalen=490;86%;partial3;clen=1699;BESTHIT_NR;AKS48138.1;88.5;6;90.2;1.3e-214;755.0;42192;AKS48138.1)	comp74866_c0_seq23	56 kDa	0	13732000	0	2760000	3559400	1910900	0	0	0
392	Cluster of macroH2A [Mytilus galloprovincialis] (comp83110_c0_seq2;aalen=369;71%;complete;clen=1557;BESTHIT_NR;ANA12449.1;94.9;0;100.0;5.0e-163;583.2;29158;ANA12449.1)	comp83110_c0_seq2	39 kDa	3721500	2854000	3425400	0	8044400	0	3933100	0	4889200
393	Cluster of PREDICTED: alpha-L-fucosidase [Crassostrea gigas] (comp78090_c0_seq1;aalen=467;70%;complete;clen=1982;BESTHIT_NR;XP_011419679.1;63.6;3;96.8;3.2e-183;650.6;29159;XP_011419679.1)	comp78090_c0_seq1	54 kDa	0	0	5452500	0	1901400	2810000	0	0	0
394	Cluster of 60S ribosomal protein L13A [Mytilus edulis] (comp65285_c0_seq1;aalen=203;91%;complete;clen=671;BESTHIT_NR;ABA46793.1;99.5;0;100.0;3.9e-109;403.3;6550;ABA46793.1)	comp65285_c0_seq1	24 kDa	0	0	0	23526000	20661000	17683000	0	0	0
395	trans-1,2-dihydrobenzene-1,2-diol dehydrogenase-like [Mizuhopecten yessoensis]	comp71749_c0_seq1	37 kDa	8472400	9400500	6572800	2601300	5862200	7558900	2998100	0	0
396	carboxylesterase 1C-like [Crassostrea virginica]	comp76423_c1_seq3	66 kDa	2731800	0	4957600	8801300	7661600	4568800	0	0	0
397	Cluster of 60S ribosomal protein L30 (Fragment) OS=Mytilus trossulus OX=6551 PE=2 SV=1 (A0A3G1CJM6)	A0A3G1CJM6	14 kDa	7276100	11536000	4994900	10308000	8908300	7469200	20038000	0	12247000
398	Cluster of vacuolar protein sorting-associated protein 13A-like isoform X10 [Mizuhopecten yessoensis] (comp84395_c0_seq2;aalen=1231;74%;complete;clen=4975;BESTHIT_NR;XP_021375817.1;63.6;26;100.0;0.0e+00;1557.7;6573;XP_021375817.1)	comp84395_c0_seq2	138 kDa	2464300	2196400	2941200	2973900	2498200	2529700	2072000	0	2112700
399	Cluster of endo-1,3-beta-D-glucanase [Perna viridis] (comp56011_c0_seq2;aalen=271;99%;partial;clen=815;BESTHIT_NR;ACM68926.1;65.6;4;99.6;1.1e-106;395.6;73031;ACM68926.1)	comp56011_c0_seq2	31 kDa	6312900	7991400	7094900	13815000	13689000	15559000	21975000	0	0
400	Cluster of 60S ribosomal protein L27 (Fragment) OS=Mytilus trossulus OX=6551 PE=2 SV=1 (A0A077H3N0)	A0A077H3N0	16 kDa	0	0	9865100	33082000	18159000	23815000	26818000	0	24678000
401	PREDICTED: transforming growth factor-beta-induced protein ig-h3 [Crassostrea gigas]	comp49639_c0_seq1	31 kDa	42156000	45858000	20473000	26987000	21255000	23713000	22930000	0	24848000
402	uncharacterized protein LOC110461911 isoform X2 [Mizuhopecten yessoensis]	comp69240_c0_seq2	59 kDa	0	0	3409600	9725900	4080100	3934700	0	0	0
403	PREDICTED: nucleoredoxin [Strongylocentrotus purpuratus]	comp69785_c0_seq2	32 kDa	13114000	8030600	12097000	2613600	3158000	6268000	0	0	0
404	glutamine--fructose-6-phosphate aminotransferase [isomerizing] 2-like isoform X3 [Mizuhopecten yessoensis]	comp84060_c0_seq3	50 kDa	0	1913900	0	3353300	6787600	4058600	0	0	0
405	Cluster of PREDICTED: uncharacterized protein LOC105322330 [Crassostrea gigas] (comp82355_c0_seq1;aalen=409;99%;partial;clen=1230;BESTHIT_NR;XP_011419283.1;79.2;1;96.6;3.5e-181;643.7;29159;XP_011419283.1)	comp82355_c0_seq1	45 kDa	2181100	0	0	2128100	2670400	1462800	0	0	0
406	Cluster of F-actin-capping protein subunit alpha-like [Mizuhopecten yessoensis] (comp74695_c0_seq3;aalen=290;40%;complete-utrbad;clen=2135;BESTHIT_NR;XP_021343957.1;75.8;0;99.7;1.4e-131;478.4;6573;XP_021343957.1)	comp74695_c0_seq3	33 kDa	14250000	7173200	8050000	8958500	6436700	4445500	7477400	0	3821900
407	Cluster of ras-related protein Rab-11A [Crassostrea virginica] (comp81065_c2_seq3;aalen=216;36%;complete-utrbad;clen=1778;BESTHIT_NR;XP_022311735.1;91.2;0;100.0;3.3e-106;393.7;6565;XP_022311735.1)	comp81065_c2_seq3	24 kDa	9802700	8299300	0	11911000	9903600	7194200	0	0	0
408	Cluster of eukaryotic peptide chain release factor subunit 1 [Crassostrea virginica] (comp76667_c0_seq1;aalen=440;65%;complete;clen=2035;BESTHIT_NR;XP_022287830.1;93.0;3;100.0;1.8e-236;827.4;6565;XP_022287830.1)	comp76667_c0_seq1	49 kDa	3636100	7265200	3060500	2993600	2883400	2034600	0	0	0
409	Cluster of ATP-dependent 6-phosphofructokinase-like isoform X2 [Mizuhopecten yessoensis] (comp81210_c1_seq4;aalen=815;88%;complete;clen=2767;BESTHIT_NR;XP_021373063.1;78.6;7;99.4;0.0e+00;1281.9;6573;XP_021373063.1)	comp81210_c1_seq4	89 kDa	2177400	2309900	2543200	3496200	1897400	3530200	0	0	1304200
410	Glutathione transferase OS=Mytilus galloprovincialis OX=29158 PE=2 SV=1	J7IB22 (+1)	23 kDa	2011300	1938700	7643700	5681600	4011900	0	4846200	0	0
411	beta-glucuronidase-like isoform X1 [Mizuhopecten yessoensis]	comp77855_c1_seq1	67 kDa	0	0	0	5026500	3244800	5284400	0	0	0
412	uncharacterized protein LOC111127406 [Crassostrea virginica]	comp81211_c2_seq1	52 kDa	1755300	2460300	0	1382500	1433900	0	0	0	0
413	Cluster of PREDICTED: aspartate--tRNA ligase, cytoplasmic-like isoform X2 [Crassostrea gigas] (comp81639_c0_seq3;aalen=398;81%;complete;clen=1464;BESTHIT_NR;XP_011413946.1;81.2;0;100.0;1.6e-191;677.9;29159;XP_011413946.1)	comp81639_c0_seq3	46 kDa	0	1560400	0	2184700	2663000	1402800	0	0	0
414	Cluster of PREDICTED: threonine--tRNA ligase, cytoplasmic isoform X1 [Crassostrea gigas] (comp80003_c1_seq11;aalen=728;82%;complete;clen=2655;BESTHIT_NR;XP_011418148.1;75.1;17;99.9;0.0e+00;1183.3;29159;XP_011418148.1)	comp80003_c1_seq11	84 kDa	3500900	3973600	1637000	1936500	1670400	0	3104700	0	0
415	Cluster of C1q-domain-containing protein [Mytilus galloprovincialis] (comp68389_c0_seq1;aalen=169;75%;complete;clen=675;BESTHIT_NR;CBH31055.1;98.8;0;100.0;1.4e-88;334.7;29158;CBH31055.1)	comp68389_c0_seq1	19 kDa	6239500	4905400	0	5661500	5029400	4570200	6895100	0	0
416	Cluster of Superoxide dismutase [Cu-Zn] OS=Mytilus chilensis OX=173667 PE=2 SV=1 (F6KYK2)	F6KYK2	16 kDa	0	33608000	39525000	76105000	47203000	54054000	65711000	0	9077600
417	Cluster of PREDICTED: transketolase-like protein 2 isoform X1 [Crassostrea gigas] (comp84243_c0_seq1;aalen=454;95%;partial3;clen=1421;BESTHIT_NR;XP_011427761.1;80.2;0;100.0;4.3e-217;763.1;29159;XP_011427761.1)	comp84243_c0_seq1	49 kDa	27896000	0	19345000	9785000	10581000	5865200	9066700	0	0
418	Cluster of V-type proton ATPase subunit C 1-A-like [Mizuhopecten yessoensis] (comp81333_c0_seq2;aalen=382;81%;complete;clen=1408;BESTHIT_NR;XP_021340043.1;77.5;2;99.7;4.0e-171;610.1;6573;XP_021340043.1)	comp81333_c0_seq2	44 kDa	0	0	7693200	4174500	0	0	0	0	3179000
419	Uncharacterized protein OS=Octopus bimaculoides OX=37653 GN=OCBIM_22007941mg PE=4 SV=1	A0A0L8FU30 (+5)	23 kDa	8941200	6952900	8288900	6974700	4297200	4130000	4510800	0	0
420	hypothetical protein KP79_PYT13743 [Mizuhopecten yessoensis]	comp24893_c0_seq1	16 kDa	17142000	0	33054000	35035000	16989000	11462000	33517000	0	12952000
421	mammalian ependymin-related protein 1-like [Mizuhopecten yessoensis]	comp32439_c0_seq1	23 kDa	0	0	0	55866000	54648000	46279000	0	0	0
422	PREDICTED: sarcoplasmic calcium-binding protein isoform X1 [Crassostrea gigas]	comp63144_c0_seq1	38 kDa	11338000	0	17392000	3403600	0	0	0	0	0
423	40S ribosomal protein S25-like [Mizuhopecten yessoensis]	comp63198_c0_seq1	17 kDa	30419000	0	24363000	31908000	70233000	72627000	0	0	0
424	LOW QUALITY PROTEIN: uncharacterized protein LOC111134354 [Crassostrea virginica]	comp65984_c0_seq2	65 kDa	4887100	5731900	5633600	9737500	6470200	8489000	3580700	0	0
425	collagen alpha-1(I) chain-like [Crassostrea virginica]	comp78487_c0_seq1	136 kDa	10115000	5748900	6903800	14106000	10793000	18741000	3724900	0	1465200
426	PREDICTED: inorganic pyrophosphatase isoform X4 [Crassostrea gigas]	comp80453_c0_seq5	38 kDa	3483100	9464900	11825000	4660900	8337200	4623900	0	0	9226400
427	E3 ubiquitin-protein ligase mind-bomb-like [Crassostrea virginica]	comp84106_c0_seq1	112 kDa	0	0	1583500	4109300	2770700	2396800	0	0	0
428	dual oxidase 2-like isoform X2 [Crassostrea virginica]	comp84362_c0_seq1	181 kDa	0	2118000	0	0	1587700	0	0	0	0
429	Cluster of methylmalonyl-CoA mutase, mitochondrial-like [Mizuhopecten yessoensis] (comp77179_c0_seq1;aalen=746;68%;complete;clen=3286;BESTHIT_NR;XP_021373758.1;82.7;0;95.3;0.0e+00;1208.4;6573;XP_021373758.1)	comp77179_c0_seq1	83 kDa	3016900	2845200	2414400	2182300	2093900	0	1738300	0	0
430	Cluster of 60S ribosomal protein L7a (Fragment) OS=Mytilus trossulus OX=6551 PE=2 SV=1 (A0A077H0N7)	A0A077H0N7	31 kDa	14791000	18355000	0	16920000	20803000	18629000	19538000	0	30877000
431	heparan sulfate proteoglycan-like protein-1 [Mytilus coruscus]	comp59156_c0_seq1	30 kDa	0	6037400	8265900	6902400	7537000	12228000	1759200	0	2203200
432	hypothetical protein AM593_03385, partial [Mytilus galloprovincialis]	comp68538_c1_seq1	16 kDa	3430900	8221400	7557800	6122000	6390200	4293800	4492400	0	4004900
433	uncharacterized protein LOC111124008 [Crassostrea virginica]	comp69981_c0_seq1	31 kDa	6327900	2618700	2726700	4688500	2921100	2392700	0	0	4087000
434	drebrin-like protein B isoform X3 [Crassostrea virginica]	comp76984_c0_seq1	44 kDa	0	0	1954500	4585900	4468900	7017500	3689000	0	0
435	actin-interacting protein 1 [Bombyx mori]	comp82788_c1_seq1	20 kDa	0	4485900	1529400	10660000	6704400	5358600	4933500	0	3877400
436	acetylcholinesterase-like isoform X2 [Crassostrea virginica]	comp77601_c0_seq1	65 kDa	0	0	0	4608500	3170500	5525900	1381600	0	0
437	PREDICTED: nicotinamide phosphoribosyltransferase-like [Lingula anatina]	comp80491_c0_seq8	46 kDa	6404700	3968700	5248800	2790500	1474400	0	0	0	6773900
438	RNA-binding protein 4.1-like isoform X1 [Crassostrea virginica]	comp83511_c1_seq10	30 kDa	2009200	7829400	6945600	2865000	5953400	4557800	0	0	0
439	myosin heavy chain, isoform N [Anopheles sinensis]	comp88609_c0_seq1	21 kDa	9052200	10909000	9506100	2003400	1456200	3385600	3955800	0	2733100
440	Cluster of glutamine--tRNA ligase-like [Crassostrea virginica] (comp76774_c0_seq1;aalen=791;96%;complete;clen=2475;BESTHIT_NR;XP_022302781.1;75.0;9;99.6;0.0e+00;1222.2;6565;XP_022302781.1)	comp76774_c0_seq1	90 kDa	3718700	2653900	0	1752300	2280500	0	2532300	0	0
441	Cluster of PREDICTED: 40S ribosomal protein S17 [Crassostrea gigas] (comp18538_c0_seq1;aalen=138;84%;complete;clen=492;BESTHIT_NR;XP_011448859.1;92.5;1;97.1;2.3e-60;240.7;6565;XP_011448859.1)	comp18538_c0_seq1	16 kDa	15296000	0	12986000	26159000	11186000	8054300	16079000	0	10031000
442	Cluster of PREDICTED: thimet oligopeptidase [Crassostrea gigas] (comp80605_c1_seq4;aalen=720;96%;complete;clen=2235;BESTHIT_NR;XP_011424330.2;73.9;0;92.2;2.4e-294;1020.4;29159;XP_011424330.2)	comp80605_c1_seq4	82 kDa	2943600	2257200	3797400	1777500	0	0	2507300	0	0
443	Cluster of PREDICTED: serine/threonine-protein phosphatase 2A catalytic subunit beta isoform [Aplysia californica] (comp76166_c0_seq2;aalen=312;54%;complete-utrpoor;clen=1729;BESTHIT_NR;XP_005100173.1;95.5;0;100.0;1.3e-180;641.3;6500;XP_005100173.1)	comp76166_c0_seq2	36 kDa	3917400	5267500	4319400	2212400	0	0	3776700	0	4068300
444	Fc-e cd23 receptor (Fragment) OS=Mytilus galloprovincialis OX=29158 GN=AM593_04322 PE=4 SV=1	A0A3L5TQZ0	26 kDa	0	0	225730000	34575000	36863000	13398000	0	0	0
445	Glutathione S-transferase sigma 1 OS=Mytilus galloprovincialis OX=29158 PE=2 SV=1	J7IHD4	24 kDa	13395000	5453900	5253900	0	0	0	9704700	0	0
446	Phosphoenolpyruvate phosphomutase OS=Mytilus edulis OX=6550 PE=1 SV=3	P56839 (+1)	33 kDa	0	3508400	2346000	3241200	0	0	6435100	0	2879700
447	prostaglandin reductase-3-like [Mizuhopecten yessoensis]	comp52251_c0_seq1	37 kDa	10787000	0	7564800	4202300	4261600	7800000	7372900	0	5564500
448	40S ribosomal protein S14 [Mizuhopecten yessoensis]	comp61220_c0_seq1	16 kDa	8431300	5923200	20015000	10930000	9448900	14837000	22454000	0	21145000
449	PREDICTED: 60S ribosomal protein L18-like [Lingula anatina]	comp68991_c0_seq1utrorf	23 kDa	0	5266000	17357000	0	27928000	17290000	21203000	0	15973000
450	hypothetical protein LOTGIDRAFT_235900 [Lottia gigantea]	comp69074_c0_seq1	32 kDa	3344100	0	6366300	3665400	3353900	3365600	0	0	6692400
451	S-methyl-5'-thioadenosine phosphorylase-like [Crassostrea virginica]	comp73163_c1_seq1	31 kDa	5129200	0	14362000	7039600	3927700	5052900	4484900	0	4552800
452	aspartyl/asparaginyl beta-hydroxylase-like [Mizuhopecten yessoensis]	comp75097_c0_seq1	55 kDa	3552400	2793500	3561700	0	1495200	1673600	0	0	0
453	N(G),N(G)-dimethylarginine dimethylaminohydrolase 1-like isoform X1 [Crassostrea virginica]	comp76407_c1_seq1	34 kDa	0	2147900	0	4851100	2828800	4671300	0	0	0
454	Acidic leucine-rich nuclear phosphoprotein 32 family member A, partial [Stegodyphus mimosarum]	comp77547_c0_seq2	30 kDa	0	3141100	1072300	3775600	0	0	3741600	0	3614700
455	cysteine--tRNA ligase, cytoplasmic-like [Mizuhopecten yessoensis]	comp82250_c0_seq1	88 kDa	0	0	0	3400200	2346800	2378700	0	0	0
456	Cluster of titin-like isoform X1 [Mizuhopecten yessoensis] (comp83630_c0_seq3;aalen=505;99%;partial;clen=1517;BESTHIT_NR;XP_021377829.1;48.3;35;60.8;1.4e-67;266.5;6573;XP_021377829.1)	comp83630_c0_seq3	56 kDa	4566900	3102900	3425000	3948200	2220500	2896200	1995000	0	2555200
457	Cluster of eukaryotic translation initiation factor 2 subunit 3-like [Crassostrea virginica] (comp63082_c0_seq1;aalen=473;84%;complete;clen=1688;BESTHIT_NR;XP_022293255.1;91.3;0;100.0;4.2e-247;862.8;6565;XP_022293255.1)	comp63082_c0_seq1	52 kDa	3659400	3396200	2942300	2930800	2002700	1946900	4154900	0	0
458	Cluster of Transcription factor BTF3 (Fragment) OS=Mytilus trossulus OX=6551 PE=2 SV=1 (A0A077H0P3)	A0A077H0P3	19 kDa	6236800	0	11103000	2379000	1798100	1237200	0	0	9996200
459	Cluster of 40S ribosomal protein S5 [Mizuhopecten yessoensis] (comp55809_c0_seq1;aalen=205;85%;complete;clen=720;BESTHIT_NR;XP_021375269.1;95.1;0;100.0;1.6e-105;391.3;6573;XP_021375269.1)	comp55809_c0_seq1	23 kDa	0	0	42654000	12341000	10554000	3442900	8052100	0	0
460	Cluster of dynamin-1-like protein [Crassostrea virginica] (comp81803_c0_seq2;aalen=706;88%;complete;clen=2401;BESTHIT_NR;XP_022296098.1;77.2;18;100.0;1.4e-302;1047.7;6565;XP_022296098.1)	comp81803_c0_seq2	79 kDa	0	0	2281700	0	4333000	6643700	1856400	0	0
461	3-hydroxybutyrate dehydrogenase type 2-like [Crassostrea virginica]	comp61931_c0_seq1	26 kDa	3762500	0	3537300	5012000	4482200	3313100	0	0	0
462	PREDICTED: troponin T-like [Biomphalaria glabrata]	comp76748_c0_seq3	38 kDa	0	0	0	8789100	3299200	2708800	0	0	0
463	UDP-glucose 4-epimerase-like [Mizuhopecten yessoensis]	comp77122_c0_seq3	37 kDa	0	0	5855500	2148400	2288800	1701700	0	0	0
464	PREDICTED: neural cell adhesion molecule 1 isoform X5 [Crassostrea gigas]	comp78250_c0_seq6	97 kDa	0	1394000	2375600	2489200	2551100	1211900	1616300	0	0
465	leukotriene A-4 hydrolase-like isoform X2 [Crassostrea virginica]	comp81262_c0_seq1	70 kDa	2739800	3050000	0	3482000	1591500	2713900	1758700	0	0
466	hypothetical protein AM593_03385, partial [Mytilus galloprovincialis]	comp82855_c0_seq5	14 kDa	0	0	0	14947000	15745000	12945000	0	0	0
467	PREDICTED: eukaryotic peptide chain release factor GTP-binding subunit ERF3A isoform X1 [Crassostrea gigas]	comp84005_c1_seq4	65 kDa	0	0	7246100	3505900	3191100	4002800	0	0	0
468	Cluster of thioredoxin reductase 1, cytoplasmic-like isoform X1 [Crassostrea virginica] (comp83344_c0_seq3;aalen=598;73%;complete;clen=2439;BESTHIT_NR;XP_022299797.1;75.8;4;100.0;2.1e-280;973.8;6565;XP_022299797.1)	comp83344_c0_seq3	66 kDa	2290600	1512800	2048600	7469300	2562000	7978000	0	0	0
469	Cluster of cortactin isoform C [Rattus norvegicus] (comp82835_c0_seq10;aalen=475;50%;complete-utrpoor;clen=2829;BESTHIT_NR;AAC08424.1;65.7;16;100.0;1.3e-33;153.7;10116;AAC08424.1)	comp82835_c0_seq10	53 kDa	0	0	0	5198100	6578500	2052800	0	0	3276300
470	Cluster of hypothetical protein HELRODRAFT_108067, partial [Helobdella robusta] (comp84509_c0_seq1;aalen=177;71%;complete;clen=749;BESTHIT_NR;XP_009028970.1;38.9;0;94.4;4.7e-26;127.1;6412;XP_009028970.1)	comp84509_c0_seq1	20 kDa	14812000	14203000	14739000	0	0	0	10410000	0	8073400
471	Cluster of plasma membrane calcium-transporting ATPase 2-like [Mizuhopecten yessoensis] (comp81467_c0_seq1;aalen=1186;56%;complete-utrpoor;clen=6358;BESTHIT_NR;XP_021343203.1;71.4;30;99.2;0.0e+00;1595.5;6573;XP_021343203.1)	comp81467_c0_seq1	130 kDa	2531100	3298300	2082200	1357300	2305700	1200400	1153300	0	0
472	Cluster of aminopeptidase B-like [Mizuhopecten yessoensis] (comp82952_c0_seq2;aalen=623;83%;complete;clen=2229;BESTHIT_NR;XP_021338964.1;69.2;4;99.7;6.7e-261;909.1;6573;XP_021338964.1)	comp82952_c0_seq2	71 kDa	3115200	0	2799900	0	1963500	3815600	0	0	0
473	Cluster of PREDICTED: prohibitin-2-like [Crassostrea gigas] (comp66327_c0_seq2;aalen=298;64%;complete;clen=1396;BESTHIT_NR;XP_011427916.1;78.8;3;99.7;1.1e-120;442.2;29159;XP_011427916.1)	comp66327_c0_seq2	33 kDa	0	5742700	7599200	3574600	7051400	3793100	0	0	10611000
474	CYP3A-like isoform 2 OS=Mytilus coruscus OX=42192 PE=2 SV=1	A0A5C2IFQ4 (+1)	56 kDa	0	5658600	4169700	5040600	3738700	2581500	0	0	0
475	TCTP OS=Mytilus galloprovincialis OX=29158 GN=TCTP PE=2 SV=1	G9G141	20 kDa	3675700	0	0	3419300	3579600	2692500	5699000	0	7125300
476	Mannan endo-1,4-beta-mannosidase OS=Mytilus edulis OX=6550 PE=1 SV=1	Q8WPJ2	41 kDa	8206600	8778800	0	10808000	8233300	5074300	0	0	0
477	uncharacterized protein LOC110457451 isoform X2 [Mizuhopecten yessoensis]	comp14687_c0_seq1	24 kDa	0	0	37637000	57354000	72952000	67224000	0	0	0
478	uncharacterized protein LOC111134516 [Crassostrea virginica]	comp71237_c0_seq1	32 kDa	17287000	10187000	15045000	2922500	0	0	4726500	0	7391400
479	PREDICTED: skin secretory protein xP2-like [Xenopus tropicalis]	comp74040_c0_seq1	23 kDa	0	0	1973000	12887000	5282500	2390600	0	0	0
480	PREDICTED: nucleolin-like [Crassostrea gigas]	comp74989_c0_seq14	60 kDa	0	2429500	866310	1600300	0	0	0	0	0
481	chloride intracellular channel protein 2-like [Crassostrea virginica]	comp76437_c0_seq1	32 kDa	2813300	0	4375200	8219300	0	2883100	7375300	0	4892500
482	uncharacterized protein LOC110441240 [Mizuhopecten yessoensis]	comp79439_c1_seq1	42 kDa	5015100	0	2872800	4860900	4750300	6680000	0	0	2326800
483	Cluster of calcium/calmodulin-dependent protein kinase type II delta chain-like isoform X8 [Mizuhopecten yessoensis] (comp77028_c0_seq2;aalen=349;56%;partial5-utrpoor;clen=1849;BESTHIT_NR;XP_021350043.1;88.3;10;100.0;5.8e-177;629.4;6573;XP_021350043.1)	comp77028_c0_seq2	39 kDa	2459000	1733100	2574800	3277400	0	1754600	0	0	0
484	Cluster of 60S ribosomal protein L15-like [Mizuhopecten yessoensis] (comp36654_c0_seq1;aalen=204;76%;complete;clen=800;BESTHIT_NR;XP_021340663.1;85.3;0;100.0;1.3e-99;371.7;6573;XP_021340663.1)	comp36654_c0_seq1	24 kDa	0	0	0	18525000	20325000	10973000	0	0	8985500
485	Cluster of eukaryotic translation initiation factor 3 subunit L-like [Crassostrea virginica] (comp73170_c0_seq1;aalen=546;91%;complete;clen=1786;BESTHIT_NR;XP_022317817.1;81.7;5;100.0;3.2e-267;929.9;6565;XP_022317817.1)	comp73170_c0_seq1	64 kDa	0	0	0	2637700	2150600	0	1328200	0	0
486	ribosomal protein L14, partial [Argopecten irradians]	comp67942_c0_seq1	18 kDa	0	0	0	47131000	45101000	41538000	0	0	0
487	dipeptidyl peptidase 2-like [Crassostrea virginica]	comp75705_c0_seq1	54 kDa	2762200	0	5196400	2725000	13202000	7467200	0	0	0
488	LOW QUALITY PROTEIN: alpha-N-acetylgalactosaminidase-like [Crassostrea virginica]	comp79446_c0_seq7	45 kDa	5442000	4409800	3810800	4669200	4919500	5085900	7415900	0	2792000
489	uncharacterized protein LOC110445015, partial [Mizuhopecten yessoensis]	comp81178_c1_seq1	74 kDa	0	1628000	1395000	5267700	3619400	4155700	0	0	0
490	succinate--CoA ligase [GDP-forming] subunit beta, mitochondrial-like isoform X2 [Crassostrea virginica]	comp81863_c0_seq1	48 kDa	6076200	4105700	6081000	5554000	3852700	3385200	0	0	0
491	twinfilin-1-like isoform X2 [Crassostrea virginica]	comp83433_c0_seq11	39 kDa	7405000	5872500	8059200	2590900	2961800	2964100	2860400	0	0
492	Cluster of PREDICTED: nucleolin-like isoform X1 [Aplysia californica] (comp76519_c0_seq2;aalen=209;42%;complete-utrbad;clen=1498;BESTHIT_NR;XP_005111398.1;54.4;7;65.1;1.7e-22;115.5;6500;XP_005111398.1)	comp76519_c0_seq2	22 kDa	7680300	7379900	6878800	8939000	12924000	6093800	8190900	0	4888900
493	Cluster of uncharacterized protein LOC111120521 [Crassostrea virginica] (comp76713_c0_seq1;aalen=558;87%;complete;clen=1917;BESTHIT_NR;XP_022317007.1;79.1;2;93.9;1.2e-221;778.5;6565;XP_022317007.1)	comp76713_c0_seq1	65 kDa	0	0	0	6316500	6393100	4742700	0	0	0
494	Cluster of PREDICTED: glycerol-3-phosphate dehydrogenase [NAD(+)], cytoplasmic [Crassostrea gigas] (comp70696_c0_seq2;aalen=355;79%;complete;clen=1349;BESTHIT_NR;XP_011434152.1;82.8;4;100.0;1.7e-168;601.3;29159;XP_011434152.1)	comp70696_c0_seq2	39 kDa	6113900	0	4484900	2411000	0	4188100	0	0	0
495	Cluster of DDX5 [Mytilus galloprovincialis] (comp73516_c0_seq1;aalen=721;72%;complete;clen=2988;BESTHIT_NR;AMK01823.1;99.6;0;73.5;2.0e-285;990.7;29158;AMK01823.1)	comp73516_c0_seq1	78 kDa	1692600	0	0	2362100	0	3986200	0	0	0
496	Cluster of 60S ribosomal protein L35a-like [Crassostrea virginica] (comp61969_c0_seq1;aalen=121;83%;complete;clen=439;BESTHIT_NR;XP_022290201.1;80.5;2;100.0;2.9e-51;210.3;6565;XP_022290201.1)	comp61969_c0_seq1	14 kDa	0	0	0	20623000	0	32931000	0	0	0
497	Cluster of kinesin heavy chain-like isoform X2 [Mizuhopecten yessoensis] (comp83359_c1_seq3;aalen=963;85%;complete;clen=3381;BESTHIT_NR;XP_021359012.1;71.6;11;97.7;0.0e+00;1132.9;6573;XP_021359012.1)	comp83359_c1_seq3	108 kDa	1793000	0	2143700	2183800	0	7896300	0	0	2153600
498	Cluster of PREDICTED: 60S ribosomal protein L26-like isoform X1 [Lingula anatina] (comp59477_c0_seq1;aalen=143;64%;complete;clen=673;BESTHIT_NR;XP_013402087.1;90.9;0;100.0;3.9e-63;250.0;7574;XP_013402087.1)	comp59477_c0_seq1	17 kDa	0	0	0	33454000	22911000	16666000	0	0	0
499	L-galactose dehydrogenase-like [Mizuhopecten yessoensis]	comp34591_c0_seq1	37 kDa	0	0	4138400	2291900	1714100	0	0	0	0
500	hypothetical protein LOTGIDRAFT_152179 [Lottia gigantea]	comp73775_c0_seq6	54 kDa	3979100	2286500	0	3484100	2615600	3448100	2949900	0	1496200
501	beta-galactosidase-like [Mizuhopecten yessoensis]	comp76796_c0_seq1	64 kDa	0	5156300	3021700	3478700	4843500	3535000	0	0	0
502	PREDICTED: fatty acid-binding protein, heart [Crassostrea gigas]	comp78360_c0_seq3	15 kDa	4474500	2705600	4594000	13390000	14261000	14518000	0	0	3864900
503	PREDICTED: acyl-CoA synthetase family member 2, mitochondrial [Crassostrea gigas]	comp79087_c0_seq3	66 kDa	0	1821400	5278100	0	1858300	0	0	0	0
504	PREDICTED: carnitine O-acetyltransferase isoform X1 [Crassostrea gigas]	comp80469_c0_seq6	70 kDa	0	0	0	3277400	2859600	1674000	2762700	0	0
505	neuroplastin-like [Mizuhopecten yessoensis]	comp81117_c0_seq4	42 kDa	0	0	0	6414300	3136100	2109900	0	0	0
506	Cluster of PREDICTED: glutamine--fructose-6-phosphate aminotransferase [isomerizing] 2 isoform X7 [Crassostrea gigas] (comp84060_c1_seq1;aalen=285;30%;complete-utrbad;clen=2801;BESTHIT_NR;XP_011446660.1;84.9;0;100.0;6.4e-134;486.1;29159;XP_011446660.1)	comp84060_c1_seq1	32 kDa	5962600	3026300	2862200	4692400	4787400	0	0	0	0
507	Cluster of Uncharacterized protein OS=Biomphalaria glabrata OX=6526 GN=106064066 PE=3 SV=1 (A0A2C9JQS4)	A0A2C9JQS4	21 kDa	0	0	0	6605300	5780900	8389200	0	0	0
508	Cluster of dehydrogenase/reductase SDR family member 1-like [Crassostrea virginica] (comp77969_c0_seq1;aalen=328;80%;complete;clen=1223;BESTHIT_NR;XP_022339592.1;64.6;12;99.1;1.6e-120;441.8;6565;XP_022339592.1)	comp77969_c0_seq1	35 kDa	2454600	3409900	2387900	2066400	2013600	1515500	0	0	0
509	Cluster of GDP-mannose 4,6 dehydratase-like isoform X2 [Crassostrea virginica] (comp83831_c0_seq32;aalen=358;51%;complete-utrpoor;clen=2091;BESTHIT_NR;XP_022346245.1;87.0;0;98.6;2.1e-182;647.5;6565;XP_022346245.1)	comp83831_c0_seq32	41 kDa	986530	3098400	3528800	5827200	3072900	1577300	0	0	2266500
510	Cluster of hypothetical protein LOTGIDRAFT_183148 [Lottia gigantea] (comp70565_c0_seq1;aalen=221;52%;complete-utrpoor;clen=1261;BESTHIT_NR;XP_009060192.1;86.0;0;87.3;2.4e-96;360.9;225164;XP_009060192.1)	comp70565_c0_seq1	25 kDa	0	0	27569000	9138100	4110700	8275300	7340600	0	31978000
511	Cluster of APOBEC1 complementation factor-like isoform X2 [Mizuhopecten yessoensis] (comp80018_c0_seq1;aalen=598;38%;complete-utrbad;clen=4641;BESTHIT_NR;XP_021348017.1;67.2;27;98.3;7.0e-223;782.7;6573;XP_021348017.1)	comp80018_c0_seq1	66 kDa	3827100	2761400	2575700	2559200	2290000	1049800	2131600	0	8768200
512	Cluster of non-specific lipid-transfer protein-like isoform X2 [Mizuhopecten yessoensis] (comp71566_c0_seq1;aalen=540;71%;complete;clen=2260;BESTHIT_NR;XP_021370718.1;79.1;6;100.0;2.2e-252;880.6;6573;XP_021370718.1)	comp71566_c0_seq1	58 kDa	1362300	6138100	2330400	6780500	3027300	0	4541900	0	8445500
513	Cluster of plasminogen activator inhibitor 1 RNA-binding protein-like isoform X2 [Crassostrea virginica] (comp74492_c0_seq1;aalen=377;42%;complete-utrbad;clen=2652;BESTHIT_NR;XP_022312922.1;64.2;7;55.4;4.1e-27;131.7;6565;XP_022312922.1)	comp74492_c0_seq1	43 kDa	3838400	5080700	2800300	13080000	13695000	3248400	0	0	0
514	Cluster of ribosomal protein S6 kinase alpha-1-like [Crassostrea virginica] (comp80839_c0_seq7;aalen=732;91%;complete;clen=2391;BESTHIT_NR;XP_022292447.1;84.5;3;100.0;0.0e+00;1248.8;6565;XP_022292447.1)	comp80839_c0_seq7	82 kDa	7739700	0	3851600	1724000	1861600	914860	0	0	0
515	Cluster of Serine/threonine-protein phosphatase OS=Mizuhopecten yessoensis OX=6573 GN=KP79_PYT16668 PE=3 SV=1 (A0A210PQQ0)	A0A210PQQ0	41 kDa	9175900	6942600	6612700	4366000	0	0	5411800	0	0
516	40S ribosomal protein S12-like [Crassostrea virginica]	comp36649_c0_seq1	15 kDa	9268200	28736000	41496000	18537000	11853000	10023000	12624000	0	0
517	PREDICTED: ATP synthase subunit b, mitochondrial-like [Octopus bimaculoides]	comp70658_c0_seq1	33 kDa	4345900	13945000	5015100	0	0	0	7413600	0	0
518	LOW QUALITY PROTEIN: adenosine kinase 1-like [Crassostrea virginica]	comp77921_c0_seq3	41 kDa	6327200	0	7558900	3249700	5815900	2471900	0	0	6515700
519	asparagine--tRNA ligase, cytoplasmic-like [Mizuhopecten yessoensis]	comp77940_c0_seq1	63 kDa	0	3717700	0	3019500	0	0	0	0	0
520	PREDICTED: uncharacterized protein LOC105320095 [Crassostrea gigas]	comp70391_c0_seq1	43 kDa	0	0	6854400	5348700	6207200	0	0	0	0
521	Cluster of PREDICTED: astacin-like [Crassostrea gigas] (comp64536_c0_seq1;aalen=445;97%;complete;clen=1375;BESTHIT_NR;XP_011415611.1;61.9;14;95.7;4.9e-157;563.5;29159;XP_011415611.1)	comp64536_c0_seq1	49 kDa	0	0	0	7327600	3716400	1225300	0	0	0
522	Cluster of glycine--tRNA ligase-like [Mizuhopecten yessoensis] (comp76298_c0_seq1;aalen=736;92%;complete;clen=2391;BESTHIT_NR;XP_021375144.1;73.1;1;91.8;2.2e-303;1050.4;6573;XP_021375144.1)	comp76298_c0_seq1	84 kDa	0	0	0	1310100	1845700	945450	1775000	0	3122500
523	Cluster of PREDICTED: tektin-3-like isoform X1 [Crassostrea gigas] (comp73555_c0_seq2;aalen=541;69%;complete;clen=2331;BESTHIT_NR;XP_011450983.1;82.4;0;100.0;1.1e-254;888.3;29159;XP_011450983.1)	comp73555_c0_seq2	62 kDa	11560000	3256800	6819000	0	0	3065100	0	0	6664400
524	Cluster of protein phosphatase 1B-like [Crassostrea virginica] (comp79561_c0_seq3;aalen=416;54%;complete-utrpoor;clen=2304;BESTHIT_NR;XP_022331011.1;77.7;1;91.8;8.4e-167;595.9;6565;XP_022331011.1)	comp79561_c0_seq3	46 kDa	0	0	4265400	2476300	0	1721800	0	0	0
525	Cluster of PREDICTED: histidine--tRNA ligase, cytoplasmic isoform X2 [Crassostrea gigas] (comp83000_c0_seq4;aalen=524;75%;complete;clen=2078;BESTHIT_NR;XP_011456429.1;76.6;1;97.7;2.2e-228;800.8;29159;XP_011456429.1)	comp83000_c0_seq4	59 kDa	2052200	1472900	1273400	896840	1901900	0	0	0	0
526	Cluster of septin-2B-like isoform X10 [Mizuhopecten yessoensis] (comp83784_c1_seq3;aalen=388;81%;complete;clen=1431;BESTHIT_NR;XP_021348096.1;79.5;13;100.0;2.4e-171;610.9;6573;XP_021348096.1)	comp83784_c1_seq3	44 kDa	4314200	6014000	0	3585400	4486100	0	1304800	0	0
527	Cluster of alanine--tRNA ligase, cytoplasmic-like isoform X2 [Mizuhopecten yessoensis] (comp80717_c1_seq1;aalen=964;90%;complete;clen=3191;BESTHIT_NR;XP_021371285.1;75.7;1;99.9;0.0e+00;1521.9;6573;XP_021371285.1)	comp80717_c1_seq1	107 kDa	0	0	0	2797500	2770800	2816200	0	0	0
528	Cluster of palmitoyl-CoA oxidase [Mytilus galloprovincialis] (comp83391_c0_seq1;aalen=670;75%;complete;clen=2681;BESTHIT_NR;ABU52892.1;98.5;0;100.0;0.0e+00;1339.3;29158;ABU52892.1)	comp83391_c0_seq1	75 kDa	7215000	14457000	3334100	2037000	0	2950000	1341800	0	0
529	uncharacterized protein LOC110460687 [Mizuhopecten yessoensis]	comp33963_c0_seq1	31 kDa	37617000	32305000	28739000	4652500	0	26849000	0	0	0
530	heparan sulfate proteoglycan-like protein-1 [Mytilus coruscus]	comp55245_c3_seq1	29 kDa	0	1752300	3203300	2983800	4274300	11482000	2031000	0	2840500
531	mesenchyme-specific cell surface glycoprotein-like [Crassostrea virginica]	comp57728_c1_seq1	11 kDa	28391000	0	7045200	16303000	1826600	5998300	7316700	0	7404500
532	PREDICTED: snaclec B6 isoform X2 [Crassostrea gigas]	comp61174_c0_seq1	17 kDa	8635600	9152100	5923500	0	0	0	15273000	0	11289000
533	PREDICTED: protein disulfide-isomerase A4-like isoform X1 [Aplysia californica]	comp70488_c1_seq1	21 kDa	0	0	0	12155000	0	7655800	0	0	7955400
534	basic leucine zipper and W2 domain-containing protein 1-like [Crassostrea virginica]	comp81587_c0_seq1	48 kDa	3322100	3627500	4329000	3108300	0	2390600	0	0	0
535	Cluster of Endoglucanase OS=Mytilus edulis OX=6550 PE=1 SV=1 (P82186)	P82186	20 kDa	14091000	14703000	17767000	9047400	0	0	17974000	0	8142900
536	Cluster of argininosuccinate synthase-like isoform X1 [Crassostrea virginica] (comp73920_c0_seq1;aalen=412;72%;complete;clen=1717;BESTHIT_NR;XP_022296045.1;74.6;0;98.3;1.8e-182;647.9;6565;XP_022296045.1)	comp73920_c0_seq1	46 kDa	17420000	12015000	0	12372000	5827600	4663500	7692700	0	0
537	Cluster of PREDICTED: obg-like ATPase 1 [Crassostrea gigas] (comp68285_c0_seq1;aalen=396;84%;complete;clen=1405;BESTHIT_NR;XP_011436819.1;79.1;1;100.0;3.5e-186;660.2;29159;XP_011436819.1)	comp68285_c0_seq1	45 kDa	10619000	10330000	13761000	6291300	5041200	5806800	0	0	0
538	Cluster of PREDICTED: 1,4-alpha-glucan-branching enzyme [Crassostrea gigas] (comp82872_c5_seq12;aalen=687;85%;complete;clen=2417;BESTHIT_NR;XP_011434285.1;78.1;3;98.4;0.0e+00;1164.8;29159;XP_011434285.1)	comp82872_c5_seq12	80 kDa	0	0	3098500	926890	0	2485900	0	0	0
539	Cluster of transketolase-like protein 2, partial [Crassostrea ariakensis] (comp84243_c1_seq5;aalen=178;58%;partial5-utrpoor;clen=917;BESTHIT_NR;AEF33402.1;78.0;0;99.4;5.7e-72;279.6;94323;AEF33402.1)	comp84243_c1_seq5	19 kDa	0	0	10014000	11144000	8283100	11788000	0	0	0
540	Cluster of alkyldihydroxyacetonephosphate synthase, peroxisomal-like [Mizuhopecten yessoensis] (comp78270_c0_seq4;aalen=626;78%;complete;clen=2385;BESTHIT_NR;XP_021362491.1;81.6;7;98.9;0.0e+00;1087.8;6573;XP_021362491.1)	comp78270_c0_seq4	70 kDa	1991600	1384600	2437400	0	0	1819100	0	0	0
541	Cluster of Ribosomal protein S16 (Fragment) OS=Mytilus trossulus OX=6551 PE=2 SV=1 (A0A077H3J9)	A0A077H3J9	17 kDa	0	0	0	11329000	17599000	56984000	0	0	0
542	Cluster of 26S protease regulatory subunit 7 [Mizuhopecten yessoensis] (comp70353_c0_seq1;aalen=435;70%;complete;clen=1849;BESTHIT_NR;XP_021366513.1;96.1;1;100.0;4.6e-240;839.3;6573;XP_021366513.1)	comp70353_c0_seq1	48 kDa	0	2411900	0	0	0	0	0	0	0
543	PREDICTED: uncharacterized protein LOC105341351 isoform X2 [Crassostrea gigas]	comp52805_c0_seq1	43 kDa	3741600	0	8664900	4280300	4107600	10709000	0	0	3464800
544	regucalcin-like [Mizuhopecten yessoensis]	comp63906_c0_seq1	33 kDa	0	0	2771500	3772700	3807900	4211200	2059500	0	2235700
545	quinone oxidoreductase-like isoform X1 [Crassostrea virginica]	comp69376_c0_seq2	36 kDa	0	5031400	3302700	11442000	8529400	4921900	3825500	0	4465900
546	V-type proton ATPase subunit E-like [Crassostrea virginica]	comp74335_c0_seq1	26 kDa	7110600	10843000	9660800	3322200	3514400	1886800	7063800	0	0
547	PREDICTED: D-beta-hydroxybutyrate dehydrogenase, mitochondrial [Crassostrea gigas]	comp77016_c0_seq1	40 kDa	0	0	0	3669000	2953700	0	0	0	0
548	signal recognition particle subunit SRP72-like [Crassostrea virginica]	comp77232_c0_seq1	75 kDa	0	0	2045600	0	0	0	0	0	2560800
549	tumor necrosis factor ligand superfamily member [Crassostrea gigas]	comp78233_c0_seq4	34 kDa	1670400	3594700	0	7416300	3278200	0	7122500	0	0
550	PREDICTED: hsc70-interacting protein isoform X1 [Crassostrea gigas]	comp80604_c0_seq1	34 kDa	10091000	10678000	15492000	12545000	13270000	10261000	14947000	0	12808000
551	bifunctional glutamate/proline--tRNA ligase-like [Crassostrea virginica]	comp81386_c0_seq5	98 kDa	0	2848700	4009100	3041300	2114000	1656400	0	0	0
552	Echinoderm microtubule-associated protein-like 1 [Crassostrea gigas]	comp83396_c0_seq8	74 kDa	0	0	3377300	6824500	7097400	1689000	0	0	0
553	PREDICTED: probable serine/threonine-protein kinase kinX isoform X14 [Crassostrea gigas]	comp83461_c0_seq16	15 kDa	4665600	15431000	6382000	7658900	5524200	3340300	5883700	0	3609500
554	titin-like isoform X2 [Mizuhopecten yessoensis]	comp83630_c1_seq7	48 kDa	0	0	0	1999400	2691700	1644200	0	0	1816900
555	Cluster of 40S ribosomal protein S15Aa [Mizuhopecten yessoensis] (comp55786_c0_seq1;aalen=130;82%;complete;clen=478;BESTHIT_NR;XP_021374413.1;91.5;0;100.0;1.6e-63;251.1;6573;XP_021374413.1)	comp55786_c0_seq1	15 kDa	13288000	10268000	14962000	28757000	21261000	16911000	0	0	0
556	Cluster of uncharacterized protein LOC111122577 [Crassostrea virginica] (comp82417_c0_seq3;aalen=583;92%;complete;clen=1902;BESTHIT_NR;XP_022320073.1;33.3;17;44.1;1.7e-35;160.2;6565;XP_022320073.1)	comp82417_c0_seq3	67 kDa	14859000	0	4597500	0	0	5515100	0	0	0
557	Cluster of rho GDP-dissociation inhibitor 1-like isoform X4 [Crassostrea virginica] (comp81716_c0_seq1;aalen=201;50%;complete-utrpoor;clen=1194;BESTHIT_NR;XP_022314738.1;62.4;6;99.5;4.6e-62;246.9;6565;XP_022314738.1)	comp81716_c0_seq1	23 kDa	11557000	10984000	11922000	8981900	6269000	0	10714000	0	6245700
558	Cluster of PREDICTED: protein Mo25-like [Octopus bimaculoides] (comp84225_c0_seq1;aalen=255;87%;complete;clen=876;BESTHIT_NR;XP_014779040.1;84.3;0;99.6;1.7e-117;431.4;37653;XP_014779040.1)	comp84225_c0_seq1	30 kDa	0	0	0	2077200	0	0	0	0	0
559	PREDICTED: 60S ribosomal protein L22-like [Crassostrea gigas]	comp18551_c0_seq1	16 kDa	3910800	11553000	36602000	8260300	10355000	10811000	3775200	0	14012000
560	Alcohol dehydrogenase [NADP(+)] [Mizuhopecten yessoensis]	comp33774_c0_seq1	34 kDa	5915000	0	5765100	2825600	2554500	2896200	0	0	0
561	PREDICTED: betaine--homocysteine S-methyltransferase 1 [Crassostrea gigas]	comp37396_c0_seq1	39 kDa	0	7987200	14092000	3039800	2604000	0	7054100	0	10359000
562	PREDICTED: uncharacterized protein LOC105329621 isoform X2 [Crassostrea gigas]	comp48551_c0_seq1	21 kDa	3948200	6719300	7433900	4150300	13654000	4698600	10969000	0	5019900
563	uncharacterized protein LOC111100928 [Crassostrea virginica]	comp55490_c0_seq1	15 kDa	18664000	13714000	11831000	21337000	22789000	10257000	0	0	4933600
564	beta-1,3-glucan-binding protein-like [Mizuhopecten yessoensis]	comp59137_c0_seq1	46 kDa	3423000	4630800	3635600	10917000	7885600	5964800	4569400	0	0
565	Alcohol dehydrogenase [NADP(+)] [Mizuhopecten yessoensis]	comp62334_c0_seq1	30 kDa	0	0	3983700	0	0	0	0	0	0
566	PREDICTED: erlin-1-like [Aplysia californica]	comp68987_c0_seq1	37 kDa	4340400	4155500	0	4742000	3295800	3151100	0	0	0
567	uncharacterized protein LOC110451477 [Mizuhopecten yessoensis]	comp69192_c0_seq1	27 kDa	4176700	2434100	3396800	7145300	3481400	5161500	0	0	2739400
568	palmitoyl-protein thioesterase 1-like [Crassostrea virginica]	comp73472_c0_seq1	33 kDa	8706000	4509200	14823000	2267600	3904700	0	4720200	0	0
569	PREDICTED: glyoxylate reductase/hydroxypyruvate reductase [Crassostrea gigas]	comp74086_c3_seq6	35 kDa	4742000	8925800	2595900	9026800	7100900	8776800	4136900	0	0
570	LOW QUALITY PROTEIN: uncharacterized protein LOC111132244 [Crassostrea virginica]	comp74237_c0_seq1	46 kDa	0	0	4414300	3598900	2817100	2574200	0	0	0
571	PREDICTED: collagen alpha-1(IV) chain [Crassostrea gigas]	comp79045_c4_seq1	65 kDa	6153900	8248400	3466700	13743000	3980000	9934200	5788600	0	0
572	heterogeneous nuclear ribonucleoprotein M-like isoform X1 [Mizuhopecten yessoensis]	comp82481_c0_seq1	61 kDa	1442100	1658600	2078100	5111300	2950700	1433500	0	0	0
573	Cluster of hypothetical protein LOTGIDRAFT_217885 [Lottia gigantea] (comp81888_c0_seq4;aalen=454;75%;complete;clen=1810;BESTHIT_NR;XP_009058775.1;61.1;6;98.9;2.8e-171;610.9;225164;XP_009058775.1)	comp81888_c0_seq4	53 kDa	0	0	0	0	1447400	0	0	0	0
574	Cluster of trichohyalin-like isoform X4 [Crassostrea virginica] (comp83244_c1_seq20;aalen=791;74%;complete;clen=3203;BESTHIT_NR;XP_022318647.1;41.8;74;69.4;3.6e-41;179.5;6565;XP_022318647.1)	comp83244_c1_seq20	93 kDa	0	2312900	2669800	3110100	7124300	3004500	0	0	0
575	Cluster of proliferation-associated protein 2G4-like [Mizuhopecten yessoensis] (comp66353_c0_seq1;aalen=387;66%;complete;clen=1749;BESTHIT_NR;XP_021353555.1;76.5;1;92.2;1.3e-158;568.5;6573;XP_021353555.1)	comp66353_c0_seq1	43 kDa	0	4017600	2937800	3481400	6045100	0	0	0	0
576	Cluster of 60s protein ribosomal, partial [Mytilus galloprovincialis] (comp48844_c0_seq1;aalen=147;88%;complete;clen=503;BESTHIT_NR;OPL33230.1;99.3;0;93.2;2.0e-54;221.1;29158;OPL33230.1)	comp48844_c0_seq1	17 kDa	0	0	0	41804000	31458000	33553000	0	0	0
577	Cluster of PREDICTED: protein transport protein Sec61 subunit alpha isoform 2 [Lingula anatina] (comp75346_c0_seq1;aalen=476;45%;complete-utrbad;clen=3116;BESTHIT_NR;XP_013409211.1;96.2;0;100.0;3.9e-261;909.4;7574;XP_013409211.1)	comp75346_c0_seq1	52 kDa	0	0	0	18258000	14924000	9170400	0	0	0
578	PREDICTED: proteasome subunit beta type-3 [Crassostrea gigas]	comp52227_c0_seq1	23 kDa	4199800	0	0	2708300	2739400	0	0	0	0
579	inter-alpha-trypsin inhibitor heavy chain H3-like isoform X2 [Crassostrea virginica]	comp74482_c0_seq1	44 kDa	0	0	2854900	4274400	3661900	1716500	0	0	0
580	hypothetical protein AM593_06231, partial [Mytilus galloprovincialis]	comp74880_c0_seq3	44 kDa	0	3654400	4131800	0	0	0	0	0	0
581	PREDICTED: xanthine dehydrogenase [Crassostrea gigas]	comp80443_c0_seq2	65 kDa	4588000	3939300	2069600	7425700	5682800	6761600	2969500	0	4061000
582	xaa-Pro dipeptidase-like [Mizuhopecten yessoensis]	comp80723_c0_seq1	44 kDa	9238000	6912400	8090400	8948100	7665800	4474500	0	0	0
583	endophilin-B1-like isoform X4 [Mizuhopecten yessoensis]	comp82071_c0_seq16	40 kDa	7457100	3945600	2782500	1858000	1651500	0	0	0	0
584	PREDICTED: nucleosome assembly protein 1-like 1 isoform X5 [Crassostrea gigas]	comp84165_c1_seq7	46 kDa	4117200	2851400	7123100	2289000	3296700	1437100	0	0	0
585	Cdc42-like protein OS=Crassostrea gigas OX=29159 GN=CGI_10000237 PE=3 SV=1	K1PJ53	21 kDa	18566000	15561000	8907400	0	0	2792800	0	0	0
586	Cluster of PREDICTED: serine/arginine-rich splicing factor 6-like isoform X3 [Crassostrea gigas] (comp76613_c0_seq44;aalen=290;73%;complete;clen=1185;BESTHIT_NR;XP_011425562.1;70.7;26;74.1;4.6e-79;303.9;29159;XP_011425562.1)	comp76613_c0_seq44	33 kDa	0	0	1864600	2678700	3558200	3911300	0	0	3038000
587	Cluster of PREDICTED: proteasome subunit alpha type-7 [Crassostrea gigas] (comp71707_c0_seq1;aalen=249;69%;complete;clen=1077;BESTHIT_NR;XP_011427924.1;90.6;0;94.0;3.4e-115;423.7;29159;XP_011427924.1)	comp71707_c0_seq1	28 kDa	3553800	0	5880900	4346600	6151900	5866500	3540200	0	3318000
588	Cluster of phosphoglucomutase-1-like [Mizuhopecten yessoensis] (comp79883_c0_seq1;aalen=559;90%;complete;clen=1864;BESTHIT_NR;XP_021345331.1;74.2;6;100.0;1.3e-250;874.8;6573;XP_021345331.1)	comp79883_c0_seq1	61 kDa	1733400	3466900	2842000	2151800	2933000	2757200	1597600	0	0
589	Cluster of poly [ADP-ribose] polymerase 3-like [Mizuhopecten yessoensis] (comp81028_c0_seq8;aalen=528;88%;complete;clen=1791;BESTHIT_NR;XP_021377289.1;68.2;9;99.8;6.6e-201;709.5;6573;XP_021377289.1)	comp81028_c0_seq8	59 kDa	0	0	0	7996100	7257100	3999300	0	0	0
590	Cluster of PREDICTED: hydroxyacyl-coenzyme A dehydrogenase, mitochondrial [Crassostrea gigas] (comp74302_c0_seq2;aalen=113;62%;complete;clen=543;BESTHIT_NR;XP_011456490.1;83.0;0;99.1;5.6e-49;202.6;29159;XP_011456490.1)	comp74302_c0_seq2	13 kDa	0	0	0	7679600	0	3852800	0	0	0
591	Cluster of PREDICTED: isoleucine--tRNA ligase, cytoplasmic-like [Crassostrea gigas] (comp82089_c2_seq2;aalen=854;58%;complete-utrpoor;clen=4370;BESTHIT_NR;XP_011416491.1;64.0;13;82.0;8.9e-256;892.5;29159;XP_011416491.1)	comp82089_c2_seq2	97 kDa	0	0	0	3768800	4439500	0	0	0	0
592	Cluster of Uncharacterized protein OS=Pomacea canaliculata OX=400727 GN=C0Q70_16448 PE=4 SV=1 (A0A2T7NPT5)	A0A2T7NPT5	20 kDa	11895000	25485000	32225000	5198000	4484800	0	0	0	11147000
593	Anopheles gambiae str. PEST AGAP012515-PA [Anopheles gambiae str. PEST]	comp63525_c0_seq1	19 kDa	0	0	0	3587000	6022800	3138700	0	0	0
594	PREDICTED: uncharacterized protein LOC105329078 isoform X2 [Crassostrea gigas]	comp67033_c0_seq1	74 kDa	1249000	2323700	1994200	1451700	1117300	0	0	0	0
595	tubulin polymerization-promoting protein family member 3-like [Crassostrea virginica]	comp72704_c0_seq1	19 kDa	0	0	0	13426000	6167700	0	2787100	0	0
596	hypothetical protein LOTGIDRAFT_153520 [Lottia gigantea]	comp73268_c0_seq1	57 kDa	4976200	3324400	0	3816500	5469100	2532700	3566500	0	5705900
597	membrane metallo-endopeptidase-like 1 isoform X1 [Mizuhopecten yessoensis]	comp77926_c2_seq4	59 kDa	2874600	3034100	0	1801400	1433200	0	0	0	0
598	tyrosine-protein kinase HTK16-like [Crassostrea virginica]	comp80731_c0_seq3	93 kDa	0	1493100	0	2855700	2893600	2944900	0	0	0
599	PREDICTED: uncharacterized protein LOC106876685 isoform X4 [Octopus bimaculoides]	comp81178_c1_seq4	52 kDa	2279600	2377800	636570	3168300	2515100	6119200	0	0	0
600	uncharacterized protein LOC111132341 [Crassostrea virginica]	comp84076_c0_seq1	16 kDa	3795700	28203000	17805000	16952000	11800000	6988200	0	0	6050500
601	Cluster of probable aminopeptidase NPEPL1 [Mizuhopecten yessoensis] (comp79430_c0_seq1;aalen=516;83%;complete;clen=1864;BESTHIT_NR;XP_021379218.1;71.8;9;97.9;9.6e-213;748.8;6573;XP_021379218.1)	comp79430_c0_seq1	55 kDa	697210	0	2306700	3015200	2752100	3721500	0	0	0
602	Cluster of PREDICTED: 40S ribosomal protein S11 isoform X1 [Dendroctonus ponderosae] (comp55403_c0_seq1;aalen=153;85%;complete;clen=543;BESTHIT_NR;XP_019761754.1;76.5;0;100.0;9.3e-63;248.8;77166;XP_019761754.1)	comp55403_c0_seq1	18 kDa	17980000	15985000	20812000	15167000	11283000	16666000	14201000	0	7006500
603	Cluster of proteasome subunit alpha type-4-like [Crassostrea virginica] (comp70830_c0_seq1;aalen=256;81%;complete;clen=948;BESTHIT_NR;XP_022333186.1;87.9;0;100.0;1.1e-119;438.7;6565;XP_022333186.1)	comp70830_c0_seq1	29 kDa	1277000	0	4607000	9892800	3096700	0	1371500	0	0
604	Cluster of 26S proteasome regulatory subunit 10B [Crassostrea virginica] (comp75558_c0_seq1;aalen=392;91%;complete;clen=1285;BESTHIT_NR;XP_022332857.1;96.9;0;99.2;5.2e-211;742.7;6565;XP_022332857.1)	comp75558_c0_seq1	44 kDa	1001000	1722300	0	0	0	0	0	0	0
605	Cluster of 26S proteasome non-ATPase regulatory subunit 3-like [Mizuhopecten yessoensis] (comp78668_c0_seq1;aalen=510;63%;complete;clen=2410;BESTHIT_NR;XP_021345138.1;79.7;6;97.6;1.2e-220;775.0;6573;XP_021345138.1)	comp78668_c0_seq1	59 kDa	6304000	0	0	0	0	0	3754000	0	0
606	Cluster of RNA helicase OS=Mytilus galloprovincialis OX=29158 PE=2 SV=1 (A0A126Q9D7)	A0A126Q9D7	50 kDa	1453400	1613200	2643400	1684500	0	0	0	0	0
607	Cluster of ruvB-like 1 [Crassostrea virginica] (comp75561_c0_seq1;aalen=456;70%;complete;clen=1934;BESTHIT_NR;XP_022295968.1;94.5;0;100.0;6.9e-239;835.5;6565;XP_022295968.1)	comp75561_c0_seq1	50 kDa	13630000	0	0	1215200	0	0	0	0	0
608	Cluster of PREDICTED: programmed cell death protein 6-like isoform X2 [Lingula anatina] (comp72925_c0_seq1;aalen=194;51%;complete-utrpoor;clen=1131;BESTHIT_NR;XP_013389087.1;76.7;2;92.8;7.9e-75;289.3;7574;XP_013389087.1)	comp72925_c0_seq1	22 kDa	0	0	6441300	1527900	2238000	0	0	0	0
609	low-density lipoprotein receptor-related protein 6-like [Mizuhopecten yessoensis]	comp56406_c0_seq1	22 kDa	21382000	16099000	4630700	14949000	21965000	9858200	0	0	0
610	proteasome subunit alpha type-6-like [Crassostrea virginica]	comp69741_c0_seq1	27 kDa	4164400	0	5882400	6959900	8017600	6073000	0	0	3383400
611	LOW QUALITY PROTEIN: glutathione S-transferase P 2-like [Crassostrea virginica]	comp71491_c0_seq1	29 kDa	5342800	0	0	0	0	0	8431000	0	0
612	PREDICTED: guanine nucleotide-binding protein subunit beta [Crassostrea gigas]	comp78010_c0_seq3	37 kDa	0	9081900	10823000	14828000	7482500	12857000	3467000	0	0
613	calumenin-B-like isoform X1 [Crassostrea virginica]	comp83160_c0_seq13	39 kDa	6648300	0	3616200	4542700	6527400	1680500	4018700	0	2790000
614	PREDICTED: neuroglian isoform X4 [Crassostrea gigas]	comp83510_c0_seq12	77 kDa	0	0	0	3731400	2916500	3783900	0	0	0
615	coatomer subunit beta-like [Mizuhopecten yessoensis]	comp83794_c0_seq4	66 kDa	2961000	1786500	1455100	0	0	0	0	0	3780600
616	Cluster of PREDICTED: transmembrane emp24 domain-containing protein 2 [Crassostrea gigas] (comp82116_c0_seq1;aalen=205;72%;complete;clen=858;BESTHIT_NR;XP_011414195.1;83.5;0;94.6;4.5e-89;336.7;29159;XP_011414195.1)	comp82116_c0_seq1	23 kDa	0	0	3394100	1936200	2183800	2341100	4886200	0	3574700
617	Cluster of microtubule-associated protein RP/EB family member 1-like isoform X9 [Crassostrea virginica] (comp78056_c0_seq1;aalen=270;20%;complete-utrbad;clen=3992;BESTHIT_NR;XP_022315627.1;66.8;9;100.0;2.4e-90;341.3;6565;XP_022315627.1)	comp78056_c0_seq1	31 kDa	3400500	2414400	1577000	1258800	0	0	3577900	0	4305800
618	Cluster of Ribosomal protein L19 (Fragment) OS=Mytilus trossulus OX=6551 PE=2 SV=1 (A0A077GYU8)	A0A077GYU8	24 kDa	12357000	0	7207000	15779000	13367000	10031000	0	0	0
619	Cluster of hypothetical protein AM593_01402, partial [Mytilus galloprovincialis] (comp83606_c0_seq4;aalen=492;83%;complete;clen=1767;BESTHIT_NR;OPL20884.1;95.5;0;54.5;6.8e-91;344.0;29158;OPL20884.1)	comp83606_c0_seq4	53 kDa	0	0	9722400	4921000	4904000	5010900	0	0	4809500
620	Cluster of 2-oxoglutarate dehydrogenase, mitochondrial-like isoform X2 [Mizuhopecten yessoensis] (comp80490_c0_seq5;aalen=995;57%;complete-utrpoor;clen=5217;BESTHIT_NR;XP_021350575.1;64.1;37;99.8;0.0e+00;1323.5;6573;XP_021350575.1)	comp80490_c0_seq5	113 kDa	0	0	0	0	1552000	1445200	0	0	0
621	Cluster of PREDICTED: EH domain-containing protein 3 [Crassostrea gigas] (comp82271_c0_seq8;aalen=518;99%;partial;clen=1558;BESTHIT_NR;XP_011448866.1;83.6;0;99.8;8.9e-259;901.7;29159;XP_011448866.1)	comp82271_c0_seq8	59 kDa	3161200	2953300	3829900	0	0	0	3532100	0	3563500
622	Cluster of hypothetical protein AM593_08842, partial [Mytilus galloprovincialis] (comp74627_c0_seq5;aalen=217;73%;complete;clen=895;BESTHIT_NR;OPL32926.1;82.9;3;86.2;6.1e-84;319.7;29158;OPL32926.1)	comp74627_c0_seq5	25 kDa	8051300	7529300	0	10552000	4202300	0	5253100	0	0
623	Cyp3A-like isoform 1 OS=Mytilus edulis OX=6550 GN=Cyp3A1 PE=2 SV=1	B9X1A1 (+1)	59 kDa	4981400	0	0	2720500	0	0	0	0	0
624	Putative C1q domain containing protein MgC1q12 OS=Mytilus galloprovincialis OX=29158 GN=MgC1q12 PE=2 SV=1	F0V449	20 kDa	12738000	4654300	20562000	22778000	0	29017000	0	0	0
625	hypothetical protein AM593_06933, partial [Mytilus galloprovincialis]	comp51143_c0_seq1	13 kDa	5175700	18436000	17411000	6151800	9096300	11239000	3493000	0	0
626	PREDICTED: epidermal retinol dehydrogenase 2 isoform X1 [Crassostrea gigas]	comp69930_c2_seq1	22 kDa	5119000	6414400	4406100	6280100	5046500	2102000	1492500	0	0
627	PREDICTED: probable chitinase 3 [Crassostrea gigas]	comp73308_c0_seq2	67 kDa	5430700	0	4194600	0	1447300	0	4973100	0	0
628	uncharacterized protein LOC106475632 [Limulus polyphemus]	comp73632_c0_seq3	79 kDa	2937600	1444500	0	6397300	1702800	0	2788100	0	0
629	PREDICTED: uncharacterized protein LOC105333433 isoform X3 [Crassostrea gigas]	comp74293_c0_seq2	67 kDa	1538400	1306400	1386700	2065100	2909500	2434500	0	0	0
630	PREDICTED: elongation factor Tu, mitochondrial-like [Octopus bimaculoides]	comp77627_c0_seq1	52 kDa	2067100	3527500	3707400	0	0	0	0	0	0
631	fibril-forming collagen alpha chain-like [Crassostrea virginica]	comp77697_c0_seq1	141 kDa	0	0	0	7788500	10954000	14575000	9392800	0	7613100
632	AB hydrolase superfamily protein C1039.03-like isoform X1 [Crassostrea virginica]	comp80712_c0_seq4	37 kDa	0	0	0	4508200	3831900	3272500	3156200	0	0
633	PREDICTED: leucine-rich PPR motif-containing protein, mitochondrial-like [Octopus bimaculoides]	comp83017_c1_seq1	118 kDa	2214700	2104000	0	0	0	0	0	0	0
634	laminin subunit gamma-1-like [Mizuhopecten yessoensis]	comp84331_c1_seq2	82 kDa	0	3975900	0	7142700	0	4894400	0	0	0
635	hypothetical protein LOTGIDRAFT_177715 [Lottia gigantea]	comp81636_c0_seq2	71 kDa	2531400	1750700	2791000	1026700	1505900	0	0	0	0
636	Uncharacterized protein OS=Pomacea canaliculata OX=400727 GN=C0Q70_16895 PE=4 SV=1	A0A2T7NR45 (+1)	22 kDa	14098000	0	0	4026800	6100800	6078200	0	0	0
637	Histone H2A OS=Arion vulgaris OX=1028688 GN=ORF143617 PE=3 SV=1	A0A0B7AUT8 (+9)	13 kDa	0	0	0	79156000	173150000	24029000	0	0	0
638	Cluster of PREDICTED: dnaJ homolog subfamily A member 1-like [Aplysia californica] (comp81596_c0_seq1;aalen=400;49%;complete-utrpoor;clen=2409;BESTHIT_NR;XP_012937301.1;68.3;7;100.0;4.0e-158;567.0;6500;XP_012937301.1)	comp81596_c0_seq1	45 kDa	0	1897700	1298900	3749600	5368800	4195400	0	0	0
639	Cluster of 26S proteasome non-ATPase regulatory subunit 1-like [Crassostrea virginica] (comp80000_c2_seq1;aalen=877;96%;partial3;clen=2740;BESTHIT_NR;XP_022343905.1;81.8;9;95.3;0.0e+00;1364.0;6565;XP_022343905.1)	comp80000_c2_seq1	97 kDa	0	0	0	0	0	2535400	0	0	0
640	Cluster of GDP-L-fucose synthase-like [Crassostrea virginica] (comp76284_c0_seq2;aalen=318;39%;complete-utrbad;clen=2412;BESTHIT_NR;XP_022286442.1;86.8;0;100.0;1.4e-161;578.2;6565;XP_022286442.1)	comp76284_c0_seq2	36 kDa	8035000	8226400	7257600	11623000	7169000	5926100	0	0	0
641	Cluster of 60S ribosomal protein L13-like [Crassostrea virginica] (comp62387_c0_seq1;aalen=212;90%;complete;clen=704;BESTHIT_NR;XP_022341970.1;82.1;0;100.0;5.5e-90;339.7;6565;XP_022341970.1)	comp62387_c0_seq1	25 kDa	0	0	0	22275000	43075000	37932000	0	0	0
642	Cluster of PREDICTED: probable phosphoglycerate mutase [Crassostrea gigas] (comp76895_c1_seq2;aalen=251;58%;complete-utrpoor;clen=1295;BESTHIT_NR;XP_011455096.1;82.0;0;99.6;9.4e-121;442.2;29159;XP_011455096.1)	comp76895_c1_seq2	29 kDa	0	0	1811400	0	0	0	5098700	0	9258100
643	Cluster of hypothetical protein AM593_06943, partial [Mytilus galloprovincialis] (comp83303_c0_seq2;aalen=268;99%;partial;clen=805;BESTHIT_NR;OPL33432.1;64.9;5;100.0;1.8e-93;351.7;29158;OPL33432.1)	comp83303_c0_seq2	30 kDa	4736600	0	5834300	2751800	5135600	0	2771500	0	0
644	Cluster of adenylate kinase isoenzyme 5-like isoform X4 [Mizuhopecten yessoensis] (comp73778_c0_seq6;aalen=403;85%;partial5;clen=1423;BESTHIT_NR;XP_021354679.1;68.5;8;100.0;2.3e-153;551.2;6573;XP_021354679.1)	comp73778_c0_seq6	45 kDa	0	2408200	6844800	0	995660	2759300	0	0	2480300
645	Cluster of aldehyde dehydrogenase family 16 member A1-like [Crassostrea virginica] (comp82498_c0_seq23;aalen=533;100%;partial;clen=1599;BESTHIT_NR;XP_022292522.1;83.4;4;99.4;1.7e-257;897.5;6565;XP_022292522.1)	comp82498_c0_seq23	58 kDa	0	0	0	2127800	0	1216400	0	0	0
646	Cluster of Ras-like GTP-binding protein Rho1 OS=Crassostrea gigas OX=29159 GN=CGI_10012684 PE=4 SV=1 (K1QVS0)	K1QVS0	36 kDa	0	0	2737000	2881000	2131600	5826000	3570500	0	3329700
647	Cluster of la-related protein 1B-like [Mizuhopecten yessoensis] (comp83418_c0_seq1;aalen=1077;84%;partial3;clen=3816;BESTHIT_NR;XP_021364378.1;53.7;111;93.1;6.0e-217;763.8;6573;XP_021364378.1)	comp83418_c0_seq1	122 kDa	3231100	3756000	0	0	0	1829900	0	0	0
648	cellular retinoic acid-binding protein 1-like [Mizuhopecten yessoensis]	comp46333_c1_seq1	16 kDa	0	0	0	6419200	8018700	5865700	0	0	0
649	glutathione S-transferase A-like [Crassostrea virginica]	comp65502_c0_seq4	20 kDa	0	1791900	6034600	0	8550000	0	0	0	0
650	actin-related protein 2/3 complex subunit 5-like [Mizuhopecten yessoensis]	comp66290_c0_seq1	16 kDa	0	4008200	11091000	4161600	0	0	13662000	0	0
651	uncharacterized protein LOC110443447 [Mizuhopecten yessoensis]	comp72624_c0_seq1	19 kDa	5362600	3667600	4377600	8257800	10487000	8511800	3694000	0	0
652	mitochondrial carrier homolog 2-like [Mizuhopecten yessoensis]	comp77277_c0_seq1	34 kDa	0	0	0	10520000	6013400	0	0	0	0
653	Maestro heat-like repeat-containing protein family member 1 [Mizuhopecten yessoensis]	comp80502_c0_seq2	114 kDa	3321300	5640600	8946500	1861800	0	0	0	0	4530500
654	PREDICTED: hypoxanthine-guanine phosphoribosyltransferase [Crassostrea gigas]	comp66825_c0_seq1	25 kDa	0	0	0	3857900	3479100	0	0	0	1742800
655	hypothetical protein AM593_03385, partial [Mytilus galloprovincialis]	comp70168_c0_seq1	16 kDa	0	0	0	11948000	13279000	5944900	3107500	0	0
656	hypothetical protein AM593_05034, partial [Mytilus galloprovincialis]	comp72335_c0_seq1	27 kDa	5496200	3854200	7807900	4639300	1232600	2450500	0	0	0
657	PREDICTED: carbonyl reductase [NADPH] 1 [Crassostrea gigas]	comp80270_c0_seq3	30 kDa	0	5941900	9467900	22439000	8907000	3309900	0	0	0
658	tyrosine-protein phosphatase non-receptor type 11-like isoform X2 [Mizuhopecten yessoensis]	comp82012_c1_seq10	72 kDa	0	0	0	5267300	0	3116700	0	0	0
659	long-chain-fatty-acid--CoA ligase 5-like isoform X2 [Mizuhopecten yessoensis]	comp83884_c0_seq12	75 kDa	0	0	3927400	1065100	0	1039400	0	0	0
660	comp66106_c0_seq1;aalen=112;86%;partial3;clen=388;BESTHIT_NR;No_Hits	comp66106_c0_seq1	13 kDa	0	2243300	6440000	0	0	0	0	0	0
661	Cluster of Proteasome subunit alpha type-5 [Mizuhopecten yessoensis] (comp74574_c0_seq1;aalen=241;73%;complete;clen=984;BESTHIT_NR;OWF55886.1;93.4;0;100.0;8.1e-122;445.7;6573;OWF55886.1)	comp74574_c0_seq1	27 kDa	0	3391100	4926300	5641100	3262000	3396900	2655600	0	0
662	Cluster of succinate dehydrogenase [ubiquinone] iron-sulfur subunit, mitochondrial-like [Crassostrea virginica] (comp76574_c0_seq2;aalen=282;66%;complete;clen=1284;BESTHIT_NR;XP_022344981.1;84.3;2;98.6;1.8e-136;494.6;6565;XP_022344981.1)	comp76574_c0_seq2	32 kDa	8885300	8555000	0	4075600	0	2994700	0	0	0
663	Cluster of PREDICTED: 26S proteasome non-ATPase regulatory subunit 6 [Crassostrea gigas] (comp69774_c0_seq1;aalen=389;89%;complete;clen=1303;BESTHIT_NR;XP_011434053.1;83.3;0;100.0;8.1e-188;665.6;29159;XP_011434053.1)	comp69774_c0_seq1	46 kDa	0	0	0	3386600	3314600	0	0	0	10494000
664	Cluster of fermitin family homolog 2-like [Mizuhopecten yessoensis] (comp84185_c1_seq15;aalen=699;68%;complete;clen=3080;BESTHIT_NR;XP_021361393.1;69.2;23;99.6;6.5e-289;1002.3;6573;XP_021361393.1)	comp84185_c1_seq15	79 kDa	0	0	0	1292300	0	0	0	0	0
665	Cluster of PREDICTED: allene oxide synthase-lipoxygenase protein [Crassostrea gigas] (comp75730_c0_seq1;aalen=661;80%;complete;clen=2473;BESTHIT_NR;XP_011434532.2;52.0;4;99.8;1.4e-203;718.8;29159;XP_011434532.2)	comp75730_c0_seq1	75 kDa	0	0	0	5203000	0	0	0	0	0
666	Cluster of myoferlin-like isoform X16 [Crassostrea virginica] (comp84461_c0_seq2;aalen=2035;92%;complete;clen=6625;BESTHIT_NR;XP_022342094.1;66.3;83;99.8;0.0e+00;2849.3;6565;XP_022342094.1)	comp84461_c0_seq2	232 kDa	1092000	0	3125400	1629100	0	0	0	0	0
667	malectin-B-like isoform X1 [Mizuhopecten yessoensis]	comp56784_c0_seq1	32 kDa	3709100	0	2887900	2926500	2804600	3383900	2974700	0	0
668	hypothetical protein AM593_04087, partial [Mytilus galloprovincialis]	comp69496_c0_seq1	16 kDa	4890200	3035700	0	4755300	2207700	1518600	0	0	0
669	pantetheinase-like [Mizuhopecten yessoensis]	comp75948_c2_seq6	44 kDa	0	0	3206900	3368400	6376700	2719600	0	0	0
670	PREDICTED: growth factor receptor-bound protein 2 isoform X1 [Crassostrea gigas]	comp76957_c0_seq2	25 kDa	0	10040000	4113600	1598000	0	0	0	0	0
671	dihydrolipoyl dehydrogenase, mitochondrial-like isoform X2 [Mizuhopecten yessoensis]	comp77238_c0_seq1	54 kDa	0	0	0	4044700	5348600	0	0	0	0
672	putative serine protease K12H4.7 [Crassostrea virginica]	comp78970_c0_seq5	56 kDa	0	0	0	3475700	4011500	0	0	0	0
673	hypothetical protein LOTGIDRAFT_208417 [Lottia gigantea]	comp81440_c0_seq2	87 kDa	1657600	1748700	3803700	1218200	777440	0	976820	0	0
674	constitutive coactivator of PPAR-gamma-like protein 1 homolog isoform X1 [Mizuhopecten yessoensis]	comp84246_c0_seq5	121 kDa	0	0	0	0	0	0	2674500	0	0
675	glycogen [starch] synthase-like [Mizuhopecten yessoensis]	comp73986_c0_seq1	80 kDa	0	0	0	3400600	3130500	0	0	0	0
676	adenylate kinase-like isoform X1 [Mizuhopecten yessoensis]	comp76314_c0_seq1	27 kDa	0	2322900	0	0	0	3485900	0	0	0
677	UDP-glucose:glycoprotein glucosyltransferase 1-like isoform X2 [Mizuhopecten yessoensis]	comp67167_c1_seq1	74 kDa	0	0	0	0	3647500	0	0	0	0
678	uncharacterized protein LOC111128463 [Crassostrea virginica]	comp63769_c0_seq2	31 kDa	0	0	0	2448400	0	0	0	0	0
679	Cluster of ribosomal protein [Pinctada fucata] (comp61072_c0_seq1;aalen=134;86%;complete;clen=467;BESTHIT_NR;BAM76247.1;89.6;0;100.0;7.6e-61;242.3;50426;BAM76247.1)	comp61072_c0_seq1	16 kDa	0	0	0	16067000	20929000	26266000	0	0	0
680	Cluster of hypothetical protein HELRODRAFT_184825 [Helobdella robusta] (comp78110_c0_seq1;aalen=386;79%;complete;clen=1453;BESTHIT_NR;XP_009009164.1;90.4;0;100.0;8.0e-196;692.2;6412;XP_009009164.1)	comp78110_c0_seq1	43 kDa	2680500	4725400	6863500	4044400	0	0	0	0	4251900
681	Cluster of small heat shock protein 22 [Mytilus galloprovincialis] (comp70523_c0_seq1;aalen=181;53%;complete-utrpoor;clen=1016;BESTHIT_NR;AEP02967.1;100.0;0;87.3;5.6e-83;316.2;29158;AEP02967.1)	comp70523_c0_seq1	21 kDa	0	0	0	1606600	1613000	0	2753600	0	0
682	hypothetical protein AM593_05034, partial [Mytilus galloprovincialis]	comp55573_c1_seq1	18 kDa	0	0	0	5539900	0	8436500	7031500	0	0
683	protein FAM49B-like isoform X7 [Crassostrea virginica]	comp71572_c0_seq1	37 kDa	3207600	0	0	2805200	0	1491900	7814400	0	0
684	ParA family protein [Synechococcus sp. RS9917]	comp74056_c0_seq1	47 kDa	0	0	0	0	1053700	0	2296000	0	0
685	translocon-associated protein subunit delta-like [Mizuhopecten yessoensis]	comp74830_c0_seq1	19 kDa	0	0	0	6260500	4575300	3931200	7627100	0	0
686	PREDICTED: mesencephalic astrocyte-derived neurotrophic factor homolog [Crassostrea gigas]	comp75317_c0_seq1	21 kDa	5644600	2653000	2025700	4449200	0	0	0	0	0
687	hypothetical protein AM593_01345, partial [Mytilus galloprovincialis]	comp76080_c0_seq14	16 kDa	0	0	0	5513200	5677300	0	0	0	3631700
688	adenosine deaminase CECR1-like [Mizuhopecten yessoensis]	comp78550_c1_seq1	60 kDa	0	0	2572600	2614600	0	0	0	0	3078600
689	xanthine dehydrogenase/oxidase-like isoform X2 [Crassostrea virginica]	comp78944_c0_seq1	97 kDa	0	0	0	3220700	3367100	0	0	0	0
690	tumor protein D54-like isoform X7 [Mizuhopecten yessoensis]	comp82829_c0_seq11	27 kDa	8762500	6973800	14024000	8272200	0	1353600	4113000	0	2443200
691	glutathione S-transferase sigma 1 [Mytilus galloprovincialis]	comp64344_c0_seq1	23 kDa	1976500	0	977150	0	0	0	0	0	0
692	eukaryotic translation initiation factor 3 subunit M-like [Crassostrea virginica]	comp75232_c0_seq1	44 kDa	9986400	0	0	2714000	0	0	0	0	5260000
693	endoplasmic reticulum resident protein 29-like [Mizuhopecten yessoensis]	comp77783_c0_seq1	29 kDa	0	0	0	0	4467200	3875400	0	0	0
694	carbonic anhydrase II [Mytilus galloprovincialis]	comp80901_c0_seq12	28 kDa	12495000	6128200	11557000	6502600	7572600	6191000	0	0	2700900
695	diisopropyl-fluorophosphatase-like [Mizuhopecten yessoensis]	comp84131_c0_seq14	30 kDa	0	0	0	6245800	5730600	6175300	0	0	0
696	filamin-like protein-1 [Mytilus coruscus]	comp65509_c0_seq3	30 kDa	0	0	0	6647400	10901000	4380700	0	0	0
697	Cluster of PREDICTED: pyruvate carboxylase, mitochondrial-like isoform X2 [Crassostrea gigas] (comp73993_c0_seq1;aalen=1205;86%;complete;clen=4177;BESTHIT_NR;XP_011424657.1;77.6;11;99.7;0.0e+00;1910.2;29159;XP_011424657.1)	comp73993_c0_seq1	133 kDa	0	588460	813050	2994100	0	0	0	0	0
698	Cluster of cystathionine gamma-lyase-like [Mizuhopecten yessoensis] (comp81643_c1_seq2;aalen=393;75%;complete;clen=1556;BESTHIT_NR;XP_021342314.1;77.5;3;99.7;5.5e-176;626.3;6573;XP_021342314.1)	comp81643_c1_seq2	43 kDa	0	2968600	4956100	3462600	3010300	4744300	2627100	0	3057700
699	Cluster of CYP3A-like isoform 1 OS=Mytilus coruscus OX=42192 PE=2 SV=1 (A0A5C2IFJ7)	A0A5C2IFJ7	58 kDa	4245600	4666300	0	0	0	960780	2785000	0	0
700	Cluster of dipeptidyl peptidase 1-like [Mizuhopecten yessoensis] (comp81152_c0_seq1;aalen=455;85%;complete;clen=1594;BESTHIT_NR;XP_021351994.1;62.6;3;98.2;5.4e-175;623.2;6573;XP_021351994.1)	comp81152_c0_seq1	52 kDa	0	0	2832200	4568000	0	2542400	0	0	0
701	Cluster of PREDICTED: GMP reductase 2 [Crassostrea gigas] (comp82145_c1_seq1;aalen=351;35%;complete-utrbad;clen=2987;BESTHIT_NR;XP_011428937.1;86.6;0;100.0;1.0e-173;618.6;29159;XP_011428937.1)	comp82145_c1_seq1	38 kDa	0	0	0	1192400	0	1770900	0	0	0
702	Cluster of hypothetical protein AM593_08880, partial [Mytilus galloprovincialis] (comp63421_c0_seq4;aalen=163;61%;complete;clen=805;BESTHIT_NR;OPL32637.1;39.8;3;50.9;5.3e-08;67.0;29158;OPL32637.1)	comp63421_c0_seq4	18 kDa	17151000	6965000	0	10190000	3650600	0	8130600	0	0
703	Cluster of hypothetical protein LOTGIDRAFT_161773 [Lottia gigantea] (comp83092_c1_seq1;aalen=468;77%;complete;clen=1809;BESTHIT_NR;XP_009055926.1;77.2;2;91.5;5.9e-201;709.5;225164;XP_009055926.1)	comp83092_c1_seq1	53 kDa	0	0	4087800	3839800	4388000	0	0	0	0
704	Cluster of glucosamine-6-phosphate isomerase 1-like [Mizuhopecten yessoensis] (comp72706_c0_seq6;aalen=259;90%;partial3;clen=859;BESTHIT_NR;XP_021366131.1;87.6;0;99.6;1.8e-130;474.6;6573;XP_021366131.1)	comp72706_c0_seq6	29 kDa	0	0	0	3378000	4248500	0	0	0	0
705	GTP-binding nuclear protein OS=Mytilus galloprovincialis OX=29158 PE=2 SV=1	A0A140H125 (+1)	24 kDa	0	3245600	0	11338000	8827000	5230200	0	0	0
706	Neuronal alpha-2 acetylcholine receptor subunit (Fragment) OS=Mytilus galloprovincialis OX=29158 GN=AM593_02449 PE=4 SV=1	A0A3R5Q3C2	26 kDa	6333800	1243500	4108200	11508000	11039000	4368300	4084200	0	0
707	PREDICTED: cystatin-A-like [Zonotrichia albicollis]	comp36633_c0_seq1	14 kDa	0	0	132030000	0	1213500	11512000	0	0	20108000
708	PREDICTED: drebrin-like protein [Crassostrea gigas]	comp64537_c0_seq1	36 kDa	0	877150	1633200	0	2947500	0	2421200	0	0
709	hypothetical protein AM593_03385, partial [Mytilus galloprovincialis]	comp65519_c0_seq2	16 kDa	5846000	1908000	2603500	5643800	4585900	7345800	3447600	0	0
710	PREDICTED: enolase-phosphatase E1 [Crassostrea gigas]	comp71310_c0_seq1	35 kDa	10337000	5648600	6333900	0	2129200	2961100	0	0	6099100
711	PREDICTED: thioredoxin-like protein 1 [Crassostrea gigas]	comp74620_c1_seq1	32 kDa	1372500	0	0	3092600	2819000	2260300	0	0	0
712	PREDICTED: calcium-binding mitochondrial carrier protein SCaMC-2-like [Biomphalaria glabrata]	comp77186_c0_seq5	53 kDa	0	0	1991400	2937600	0	0	0	0	0
713	PREDICTED: 1,5-anhydro-D-fructose reductase-like [Crassostrea gigas]	comp78186_c2_seq1	36 kDa	0	0	0	3035700	0	2788500	4960100	0	0
714	PREDICTED: allene oxide synthase-lipoxygenase protein [Crassostrea gigas]	comp80291_c0_seq1	45 kDa	0	4146100	5039900	1966700	2770400	0	0	0	0
715	PREDICTED: glycogenin-1 isoform X2 [Crassostrea gigas]	comp80632_c1_seq1	60 kDa	2484600	0	0	0	8895700	2005500	3647000	0	2218600
716	tropomodulin-1-like isoform X2 [Mizuhopecten yessoensis]	comp81191_c0_seq5	40 kDa	3988400	2742000	3728300	0	0	1041700	0	0	0
717	aldehyde mitochondrial, partial [Mytilus galloprovincialis]	comp81445_c0_seq2	25 kDa	7607000	6298700	9676700	2757300	0	0	0	0	2399000
718	calpain-B-like isoform X18 [Crassostrea virginica]	comp82973_c1_seq40	35 kDa	0	5052700	2631700	0	1929600	0	0	0	4942400
719	uncharacterized protein LOC110464458 isoform X12 [Mizuhopecten yessoensis]	comp67845_c0_seq1	16 kDa	0	0	0	16190000	18125000	8366300	0	0	0
720	V-type proton ATPase 116 kDa subunit a-like isoform X7 [Mizuhopecten yessoensis]	comp73593_c0_seq4	99 kDa	0	0	0	1239700	3085900	0	0	0	0
721	aminoacylase-1-like [Mizuhopecten yessoensis]	comp74881_c0_seq1	46 kDa	0	0	0	6160700	0	0	0	0	0
722	glutathione S-transferase sigma 3 [Mytilus galloprovincialis]	comp74664_c0_seq2	24 kDa	2365100	1620300	0	10731000	0	0	0	0	0
723	vdg3 [Mytilus edulis]	comp59989_c0_seq3	11 kDa	0	58023000	0	0	0	6327800	0	0	0
724	Cluster of Ras-related protein Rab-14 OS=Crassostrea gigas OX=29159 GN=CGI_10018074 PE=3 SV=1 (K1QC78)	K1QC78	24 kDa	4343200	4280900	4777700	0	1044800	0	2724400	0	0
725	Cluster of Uncharacterized protein (Fragment) OS=Mytilus galloprovincialis OX=29158 GN=AM593_01299 PE=4 SV=1 (A0A3L5TT32)	A0A3L5TT32	13 kDa	0	1751400	2822400	5526000	0	4175300	0	0	0
726	Cluster of byssal calumenin-like protein 1 [Mytilus coruscus] (comp78766_c0_seq3;aalen=316;38%;complete-utrbad;clen=2450;BESTHIT_NR;ANN45950.1;90.6;4;100.0;6.9e-137;496.1;42192;ANN45950.1)	comp78766_c0_seq3	37 kDa	2319800	4470300	2030300	2478400	2882700	0	1441000	0	0
727	Cluster of prohibitin-like [Mizuhopecten yessoensis] (comp73352_c0_seq1;aalen=270;75%;complete;clen=1070;BESTHIT_NR;XP_021370837.1;81.1;0;97.8;8.3e-115;422.5;6573;XP_021370837.1)	comp73352_c0_seq1	30 kDa	0	0	0	4591600	3351700	0	0	0	0
728	Cluster of L-xylulose reductase-like [Mizuhopecten yessoensis] (comp74239_c1_seq1;aalen=245;99%;partial;clen=736;BESTHIT_NR;XP_021375683.1;69.8;0;95.9;6.0e-88;333.2;6573;XP_021375683.1)	comp74239_c1_seq1	27 kDa	0	3324200	4948700	0	0	0	0	0	2681400
729	Cluster of argininosuccinate lyase-like [Mizuhopecten yessoensis] (comp69589_c0_seq2;aalen=468;85%;complete;clen=1648;BESTHIT_NR;XP_021364765.1;72.4;0;97.4;2.3e-197;697.6;6573;XP_021364765.1)	comp69589_c0_seq2	53 kDa	3027800	5603900	0	0	0	0	0	0	2664600
730	Cluster of hypothetical protein LOTGIDRAFT_206542 [Lottia gigantea] (comp81676_c0_seq6;aalen=532;95%;partial3;clen=1675;BESTHIT_NR;XP_009056342.1;84.5;0;99.2;9.8e-261;908.3;225164;XP_009056342.1)	comp81676_c0_seq6	61 kDa	0	0	6047500	0	0	0	0	0	0
731	Cluster of Sperm-specific protein PHI-2B/PHI-3 OS=Mytilus trossulus OX=6551 PE=1 SV=2 (Q05831)	Q05831	22 kDa	0	0	0	0	2611900	16920000	4576700	0	25999000
732	Cluster of Uncharacterized protein (Fragment) OS=Mytilus trossulus OX=6551 PE=2 SV=1 (A0A3G1CJM7)	A0A3G1CJM7	18 kDa	0	0	0	0	5090900	3705000	0	0	0
733	60S ribosomal protein L35 (Fragment) OS=Mytilus trossulus OX=6551 PE=2 SV=1	A0A077H0Q5 (+1)	15 kDa	0	0	0	45313000	61394000	33657000	0	0	0
734	LKD-rich protein-1 OS=Mytilus galloprovincialis OX=29158 PE=2 SV=1	A0A0K0YB29	26 kDa	0	7160700	0	0	4161400	0	0	0	2828600
735	Cytochrome b-c1 complex subunit 7 (Fragment) OS=Mytilus trossulus OX=6551 PE=2 SV=1	A0A3G1CJK0 (+1)	18 kDa	2920600	4061000	5353300	0	0	0	4335400	0	4714800
736	Nascent polypeptide-associated complex subunit alpha-like protein (Fragment) OS=Mytilus trossulus OX=6551 PE=2 SV=1	A0A3G1CJL2 (+1)	24 kDa	7568300	6884200	6538900	6537100	3662200	3688600	0	0	0
737	60S ribosomal protein L31-like [Mizuhopecten yessoensis]	comp50205_c0_seq1	14 kDa	0	0	0	20865000	6772100	15870000	0	0	0
738	LIM protein [Mytilus edulis]	comp59797_c0_seq1	20 kDa	6397700	4945900	4494600	4877500	0	0	2656000	0	0
739	PREDICTED: estradiol 17-beta-dehydrogenase 11 [Crassostrea gigas]	comp63458_c0_seq2	26 kDa	0	0	3181000	5220200	3272000	0	3454100	0	0
740	PREDICTED: kyphoscoliosis peptidase [Crassostrea gigas]	comp68953_c0_seq1	24 kDa	2657800	0	4407800	2046000	2217100	2916900	0	0	0
741	cytochrome c oxidase subunit IV, partial [Mytilus edulis]	comp73097_c0_seq1	24 kDa	5206800	4299800	5025600	0	2876900	0	5872900	0	0
742	actin-related protein 2/3 complex subunit 3-like [Mizuhopecten yessoensis]	comp76130_c1_seq1	20 kDa	0	4547100	10035000	5783500	0	0	7840300	0	0
743	succinate--CoA ligase [ADP-forming] subunit beta, mitochondrial-like [Mizuhopecten yessoensis]	comp77762_c0_seq1	49 kDa	3566900	0	4642300	0	1538300	1044500	1599900	0	1949500
744	plectin-like isoform X3 [Crassostrea virginica]	comp78869_c1_seq2	105 kDa	0	0	0	0	1.4789	0	0	0	0
745	3'(2'),5'-bisphosphate nucleotidase 1-like [Crassostrea virginica]	comp79019_c0_seq7	39 kDa	0	943760	0	2676000	2161600	1297900	0	0	0
746	saccharopine dehydrogenase-like oxidoreductase isoform X2 [Mizuhopecten yessoensis]	comp83885_c0_seq23	47 kDa	4356600	3455600	3739100	2948100	2078300	0	3903900	0	0
747	acetyl-coenzyme A synthetase 2-like, mitochondrial [Crassostrea virginica]	comp69168_c0_seq1	36 kDa	5006400	3699700	12427000	1665500	1745900	0	0	0	3991600
748	sulfite oxidase-like [Crassostrea virginica]	comp82906_c0_seq1	31 kDa	1685500	1389300	0	0	0	0	1795700	0	0
749	arylsulfatase B-like [Crassostrea virginica]	comp75790_c2_seq16	54 kDa	0	0	0	12234000	12516000	0	0	0	0
750	hypothetical protein AM593_06933, partial [Mytilus galloprovincialis]	comp23750_c0_seq1	14 kDa	0	0	0	9327200	13561000	0	0	0	0
751	hypothetical protein LOTGIDRAFT_187321 [Lottia gigantea]	comp51708_c0_seq1	14 kDa	0	9606800	0	21335000	29399000	26249000	0	0	0
752	Cluster of PREDICTED: tektin-4 [Crassostrea gigas] (comp80065_c0_seq1;aalen=449;72%;complete;clen=1850;BESTHIT_NR;XP_011416098.1;80.5;5;99.3;3.9e-194;686.8;29159;XP_011416098.1)	comp80065_c0_seq1	52 kDa	2461600	1281400	7653400	1174000	0	760550	810490	0	819570
753	Cluster of unconventional myosin-Ia-like isoform X2 [Mizuhopecten yessoensis] (comp80152_c0_seq1;aalen=1087;67%;complete;clen=4824;BESTHIT_NR;XP_021377077.1;68.6;6;99.8;0.0e+00;1449.5;6573;XP_021377077.1)	comp80152_c0_seq1	126 kDa	1633900	2284200	1972700	2608700	0	2044800	0	0	0
754	Cluster of PREDICTED: transmembrane 9 superfamily member 3-like [Octopus bimaculoides] (comp83163_c0_seq1;aalen=582;46%;complete-utrbad;clen=3792;BESTHIT_NR;XP_014788958.1;83.1;0;98.5;1.2e-248;868.2;37653;XP_014788958.1)	comp83163_c0_seq1	67 kDa	0	0	0	7321400	2747000	0	0	0	0
755	Cluster of Histone H1 OS=Solen marginatus OX=251532 GN=H1 PE=3 SV=1 (D2DLE5)	D2DLE5	20 kDa	0	0	0	0	32808000	0	0	0	0
756	Cluster of Uncharacterized protein (Fragment) OS=Mytilus galloprovincialis OX=29158 GN=AM593_00271 PE=3 SV=1 (A0A3L5TQV6)	A0A3L5TQV6	20 kDa	0	4327100	0	0	0	0	3055400	0	0
757	Ribosomal protein OS=Mytilus galloprovincialis OX=29158 GN=p2 PE=2 SV=1	B6ZCB1	12 kDa	7932200	18608000	25383000	0	0	0	17458000	0	12591000
758	hypothetical protein AM593_07772, partial [Mytilus galloprovincialis]	comp18483_c1_seq1	21 kDa	1953500	2388800	0	0	5554700	18911000	0	0	4611800
759	uncharacterized protein LOC110447974 [Mizuhopecten yessoensis]	comp55980_c0_seq1	28 kDa	0	0	0	11110000	7987700	8218000	0	0	0
760	coactosin-like protein [Crassostrea virginica]	comp70161_c0_seq2	16 kDa	12645000	0	18309000	0	0	0	0	0	0
761	N-acetyl-D-glucosamine kinase-like [Mizuhopecten yessoensis]	comp70193_c0_seq3	37 kDa	6144700	4338100	3581500	2808300	4323100	2592500	0	0	0
762	hypothetical protein LOTGIDRAFT_205046 [Lottia gigantea]	comp72723_c0_seq2	29 kDa	6860500	23171000	6434600	2350000	3618900	0	0	0	0
763	l-threonine 3-dehydrogenase, partial [Mytilus galloprovincialis]	comp72983_c0_seq1	39 kDa	0	6377800	0	1988800	0	0	0	0	0
764	PREDICTED: ependymin-related protein 1-like [Saccoglossus kowalevskii]	comp73475_c0_seq1	23 kDa	0	0	0	5957600	11746000	0	0	0	0
765	2 3-5-oligoadenylate synthase, partial [Mytilus galloprovincialis]	comp74260_c0_seq1	39 kDa	0	4186800	0	2249700	0	0	0	0	0
766	PREDICTED: proteasome subunit beta type-4-like [Crassostrea gigas]	comp75566_c0_seq1	29 kDa	2583200	3672100	2464400	2721500	1066900	1409500	2306900	0	1944900
767	PREDICTED: mitochondria-eating protein isoform X2 [Crassostrea gigas]	comp80493_c0_seq10	65 kDa	3933400	1792500	2547200	0	0	0	2272100	0	0
768	PREDICTED: phospholipase B-like 1 [Crassostrea gigas]	comp80800_c0_seq1	61 kDa	0	0	0	758150	0	3229900	0	0	0
769	cytochrome b5-like [Mizuhopecten yessoensis]	comp82368_c1_seq1	14 kDa	25723000	13777000	13311000	5845000	5378100	7166800	19920000	0	18129000
770	pyruvate dehydrogenase phosphatase regulatory subunit, mitochondrial-like [Mizuhopecten yessoensis]	comp83028_c1_seq1	48 kDa	0	0	4193200	0	3692900	2590500	0	0	0
771	mitochondrial enolase superfamily member 1-like isoform X1 [Crassostrea virginica]	comp80394_c0_seq7	39 kDa	0	0	3107300	4689600	0	3288700	0	0	0
772	uncharacterized protein LOC110452596 isoform X1 [Mizuhopecten yessoensis]	comp83562_c0_seq4	121 kDa	0	0	0	1201900	881630	0	0	0	0
773	Cluster of 60S ribosomal protein L18a-like [Mizuhopecten yessoensis] (comp64527_c0_seq1;aalen=188;72%;complete;clen=781;BESTHIT_NR;XP_021359656.1;81.2;0;93.6;4.0e-76;293.5;6573;XP_021359656.1)	comp64527_c0_seq1	22 kDa	7021200	7809000	7452500	10172000	12614000	11327000	9534900	0	5194400
774	Cluster of Cytochrome c oxidase subunit 1 OS=Mytilus trossulus OX=6551 PE=3 SV=1 (A0A076JS08)	A0A076JS08	62 kDa	0	0	2613800	0	0	0	0	0	0
775	Cluster of Alpha-amylase (Fragment) OS=Mytilus edulis OX=6550 PE=3 SV=1 (D2YVN0)	D2YVN0	72 kDa	0	0	0	25142000	4465600	12230000	0	0	0
776	Cluster of hydroxysteroid dehydrogenase-like protein 2 [Mizuhopecten yessoensis] (comp79398_c0_seq2;aalen=415;85%;complete;clen=1454;BESTHIT_NR;XP_021379021.1;76.1;1;100.0;8.6e-180;639.0;6573;XP_021379021.1)	comp79398_c0_seq2	44 kDa	0	0	0	3933700	2216200	0	0	0	0
777	uncharacterized protein LOC111126770 [Crassostrea virginica]	comp49374_c0_seq1	16 kDa	0	0	0	22058000	11608000	7693200	0	0	10568000
778	beta-galactosidase-1-like protein 2 [Mizuhopecten yessoensis]	comp56970_c0_seq1	33 kDa	3783700	0	2169200	0	2556600	0	0	0	0
779	PREDICTED: betaine--homocysteine S-methyltransferase 1 [Crassostrea gigas]	comp63393_c0_seq1	40 kDa	0	2193500	4751600	704680	0	0	0	0	2796200
780	proteasome subunit beta type-6-like protein, partial [Mytilus trossulus]	comp66283_c0_seq1	25 kDa	0	0	0	6473500	6052800	0	0	0	0
781	maltase-glucoamylase, intestinal-like [Mizuhopecten yessoensis]	comp73582_c0_seq1	110 kDa	0	1838700	0	3303100	2082900	5528000	0	0	0
782	calcyclin-binding protein-like [Mizuhopecten yessoensis]	comp74726_c0_seq1	26 kDa	2571400	0	8908300	4049700	0	0	1468300	0	0
783	leucine-rich repeat-containing protein 59-like [Crassostrea virginica]	comp78094_c0_seq1	36 kDa	9496100	0	0	5947800	3779500	5391300	0	0	0
784	syntaxin-binding protein 1-like isoform X3 [Crassostrea virginica]	comp79949_c0_seq10	68 kDa	2656200	0	3043900	0	0	0	0	0	0
785	PREDICTED: cubilin-like [Crassostrea gigas]	comp81482_c0_seq6	69 kDa	0	0	0	2730800	2748300	4544800	0	0	4370800
786	polypeptide N-acetylgalactosaminyltransferase 5-like isoform X3 [Crassostrea virginica]	comp81715_c1_seq5	74 kDa	0	991870	0	1059400	1011900	521330	0	0	0
787	dnaJ homolog subfamily C member 3 [Zootermopsis nevadensis]	comp83138_c5_seq2	57 kDa	0	2276400	2476200	0	2047200	0	0	0	0
788	Prolyl endopeptidase [Mizuhopecten yessoensis]	comp83254_c1_seq1	73 kDa	0	961170	1836400	1552700	0	2099800	0	0	0
789	uncharacterized protein LOC110457451 isoform X1 [Mizuhopecten yessoensis]	comp96679_c0_seq1	17 kDa	20460000	10578000	26567000	5783500	4191600	6212800	12691000	0	0
790	neurexin-4-like [Mizuhopecten yessoensis]	comp83925_c0_seq12	147 kDa	0	0	2743100	2392800	0	924640	0	0	0
791	arylsulfatase B-like [Mizuhopecten yessoensis]	comp75790_c2_seq3	20 kDa	0	0	0	6903800	4174200	5389100	0	0	0
792	glutathione S-transferase sigma 3 [Mytilus galloprovincialis]	comp73267_c0_seq1	24 kDa	0	0	0	3303500	0	3245000	0	0	0
793	Cluster of mitochondrial glutathione reductase [Haliotis madaka] (comp79161_c0_seq1;aalen=463;63%;complete;clen=2176;BESTHIT_NR;ALU63757.1;73.6;2;98.1;1.9e-196;694.5;81897;ALU63757.1)	comp79161_c0_seq1	51 kDa	3825600	0	0	5472100	5578200	2131100	0	0	0
794	Cluster of PREDICTED: disks large homolog 1 [Crassostrea gigas] (comp83590_c0_seq2;aalen=876;66%;complete;clen=3955;BESTHIT_NR;XP_019930280.1;71.8;21;100.0;0.0e+00;1189.9;29159;XP_019930280.1)	comp83590_c0_seq2	97 kDa	5881900	6051700	6854300	4272300	2272300	2182500	4265000	0	2876700
795	Cluster of hypothetical protein AM593_10450, partial [Mytilus galloprovincialis] (comp76342_c0_seq3;aalen=323;92%;complete;clen=1047;BESTHIT_NR;OPL32810.1;88.2;22;89.5;1.4e-153;551.6;29158;OPL32810.1)	comp76342_c0_seq3	38 kDa	21702000	16639000	0	8831100	5137300	5702200	5243400	0	0
796	Cluster of thioredoxin peroxidase [Cristaria plicata] (comp75717_c0_seq5;aalen=239;41%;complete-utrpoor;clen=1719;BESTHIT_NR;ADM88874.1;85.6;0;81.6;4.9e-95;356.7;165446;ADM88874.1)	comp75717_c0_seq5	27 kDa	0	0	0	2019300	3889000	0	0	0	0
797	Cluster of MAP kinase-activated protein kinase 2-like isoform X2 [Crassostrea virginica] (comp81418_c0_seq6;aalen=355;62%;complete;clen=1716;BESTHIT_NR;XP_022298859.1;88.4;1;96.9;3.3e-180;640.2;6565;XP_022298859.1)	comp81418_c0_seq6	41 kDa	1867900	0	0	2770000	1986700	2303100	0	0	0
798	Cluster of disabled homolog 1-like isoform X1 [Mizuhopecten yessoensis] (comp74933_c1_seq3;aalen=179;80%;partial3;clen=669;BESTHIT_NR;XP_021369030.1;69.5;0;71.5;1.3e-44;188.7;6573;XP_021369030.1)	comp74933_c1_seq3	20 kDa	0	0	0	8309600	9120500	5087700	0	0	0
799	Cluster of PREDICTED: NADH dehydrogenase [ubiquinone] flavoprotein 1, mitochondrial [Crassostrea gigas] (comp78879_c0_seq2;aalen=468;82%;complete;clen=1698;BESTHIT_NR;XP_011424780.1;89.7;0;92.9;2.7e-238;833.6;29159;XP_011424780.1)	comp78879_c0_seq2	52 kDa	2205500	2401900	2626000	0	0	0	0	0	1955900
800	Cluster of galactocerebrosidase-like isoform X1 [Mizuhopecten yessoensis] (comp79677_c0_seq2;aalen=593;69%;complete;clen=2555;BESTHIT_NR;XP_021369106.1;58.7;4;95.4;1.4e-210;741.9;6573;XP_021369106.1)	comp79677_c0_seq2	67 kDa	2922300	3118500	2472600	3051500	2411100	2226500	0	0	0
801	Cluster of S-adenosylhomocysteine hydrolase-like protein 1 isoform X1 [Mizuhopecten yessoensis] (comp81413_c0_seq2;aalen=526;64%;complete;clen=2449;BESTHIT_NR;XP_021362448.1;87.0;1;97.5;6.1e-263;915.6;6573;XP_021362448.1)	comp81413_c0_seq2	58 kDa	0	0	0	2730400	0	1765100	0	0	0
802	Cluster of NADP-dependent malic enzyme-like [Crassostrea virginica] (comp78465_c0_seq1;aalen=572;72%;complete;clen=2383;BESTHIT_NR;XP_022291221.1;74.6;2;98.6;8.4e-250;872.1;6565;XP_022291221.1)	comp78465_c0_seq1	64 kDa	2075200	0	3063400	0	0	0	0	0	0
803	Cluster of serine--tRNA ligase, cytoplasmic-like [Crassostrea virginica] (comp81326_c0_seq1;aalen=511;62%;complete;clen=2444;BESTHIT_NR;XP_022302459.1;77.1;2;100.0;1.1e-221;778.5;6565;XP_022302459.1)	comp81326_c0_seq1	58 kDa	0	4279200	6437400	3655900	0	0	3793300	0	0
804	uncharacterized protein LOC111121935 [Crassostrea virginica]	comp16160_c0_seq1	18 kDa	0	3201300	0	2903600	2097600	0	0	0	0
805	uncharacterized protein LOC111134622 [Crassostrea virginica]	comp77280_c2_seq3	44 kDa	2213200	0	6802800	1949400	0	0	0	0	0
806	phosphomannomutase 2-like [Mizuhopecten yessoensis]	comp77544_c0_seq2	26 kDa	0	0	2071600	2982300	1937000	0	0	0	0
807	V-type proton ATPase subunit d-like [Mizuhopecten yessoensis]	comp79444_c0_seq5	40 kDa	3924400	3712900	5202800	0	0	0	0	0	2272200
808	uncharacterized protein LOC111126504 [Crassostrea virginica]	comp51130_c0_seq1	16 kDa	15730000	5680500	46167000	4548300	0	1176000	0	0	14352000
809	PREDICTED: lysosomal alpha-glucosidase [Crassostrea gigas]	comp79331_c1_seq12	53 kDa	0	0	0	1764500	0	0	0	0	0
810	PREDICTED: beta-mannosidase isoform X2 [Crassostrea gigas]	comp68665_c1_seq2	63 kDa	0	0	0	2005100	2453900	2135200	0	0	0
811	PREDICTED: stromelysin-3 [Crassostrea gigas]	comp81599_c0_seq1	58 kDa	0	0	1788700	0	0	0	0	0	0
812	filamin-like protein-3, partial [Mytilus coruscus]	comp65509_c0_seq2	18 kDa	0	0	0	0	22075000	0	0	0	0
813	Cluster of Ras-related protein Rab-5C OS=Mizuhopecten yessoensis OX=6573 GN=KP79_PYT24506 PE=4 SV=1 (A0A210QN54)	A0A210QN54	23 kDa	5741700	5722400	7951200	7200800	0	0	2232500	0	4515700
814	Cluster of band 4.1-like protein 3 isoform X2 [Crassostrea virginica] (comp82247_c1_seq10;aalen=410;53%;complete-utrpoor;clen=2299;BESTHIT_NR;XP_022315601.1;64.0;16;53.9;1.0e-63;253.4;6565;XP_022315601.1)	comp82247_c1_seq10	45 kDa	1929100	1978100	1857000	2133800	2180900	1433400	0	0	0
815	Cluster of 17 beta-hydroxysteroid dehydrogenase 10 OS=Mytilus galloprovincialis OX=29158 PE=2 SV=1 (U3GM45)	U3GM45	27 kDa	0	0	0	5597900	3503800	5866400	2898700	0	0
816	Cluster of dynamin-like 120 kDa protein, mitochondrial isoform X1 [Crassostrea virginica] (comp83360_c0_seq3;aalen=998;89%;complete;clen=3346;BESTHIT_NR;XP_022342606.1;62.1;44;99.7;0.0e+00;1208.0;6565;XP_022342606.1)	comp83360_c0_seq3	115 kDa	0	1757700	0	0	0	0	0	0	0
817	Cluster of 26S proteasome non-ATPase regulatory subunit 11-like [Mizuhopecten yessoensis] (comp68167_c0_seq1;aalen=418;67%;complete;clen=1862;BESTHIT_NR;XP_021352906.1;86.4;0;100.0;3.5e-197;696.8;6573;XP_021352906.1)	comp68167_c0_seq1	47 kDa	0	1581900	2907200	3209100	0	0	3100800	0	0
818	mitochondrial dicarboxylate carrier-like isoform X1 [Mizuhopecten yessoensis]	comp62597_c0_seq1	31 kDa	0	0	0	6019500	5301500	2392700	0	0	0
819	PREDICTED: high mobility group-T protein [Crassostrea gigas]	comp72532_c0_seq1	24 kDa	0	0	0	10140000	6230700	9283700	0	0	0
820	adenosine deaminase-like [Mizuhopecten yessoensis]	comp74115_c0_seq2	40 kDa	1985700	1998400	3184200	0	0	0	1098400	0	0
821	copine-3-like [Crassostrea virginica]	comp77061_c0_seq1	40 kDa	0	0	0	2929400	2800500	2277100	0	0	0
822	uncharacterized protein LOC110459928 [Mizuhopecten yessoensis]	comp82155_c0_seq1	41 kDa	0	0	2924200	0	0	0	0	0	0
823	alpha-2-macroglobulin [Pinctada fucata]	comp83852_c1_seq2	80 kDa	0	1122000	0	2073700	3847100	2880500	0	0	0
824	alpha amylase [Saccostrea forskali]	comp96815_c0_seq1	12 kDa	5623900	0	4565400	16611000	6165600	9518200	0	0	0
825	PREDICTED: histidine triad nucleotide-binding protein 1-like [Aplysia californica]	comp70883_c0_seq1	16 kDa	0	0	0	0	0	3888500	0	0	5183200
826	Small nuclear ribonucleoprotein Sm D2 OS=Crassostrea gigas OX=29159 GN=CGI_10022306 PE=3 SV=1	K1RBI9	14 kDa	5622400	4940600	5014400	2005500	2214700	0	0	0	0
827	uncharacterized protein LOC110461270 isoform X1 [Mizuhopecten yessoensis]	comp79887_c0_seq2	76 kDa	0	0	1599200	0	0	0	0	0	0
828	signal peptidase complex subunit 3-like [Mizuhopecten yessoensis]	comp82595_c0_seq3	21 kDa	0	0	0	2719200	3473400	0	0	0	0
829	NADH dehydrogenase [ubiquinone] 1 alpha subcomplex subunit 10, mitochondrial-like [Mizuhopecten yessoensis]	comp73769_c0_seq1	48 kDa	0	0	0	983360	1760500	0	0	0	0
830	nicotinate phosphoribosyltransferase-like isoform X1 [Crassostrea virginica]	comp75488_c0_seq6	34 kDa	11311000	9760900	0	0	5059600	0	0	0	0
831	cytochrome P450 2C15-like isoform X1 [Crassostrea virginica]	comp78331_c0_seq2	57 kDa	0	0	0	1149500	0	0	0	0	0
832	Cluster of interferon-induced protein 44-like isoform X1 [Crassostrea virginica] (comp80476_c0_seq1;aalen=468;67%;complete;clen=2090;BESTHIT_NR;XP_022339409.1;59.5;6;97.0;7.8e-161;576.2;6565;XP_022339409.1)	comp80476_c0_seq1	53 kDa	0	0	0	2692300	0	0	1802400	0	0
833	Cluster of programmed cell death protein 4-like [Crassostrea virginica] (comp65434_c0_seq1;aalen=460;76%;complete;clen=1809;BESTHIT_NR;XP_022341530.1;67.8;9;96.7;3.7e-163;583.9;6565;XP_022341530.1)	comp65434_c0_seq1	51 kDa	4647000	3561500	3725100	0	0	0	0	0	5604000
834	Cluster of arginine--tRNA ligase, cytoplasmic-like [Crassostrea virginica] (comp78661_c0_seq1;aalen=663;92%;complete;clen=2164;BESTHIT_NR;XP_022324296.1;73.3;2;100.0;4.3e-290;1006.1;6565;XP_022324296.1)	comp78661_c0_seq1	76 kDa	0	2592900	0	0	0	0	0	0	0
835	Cluster of tektin-3-like isoform X1 [Crassostrea virginica] (comp76784_c0_seq2;aalen=489;50%;complete-utrpoor;clen=2907;BESTHIT_NR;XP_022340059.1;87.6;3;95.3;3.6e-233;816.6;6565;XP_022340059.1)	comp76784_c0_seq2	57 kDa	0	2697500	4373300	0	1657300	0	1876400	0	2995100
836	hypothetical protein AM593_09456, partial [Mytilus galloprovincialis]	comp102952_c0_seq1	14 kDa	3928400	6486900	6910900	4383900	4008900	0	4435300	0	4501500
837	Fibrillin-1 [Mizuhopecten yessoensis]	comp62524_c0_seq2	47 kDa	0	0	0	5831700	3999700	4849300	3016900	0	0
838	hypothetical protein AM593_08637, partial [Mytilus galloprovincialis]	comp72140_c0_seq1	24 kDa	0	0	4546000	7480000	0	3277200	5505200	0	0
839	N-acetylneuraminate lyase-like [Crassostrea virginica]	comp75477_c5_seq2utrorf	34 kDa	0	0	0	1429000	0	0	0	0	0
840	matrix metalloproteinase-14-like isoform X2 [Crassostrea virginica]	comp77659_c0_seq1	59 kDa	0	2186700	2902900	2272400	1496800	1331500	0	0	0
841	CAAX prenyl protease 1 homolog [Mizuhopecten yessoensis]	comp81076_c0_seq1	55 kDa	2343400	0	4028300	0	0	0	0	0	0
842	PREDICTED: uncharacterized protein LOC106876685 isoform X4 [Octopus bimaculoides]	comp81178_c1_seq6	41 kDa	0	2472900	1130700	3108500	3194400	3795100	2558100	0	1284300
843	hypothetical protein AM593_03328, partial [Mytilus galloprovincialis]	comp81757_c0_seq1	28 kDa	0	0	0	2487000	2009500	2212200	0	0	2909100
844	ubiquitin carboxyl-terminal hydrolase-like [Crassostrea virginica]	comp82009_c0_seq10	25 kDa	19053000	1320800	5864400	0	0	0	7438900	0	0
845	PREDICTED: uncharacterized protein LOC105323196 [Crassostrea gigas]	comp56496_c0_seq1	18 kDa	4545900	0	0	7808000	6365400	7576500	0	0	0
846	arylsulfatase B-like [Mizuhopecten yessoensis]	comp67542_c1_seq1	54 kDa	0	0	0	7881300	0	0	0	0	3059100
847	comp63439_c0_seq1;aalen=174;77%;complete;clen=676;BESTHIT_NR;No_Hits	comp63439_c0_seq1	20 kDa	0	2034000	3251000	0	0	0	0	0	0
848	alpha-2-macroglobulin [Pinctada fucata]	comp83852_c1_seq11	64 kDa	0	0	0	3782000	4784700	0	0	0	0
849	palmitoyl-CoA oxidase [Mytilus galloprovincialis]	comp32631_c0_seq1	15 kDa	0	0	0	12143000	11401000	12387000	0	0	8419700
850	sulfite oxidase, mitochondrial [Mizuhopecten yessoensis]	comp82906_c0_seq6	34 kDa	0	0	0	5025600	0	4124000	2920900	0	0
851	cytochrome P450 2C15-like isoform X1 [Crassostrea virginica]	comp72452_c0_seq3	57 kDa	0	0	0	1149500	0	0	0	0	0
852	Cluster of GTP-binding protein SAR1b OS=Mizuhopecten yessoensis OX=6573 GN=KP79_PYT06328 PE=3 SV=1 (A0A210QVP2)	A0A210QVP2	22 kDa	14683000	0	11784000	9149200	7768000	6969300	0	0	7394000
853	Cluster of PREDICTED: ribose-phosphate pyrophosphokinase 4 [Crassostrea gigas] (comp79198_c0_seq3;aalen=354;46%;complete-utrbad;clen=2286;BESTHIT_NR;XP_011422460.1;75.0;3;99.4;4.5e-153;550.1;29159;XP_011422460.1)	comp79198_c0_seq3	40 kDa	0	0	0	5798300	0	0	0	0	0
854	Cluster of PREDICTED: L-rhamnonate dehydratase-like [Lingula anatina] (comp4007_c1_seq1;aalen=129;99%;partial;clen=389;BESTHIT_NR;XP_013408765.1;81.4;0;100.0;8.1e-60;238.8;7574;XP_013408765.1)	comp4007_c1_seq1	14 kDa	0	0	0	0	5039000	0	0	0	0
855	Cluster of PREDICTED: RNA-binding protein Nova-1 isoform X3 [Crassostrea gigas] (comp76582_c0_seq6;aalen=624;77%;complete;clen=2425;BESTHIT_NR;XP_011413908.1;73.4;45;100.0;1.7e-224;788.1;29159;XP_011413908.1)	comp76582_c0_seq6	66 kDa	0	0	0	2427500	0	0	0	0	0
856	Cluster of enoyl-CoA delta isomerase 1, mitochondrial-like [Mizuhopecten yessoensis] (comp49983_c0_seq1;aalen=281;90%;complete;clen=933;BESTHIT_NR;XP_021350538.1;63.3;4;92.9;3.4e-87;330.9;6573;XP_021350538.1)	comp49983_c0_seq1	32 kDa	3055600	2873400	4552800	0	0	0	0	0	0
857	Cluster of proteasome subunit alpha type-2-like [Crassostrea virginica] (comp68771_c0_seq1;aalen=235;86%;complete;clen=819;BESTHIT_NR;XP_022311767.1;94.0;0;100.0;2.1e-122;447.6;6565;XP_022311767.1)	comp68771_c0_seq1	26 kDa	11068000	7288200	12225000	0	0	0	2207600	0	5061200
858	Cluster of putative glutamate synthase [NADPH] [Mizuhopecten yessoensis] (comp82637_c0_seq1;aalen=2083;78%;complete;clen=7957;BESTHIT_NR;XP_021355385.1;75.7;18;100.0;0.0e+00;3291.1;6573;XP_021355385.1)	comp82637_c0_seq1	231 kDa	2071300	1916500	1225000	0	0	0	0	0	0
859	40S ribosomal protein S15 OS=Ostrea edulis OX=37623 PE=2 SV=1	J9Q4J1 (+3)	17 kDa	18206000	0	22732000	38405000	0	14008000	4278200	0	0
860	glyoxalase 3-like [Crassostrea virginica]	comp18640_c0_seq1	24 kDa	0	0	1935900	4914700	4302500	4834900	0	0	0
861	PREDICTED: elongation factor 1-beta [Crassostrea gigas]	comp64969_c0_seq1	24 kDa	5419300	2634000	5759900	4815700	0	0	3130300	0	0
862	4-trimethylaminobutyraldehyde dehydrogenase-like [Crassostrea virginica]	comp69759_c0_seq1	55 kDa	0	0	2111400	1971700	2615400	0	0	0	0
863	Cathepsin L [Crassostrea gigas]	comp76228_c0_seq1	41 kDa	1971200	0	1392200	3773600	2695800	3502300	0	0	0
864	PREDICTED: sulfide:quinone oxidoreductase, mitochondrial-like [Lingula anatina]	comp76876_c0_seq2	50 kDa	0	0	1465600	0	0	0	2464800	0	0
865	hypothetical protein CGI_10021010 [Crassostrea gigas]	comp77786_c0_seq2	27 kDa	11104000	0	0	1795900	2218200	3108600	0	0	0
866	hypoxia-inducible factor 1-alpha inhibitor-like [Crassostrea virginica]	comp78320_c1_seq1	39 kDa	2052600	2841000	1744100	0	0	0	0	0	0
867	PREDICTED: ornithine aminotransferase, mitochondrial [Crassostrea gigas]	comp79051_c0_seq2	47 kDa	1968700	2007200	0	0	0	0	0	0	0
868	hypothetical protein LOTGIDRAFT_149784 [Lottia gigantea]	comp81078_c0_seq1	18 kDa	0	9483900	3653800	5778300	0	0	0	0	7349800
869	heterochromatin protein 1-binding protein 3-like [Mizuhopecten yessoensis]	comp81273_c1_seq1	31 kDa	0	0	0	4167800	5720100	0	0	0	0
870	ras-related protein Ral-A-like [Mizuhopecten yessoensis]	comp82897_c0_seq1	24 kDa	0	0	0	3384700	3953800	3693000	0	0	0
871	endoplasmic reticulum resident protein 44-like [Crassostrea virginica]	comp77313_c0_seq1	35 kDa	5146100	0	0	2807500	2080400	0	2900500	0	0
872	PREDICTED: signal recognition particle subunit SRP68 [Crassostrea gigas]	comp73100_c0_seq1	68 kDa	0	5233800	0	2147600	0	0	0	0	0
873	PREDICTED: fatty acid-binding protein, heart isoform X1 [Crassostrea gigas]	comp74960_c2_seq2	16 kDa	0	4713100	0	5021800	3555500	8405500	0	0	0
874	PREDICTED: F-actin-uncapping protein LRRC16A isoform X17 [Crassostrea gigas]	comp83941_c0_seq2	168 kDa	0	0	3271700	0	0	0	0	0	0
875	PREDICTED: glutathione S-transferase U19 [Crassostrea gigas]	comp63249_c0_seq1	26 kDa	3947800	0	0	0	0	0	0	0	0
876	ras-related protein Rab-18A-like [Mizuhopecten yessoensis]	comp81964_c0_seq1	23 kDa	2651300	2580400	0	0	0	0	0	0	0
877	40S ribosomal protein S27 OS=Biomphalaria glabrata OX=6526 GN=106056007 PE=3 SV=1	A0A2C9JGF7 (+3)	9 kDa	0	0	0	12784000	11225000	7823700	0	0	0
878	Cluster of Mitogen-activated protein kinase OS=Mytilus galloprovincialis OX=29158 PE=2 SV=1 (V9P9M1)	V9P9M1	40 kDa	3659000	0	5957500	1423800	0	1349300	0	0	0
879	Cluster of Cathepsin-like protein-3 (Fragment) OS=Mytilus galloprovincialis OX=29158 PE=2 SV=1 (A0A0K0YB50)	A0A0K0YB50	25 kDa	0	0	0	2253600	3120400	0	0	0	0
880	Cluster of AP-2 complex subunit mu OS=Mizuhopecten yessoensis OX=6573 GN=KP79_PYT21764 PE=3 SV=1 (A0A210PTL9)	A0A210PTL9	50 kDa	0	0	0	0	0	0	1304100	0	0
881	Cluster of PREDICTED: acetolactate synthase-like protein [Crassostrea gigas] (comp77145_c0_seq1;aalen=633;87%;complete;clen=2177;BESTHIT_NR;XP_011438919.1;78.4;0;100.0;1.2e-292;1014.6;29159;XP_011438919.1)	comp77145_c0_seq1	69 kDa	0	0	3351800	0	0	0	0	0	0
882	Cluster of PREDICTED: ATP-binding cassette sub-family E member 1 [Crassostrea gigas] (comp80466_c0_seq3;aalen=602;77%;complete;clen=2339;BESTHIT_NR;XP_011449756.1;90.8;0;99.2;0.0e+00;1104.0;29159;XP_011449756.1)	comp80466_c0_seq3	68 kDa	919390	0	1608200	0	1407600	0	0	0	0
883	Fibrillin-1, partial [Stegodyphus mimosarum]	comp43842_c0_seq1	21 kDa	0	2131700	1148000	0	0	4286700	1708200	0	0
884	very long-chain acyl-CoA synthetase-like [Crassostrea virginica]	comp67030_c0_seq1	70 kDa	0	0	1341900	0	0	0	0	0	0
885	PREDICTED: mammalian ependymin-related protein 1-like [Lingula anatina]	comp72165_c0_seq2	20 kDa	0	0	0	5073900	3821800	6009000	0	0	0
886	mitochondrial manganese superoxide dismutase [Mytilus galloprovincialis]	comp73396_c0_seq1	25 kDa	5354700	3272600	7843400	3352800	0	2681100	2956400	0	4772200
887	PREDICTED: isochorismatase domain-containing protein 2 [Crassostrea gigas]	comp79433_c0_seq2	22 kDa	4023400	6050900	3111100	0	0	0	3553400	0	0
888	uncharacterized protein LOC111119923 [Crassostrea virginica]	comp84152_c0_seq1	211 kDa	0	0	0	0	1591600	0	0	0	0
889	comp61473_c0_seq1;aalen=143;54%;complete-utrpoor;clen=797;BESTHIT_NR;No_Hits	comp61473_c0_seq1	16 kDa	0	0	0	0	0	5616000	4035000	0	0
890	signal peptidase complex catalytic subunit SEC11A [Mizuhopecten yessoensis]	comp74666_c0_seq1	21 kDa	0	0	0	7497200	3852900	4624600	0	0	0
891	peroxisomal 2,4-dienoyl-CoA reductase-like [Mizuhopecten yessoensis]	comp74786_c0_seq7	31 kDa	0	0	0	7090500	0	3824700	0	0	0
892	PREDICTED: uncharacterized protein LOC105342871 [Crassostrea gigas]	comp79515_c0_seq2	25 kDa	0	0	14748000	6459100	0	0	0	0	0
893	Collagen-like protein-7 (Fragment) OS=Mytilus galloprovincialis OX=29158 PE=2 SV=1	A0A0K0YB43	15 kDa	0	3928300	0	16514000	22803000	0	5506200	0	0
894	Putative C1q domain containing protein MgC1q29 OS=Mytilus galloprovincialis OX=29158 GN=MgC1q29 PE=2 SV=1	F0V466	19 kDa	0	0	2819300	10637000	7792100	10054000	0	0	0
895	Cytochrome c (Fragment) OS=Mytilus edulis OX=6550 GN=cyc PE=3 SV=1	B6CMY0 (+1)	13 kDa	0	0	0	0	6440700	0	0	0	0
896	betaine-homocysteine methyltransferase-like, partial [Mytilus galloprovincialis]	comp78907_c0_seq2	40 kDa	7894000	0	0	2193700	0	0	0	0	0
897	Peroxiredoxin-5 OS=Lottia gigantea OX=225164 GN=LOTGIDRAFT_169267 PE=3 SV=1	V3ZRR4	17 kDa	0	0	0	63895000	60241000	46592000	32613000	0	0
898	transforming growth factor-beta-induced protein ig-h3-like [Crassostrea virginica]	comp69755_c0_seq1	32 kDa	0	0	0	1346300	0	0	0	0	0
899	Cluster of glutamine synthetase-like [Crassostrea virginica] (comp79829_c1_seq1;aalen=360;61%;complete;clen=1754;BESTHIT_NR;XP_022322365.1;85.8;0;97.8;2.6e-188;667.2;6565;XP_022322365.1)	comp79829_c1_seq1	41 kDa	0	0	2179900	2610300	2002700	0	0	0	0
900	Cluster of H/ACA ribonucleoprotein complex subunit 4-like [Mizuhopecten yessoensis] (comp79641_c2_seq2;aalen=463;98%;partial3;clen=1406;BESTHIT_NR;XP_021372077.1;79.8;9;94.2;2.6e-201;710.7;6573;XP_021372077.1)	comp79641_c2_seq2	52 kDa	3217300	0	0	3329300	3975000	2853400	0	0	0
901	Cluster of PREDICTED: ras-related protein Rab-35-like [Crassostrea gigas] (comp68455_c0_seq1;aalen=202;72%;complete;clen=836;BESTHIT_NR;XP_011454162.1;93.2;0;95.0;7.1e-95;355.9;29159;XP_011454162.1)	comp68455_c0_seq1	23 kDa	0	0	0	13623000	11303000	15143000	0	0	0
902	Cluster of hypothetical protein LOTGIDRAFT_132853 [Lottia gigantea] (comp62310_c0_seq1;aalen=233;79%;complete;clen=878;BESTHIT_NR;XP_009065531.1;79.3;0;93.1;4.6e-98;366.7;225164;XP_009065531.1)	comp62310_c0_seq1	26 kDa	5505400	4699000	12324000	0	1775300	0	0	0	0
903	Cluster of heterogeneous nuclear ribonucleoprotein L-like isoform X4 [Mizuhopecten yessoensis] (comp83952_c0_seq4;aalen=628;96%;complete;clen=1962;BESTHIT_NR;XP_021355259.1;50.8;60;95.7;5.9e-156;560.5;6573;XP_021355259.1)	comp83952_c0_seq4	69 kDa	4819500	5421700	2891300	2589500	0	0	4529300	0	2802000
904	Cluster of Lysozyme OS=Mytilus galloprovincialis OX=29158 PE=2 SV=1 (Q8ITT9)	Q8ITT9	19 kDa	0	0	3286000	9387900	5547800	0	0	0	0
905	Cluster of heat shock 70 kDa protein 12A-like [Crassostrea virginica] (comp79820_c0_seq2;aalen=580;87%;complete;clen=1992;BESTHIT_NR;XP_022328214.1;68.3;1;100.0;1.2e-235;825.1;6565;XP_022328214.1)	comp79820_c0_seq2	65 kDa	0	0	2100000	1903500	0	1426400	0	0	0
906	fibrillin-2-like isoform X2 [Crassostrea virginica]	comp36024_c1_seq1	37 kDa	0	0	0	6975600	0	0	0	0	0
907	uncharacterized protein LOC111126660 isoform X2 [Crassostrea virginica]	comp67649_c0_seq2	34 kDa	1829400	0	1768500	3849000	0	0	0	0	0
908	PREDICTED: dnaJ homolog subfamily B member 11-like [Crassostrea gigas]	comp70590_c0_seq1	36 kDa	6820000	0	4136000	2968800	0	0	0	0	2526900
909	dimethylaniline monooxygenase [N-oxide-forming] 5-like isoform X1 [Mizuhopecten yessoensis]	comp74603_c0_seq1	61 kDa	0	0	0	1667200	1290000	0	0	0	0
910	isochorismatase domain-containing protein 1-like [Mizuhopecten yessoensis]	comp75497_c0_seq3	22 kDa	0	4395400	5188300	3809000	0	0	0	0	0
911	26S proteasome non-ATPase regulatory subunit 13-like [Mizuhopecten yessoensis]	comp77223_c0_seq1	43 kDa	5321100	2434800	4822200	0	0	0	0	0	0
912	hypothetical protein LOTGIDRAFT_235765 [Lottia gigantea]	comp81273_c0_seq2	32 kDa	3394300	2181000	1333900	0	1231700	0	0	0	0
913	PREDICTED: cilia- and flagella-associated protein 52 [Crassostrea gigas]	comp81667_c0_seq1	74 kDa	0	0	0	1850200	1490300	2179700	0	0	0
914	LOW QUALITY PROTEIN: pyruvate dehydrogenase E1 component subunit alpha, mitochondrial-like [Crassostrea virginica]	comp81808_c1_seq4	42 kDa	3091600	3095900	0	0	0	0	0	0	0
915	uncharacterized protein LOC110466162 [Mizuhopecten yessoensis]	comp25801_c0_seq1	20 kDa	0	0	0	7305500	5716800	2189000	1534100	0	0
916	unconventional myosin-VI-like isoform X3 [Crassostrea virginica]	comp79856_c1_seq2	31 kDa	1521800	0	1938700	4153500	0	2369800	0	0	0
917	MAGUK p55 subfamily member 2 [Mizuhopecten yessoensis]	comp83154_c0_seq1	51 kDa	0	0	0	0	1887800	0	0	0	0
918	long-chain-fatty-acid--CoA ligase 1-like [Mizuhopecten yessoensis]	comp70205_c0_seq1	66 kDa	0	0	0	0	2324000	3473200	0	0	0
919	hypothetical protein LOTGIDRAFT_114684, partial [Lottia gigantea]	comp79146_c0_seq2	17 kDa	0	0	0	0	2421100	0	0	0	0
920	Unconventional myosin-XVIIIa [Mizuhopecten yessoensis]	comp84354_c0_seq3	223 kDa	0	0	0	2626500	0	0	0	0	0
921	Cluster of agmatinase, mitochondrial-like [Mizuhopecten yessoensis] (comp79921_c0_seq1;aalen=303;56%;complete-utrpoor;clen=1601;BESTHIT_NR;XP_021355106.1;81.1;0;99.7;1.5e-149;538.1;6573;XP_021355106.1)	comp79921_c0_seq1	33 kDa	0	0	4403300	3726100	0	0	0	0	0
922	Cluster of PREDICTED: succinate--CoA ligase [ADP/GDP-forming] subunit alpha, mitochondrial isoform X3 [Crassostrea gigas] (comp62518_c0_seq1;aalen=325;87%;complete;clen=1122;BESTHIT_NR;XP_019919503.1;81.6;0;98.8;2.2e-154;554.3;29159;XP_019919503.1)	comp62518_c0_seq1	34 kDa	0	0	5669000	5606900	5148300	5677500	2895500	0	3700000
923	Cluster of GTP-binding protein 128up [Crassostrea virginica] (comp80091_c0_seq1;aalen=366;75%;complete;clen=1461;BESTHIT_NR;XP_022336562.1;87.7;0;100.0;8.4e-187;662.1;6565;XP_022336562.1)	comp80091_c0_seq1	41 kDa	3787400	0	0	0	0	0	0	0	0
924	Cluster of 2-oxoglutarate dehydrogenase complex component E2 [Mizuhopecten yessoensis] (comp76058_c0_seq3;aalen=468;79%;complete;clen=1760;BESTHIT_NR;OWF50391.1;64.2;17;100.0;8.7e-128;466.5;6573;OWF50391.1)	comp76058_c0_seq3	51 kDa	0	0	0	0	1295000	0	0	0	0
925	Cluster of PREDICTED: uridine phosphorylase 2 isoform X2 [Crassostrea gigas] (comp64577_c0_seq1;aalen=312;76%;complete;clen=1230;BESTHIT_NR;XP_019923642.1;77.1;0;93.9;1.1e-131;478.8;29159;XP_019923642.1)	comp64577_c0_seq1	35 kDa	4221900	3902900	5287800	2686800	0	0	0	0	0
926	Cluster of AP-3 complex subunit delta-1-like isoform X3 [Mizuhopecten yessoensis] (comp80573_c0_seq1;aalen=846;95%;partial3;clen=2647;BESTHIT_NR;XP_021362271.1;79.3;10;97.3;0.0e+00;1224.2;6573;XP_021362271.1)	comp80573_c0_seq1	97 kDa	0	0	3005400	0	0	0	0	0	0
927	Cluster of uncharacterized protein LOC110462942 [Mizuhopecten yessoensis] (comp82222_c0_seq3;aalen=1699;85%;complete;clen=5952;BESTHIT_NR;XP_021372870.1;51.9;43;98.8;0.0e+00;1654.8;6573;XP_021372870.1)	comp82222_c0_seq3	189 kDa	0	0	2592000	0	0	2536600	0	0	0
928	papilin-like isoform X6 [Mizuhopecten yessoensis]	comp44868_c0_seq1	25 kDa	0	0	0	2567300	6809100	3794000	0	0	0
929	PREDICTED: filamin-A isoform X3 [Crassostrea gigas]	comp63865_c0_seq1	53 kDa	0	2819400	0	862330	2958000	1157000	0	0	0
930	comp67575_c0_seq3;aalen=249;100%;partial;clen=747;BESTHIT_NR;No_Hits	comp67575_c0_seq3	27 kDa	10621000	7104500	0	0	0	0	0	0	0
931	hypothetical protein AM593_07768, partial [Mytilus galloprovincialis]	comp68158_c0_seq1	50 kDa	0	0	1801200	1587200	0	0	0	0	0
932	PREDICTED: uncharacterized protein LOC101853851 [Aplysia californica]	comp74524_c0_seq1	33 kDa	0	0	0	1881200	0	1853800	0	0	0
933	hypothetical protein PALB_13110 [Pseudoalteromonas luteoviolacea B = ATCC 29581]	comp74610_c1_seq2	27 kDa	0	0	0	4061700	0	0	0	0	0
934	hypothetical protein AM593_07438, partial [Mytilus galloprovincialis]	comp78446_c0_seq1	31 kDa	0	0	0	0	0	4123000	0	0	0
935	isoleucine--tRNA ligase, cytoplasmic-like [Crassostrea virginica]	comp82089_c2_seq1utrorf	57 kDa	0	0	0	1963200	0	0	0	0	0
936	C1q domain-containing protein (Fragment) OS=Mytilus galloprovincialis OX=29158 GN=AM593_08473 PE=4 SV=1	A0A3L5TUN1	16 kDa	0	0	0	34310000	20590000	3268600	0	0	0
937	PREDICTED: collagen alpha-3(VI) chain [Crassostrea gigas]	comp38829_c0_seq1	13 kDa	0	0	0	23634000	26365000	25060000	0	0	0
938	ATP synthase-coupling factor 6, mitochondrial [Orchesella cincta]	comp59805_c0_seq1	17 kDa	4966800	9106800	5016800	0	0	0	0	0	4116200
939	mytichitin 5 [Mytilus coruscus]	comp61858_c0_seq2	10 kDa	0	0	0	9398800	1693400	0	0	0	0
940	PREDICTED: alanine aminotransferase 1 [Crassostrea gigas]	comp67775_c0_seq2	57 kDa	0	1619300	1780200	0	0	0	0	0	0
941	PREDICTED: ATP synthase subunit delta, mitochondrial-like [Biomphalaria glabrata]	comp70642_c0_seq1	18 kDa	0	0	4026300	2049100	2638400	4284400	7485400	0	0
942	serum paraoxonase/lactonase 3-like [Mizuhopecten yessoensis]	comp77830_c3_seq1	41 kDa	0	0	0	2801000	1440700	0	0	0	2714000
943	acid phosphatase type 7-like [Crassostrea virginica]	comp79093_c3_seq25	51 kDa	0	0	0	3219300	2684200	3147200	0	0	2574300
944	PREDICTED: target of Myb protein 1 isoform X2 [Crassostrea gigas]	comp80592_c0_seq2	52 kDa	0	3397500	0	0	0	0	0	0	0
945	eukaryotic translation initiation factor 3 subunit I-like [Crassostrea virginica]	comp73040_c0_seq1	36 kDa	0	0	2933000	0	6985700	3205200	0	0	0
946	PREDICTED: bifunctional 3'-phosphoadenosine 5'-phosphosulfate synthase isoform X4 [Crassostrea gigas]	comp81276_c0_seq1	69 kDa	0	0	0	1030600	0	0	0	0	0
947	Cluster of YTH domain family protein 2 [Mizuhopecten yessoensis] (comp76379_c0_seq1;aalen=500;54%;complete-utrpoor;clen=2765;BESTHIT_NR;OWF49575.1;71.9;21;98.0;1.0e-179;639.0;6573;OWF49575.1)	comp76379_c0_seq1	55 kDa	0	0	2070000	1783700	2733700	0	3052100	0	787450
948	Cluster of Eukaryotic translation initiation factor 5A OS=Pinctada fucata OX=50426 PE=3 SV=1 (A0A194AMN0)	A0A194AMN0	17 kDa	0	0	0	23988000	21044000	15992000	0	0	0
949	Cluster of PREDICTED: 40S ribosomal protein SA [Crassostrea gigas] (comp73616_c0_seq1;aalen=107;100%;partial;clen=321;BESTHIT_NR;XP_011438171.1;97.2;0;100.0;1.9e-54;220.7;29159;XP_011438171.1)	comp73616_c0_seq1	12 kDa	13281000	17783000	26176000	7414100	0	0	0	0	13165000
950	Cluster of PDZ domain-containing protein-1 [Mytilus coruscus] (comp80925_c2_seq1;aalen=573;96%;partial3;clen=1775;BESTHIT_NR;AKS48171.1;85.5;37;97.6;1.4e-180;642.1;42192;AKS48171.1)	comp80925_c2_seq1	65 kDa	0	0	0	3595500	3875100	0	0	0	0
951	Cluster of PX domain-containing protein OS=Elysia chlorotica OX=188477 GN=EGW08_007639 PE=4 SV=1 (A0A433TSQ3)	A0A433TSQ3	19 kDa	0	0	0	3785500	0	0	0	0	0
952	Cluster of leucine--tRNA ligase, cytoplasmic-like [Crassostrea virginica] (comp84001_c0_seq1;aalen=1174;94%;complete;clen=3721;BESTHIT_NR;XP_022326062.1;71.6;8;99.1;0.0e+00;1742.2;6565;XP_022326062.1)	comp84001_c0_seq1	135 kDa	0	0	0	1331500	0	0	0	0	0
953	Cluster of lactoylglutathione lyase-like [Crassostrea virginica] (comp63629_c0_seq1;aalen=146;45%;complete-utrpoor;clen=979;BESTHIT_NR;XP_022330861.1;87.0;1;99.3;8.0e-72;278.9;6565;XP_022330861.1)	comp63629_c0_seq1	17 kDa	1440200	1200100	1911000	1025200	782370	0	0	0	0
954	Cluster of chromodomain-helicase-DNA-binding protein 1-like isoform X1 [Crassostrea virginica] (comp84054_c0_seq2;aalen=738;99%;partial;clen=2215;BESTHIT_NR;XP_022330655.1;59.7;11;48.6;3.5e-67;265.8;6565;XP_022330655.1)	comp84054_c0_seq2	83 kDa	0	1323500	1058800	0	0	0	0	0	0
955	Cluster of beta-parvin-like isoform X1 [Crassostrea virginica] (comp77065_c0_seq2;aalen=363;80%;complete;clen=1352;BESTHIT_NR;XP_022294623.1;81.6;5;99.7;4.2e-162;580.1;6565;XP_022294623.1)	comp77065_c0_seq2	41 kDa	0	0	2303900	0	0	0	0	0	0
956	comp15780_c0_seq1;aalen=126;61%;complete;clen=619;BESTHIT_NR;No_Hits	comp15780_c0_seq1	14 kDa	0	0	0	6520500	15078000	0	0	0	0
957	beta-agarase [Algibacter lectus]	comp527_c1_seq1	20 kDa	0	0	0	3297000	0	0	0	0	0
958	comp64281_c0_seq1;aalen=283;83%;complete;clen=1020;BESTHIT_NR;No_Hits	comp64281_c0_seq1	31 kDa	0	0	0	3561400	4069500	4814100	3440400	0	0
959	proteasome subunit alpha type-1-like [Crassostrea virginica]	comp77463_c1_seq1	14 kDa	0	1964600	3657600	0	0	0	0	0	1727500
960	band 4.1-like protein 1 isoform X4 [Mizuhopecten yessoensis]	comp77822_c0_seq3	34 kDa	3202300	0	0	2748100	3264500	0	0	0	0
961	importin-5-like [Mizuhopecten yessoensis]	comp78675_c0_seq1	122 kDa	0	1372300	2044000	0	0	0	1657100	0	0
962	collagen alpha-1(I) chain-like [Crassostrea virginica]	comp79959_c1_seq1	134 kDa	0	0	0	21658000	52362000	24910000	0	0	0
963	PREDICTED: serine/threonine-protein kinase PAK 1 isoform X2 [Crassostrea gigas]	comp82738_c0_seq10	54 kDa	0	0	2020400	0	0	0	0	0	0
964	E3 ubiquitin-protein ligase MIB2-like [Mizuhopecten yessoensis]	comp84002_c0_seq1	98 kDa	0	0	0	2899800	0	2209900	0	0	0
965	E3 ubiquitin-protein ligase HUWE1-like isoform X2 [Mizuhopecten yessoensis]	comp84478_c0_seq1	468 kDa	0	0	1955000	0	0	0	0	0	0
966	Serine protease A OS=Mytilus galloprovincialis OX=29158 PE=2 SV=1	A0A0H3W5V4 (+1)	9 kDa	0	0	3937700	25815000	5341600	17264000	13950000	0	10129000
967	mammalian ependymin-related protein 1-like [Mizuhopecten yessoensis]	comp12759_c0_seq1	22 kDa	0	0	0	38470000	16139000	28768000	0	0	0
968	senecionine N-oxygenase-like [Mizuhopecten yessoensis]	comp62314_c0_seq1	19 kDa	0	0	0	8395700	9380500	2650100	7511600	0	0
969	Beta-lactamase-like protein 2 [Mizuhopecten yessoensis]	comp72656_c0_seq1	33 kDa	0	0	0	3572600	0	0	2442400	0	0
970	uncharacterized protein LOC110445539 [Mizuhopecten yessoensis]	comp74073_c0_seq2	24 kDa	0	0	0	2265600	0	4651000	0	0	0
971	V-type proton ATPase subunit D-like [Crassostrea virginica]	comp79761_c0_seq3	29 kDa	9820200	9691800	16208000	0	0	3871300	7872400	0	2250900
972	hypothetical protein AM593_08880, partial [Mytilus galloprovincialis]	comp36240_c0_seq1	17 kDa	0	0	27342000	12770000	22451000	63824000	0	0	38150000
973	testis-specific chromodomain protein Y 2-like [Mizuhopecten yessoensis]	comp78809_c0_seq1	26 kDa	0	0	0	0	6896600	2952400	0	0	0
974	phytanoyl-CoA dioxygenase domain-containing protein 1-like [Mizuhopecten yessoensis]	comp75444_c4_seq2	33 kDa	2615400	2507500	2397800	1839800	0	1957500	0	0	0
975	syntenin-1-like [Crassostrea virginica]	comp65447_c0_seq1	33 kDa	1810800	1214800	4059600	0	0	0	0	0	0
976	caprin-1-like isoform X2 [Mizuhopecten yessoensis]	comp78375_c0_seq1	68 kDa	6671700	3904100	0	0	0	0	0	0	0
977	PREDICTED: alpha-L-fucosidase isoform X2 [Crassostrea gigas]	comp67021_c0_seq1	59 kDa	0	0	0	4814500	2970300	0	0	0	0
978	BTB/POZ domain-containing protein KCTD12-like [Crassostrea virginica]	comp56688_c0_seq1	29 kDa	0	0	2447800	1384200	1456400	0	0	0	0
979	comp83898_c1_seq3;aalen=121;78%;partial3;clen=461;BESTHIT_NR;No_Hits	comp83898_c1_seq3	13 kDa	20287000	14278000	15573000	0	0	4831300	5676300	0	0
980	2-acylglycerol O-acyltransferase 2-like [Crassostrea virginica]	comp66224_c0_seq1	39 kDa	0	0	0	0	0	1798500	0	0	0
981	microsomal glutathione-s-transferase [Azumapecten farreri]	comp80643_c0_seq4	17 kDa	0	0	0	41675000	22312000	23109000	0	0	0
982	vitamin D(3) 25-hydroxylase-like [Mizuhopecten yessoensis]	comp81651_c0_seq1	60 kDa	0	0	0	0	0	3078200	0	0	0
983	Cluster of 40S ribosomal protein S20 OS=Mytilus trossulus OX=6551 PE=2 SV=1 (A0A077H0N2)	A0A077H0N2	13 kDa	0	0	0	93863000	75953000	0	62248000	0	12730000
984	Cluster of 26S proteasome regulatory subunit 6B [Crassostrea virginica] (comp65448_c0_seq1;aalen=417;92%;complete;clen=1362;BESTHIT_NR;XP_022332899.1;95.0;1;100.0;1.0e-204;721.8;6565;XP_022332899.1)	comp65448_c0_seq1	47 kDa	0	0	0	1090300	0	0	0	0	0
985	Cluster of PREDICTED: CD109 antigen-like isoform X3 [Crassostrea gigas] (comp101067_c0_seq1;aalen=103;99%;partial;clen=310;BESTHIT_NR;XP_011444700.1;73.8;0;100.0;1.8e-33;151.0;29159;XP_011444700.1)	comp101067_c0_seq1	11 kDa	0	0	0	5928200	7366000	3664300	0	0	0
986	Cluster of ketimine reductase mu-crystallin-like [Mizuhopecten yessoensis] (comp68632_c0_seq2;aalen=308;83%;complete;clen=1110;BESTHIT_NR;XP_021361605.1;65.3;2;97.4;3.4e-104;387.5;6573;XP_021361605.1)	comp68632_c0_seq2	33 kDa	0	0	0	2252100	0	0	0	0	0
987	Cluster of 40S ribosomal protein S28 (Fragment) OS=Mytilus galloprovincialis OX=29158 GN=AM593_06463 PE=3 SV=1 (A0A3L5TR56)	A0A3L5TR56	14 kDa	0	0	0	27996000	19919000	14536000	0	0	0
988	Cluster of serine/threonine-protein kinase 10-like isoform X1 [Mizuhopecten yessoensis] (comp76455_c0_seq3;aalen=548;99%;partial;clen=1646;BESTHIT_NR;XP_021347722.1;69.5;30;96.0;3.2e-49;205.7;6573;XP_021347722.1)	comp76455_c0_seq3	66 kDa	0	0	0	2426900	2536000	2102000	0	0	0
989	Cluster of lysine--tRNA ligase-like isoform X1 [Mizuhopecten yessoensis] (comp83266_c0_seq24;aalen=434;86%;partial5;clen=1509;BESTHIT_NR;XP_021358339.1;79.3;0;99.1;7.1e-209;735.7;6573;XP_021358339.1)	comp83266_c0_seq24	50 kDa	0	2244100	2653500	0	0	0	0	0	0
990	Cluster of Protein transport protein Sec23A [Mizuhopecten yessoensis] (comp76565_c0_seq2;aalen=773;82%;complete;clen=2817;BESTHIT_NR;OWF37582.1;88.7;12;100.0;0.0e+00;1422.9;6573;OWF37582.1)	comp76565_c0_seq2	87 kDa	0	0	0	0	1086300	0	0	0	0
991	Cluster of TROVE domain-containing protein (Fragment) OS=Mytilus galloprovincialis OX=29158 GN=AM593_04239 PE=3 SV=1 (A0A3L5TT78)	A0A3L5TT78	63 kDa	0	0	0	2035900	0	0	0	0	0
992	uncharacterized protein LOC111111872 isoform X2 [Crassostrea virginica]	comp100090_c0_seq1	18 kDa	0	0	0	3546400	7964700	2801900	0	0	0
993	PREDICTED: 60S ribosomal protein L11 [Biomphalaria glabrata]	comp55439_c0_seq1	20 kDa	0	0	0	16464000	19325000	27284000	11518000	0	0
994	proton myo-inositol cotransporter-like isoform X3 [Mizuhopecten yessoensis]	comp58667_c1_seq1	25 kDa	0	0	0	7007400	4677500	2855200	0	0	0
995	hypothetical protein AM593_10055, partial [Mytilus galloprovincialis]	comp65881_c0_seq1	23 kDa	0	0	0	4778800	3312100	1533300	0	0	0
996	PREDICTED: eukaryotic translation initiation factor 2 subunit 1 [Crassostrea gigas]	comp66404_c0_seq1	37 kDa	0	0	0	2883200	0	0	0	0	0
997	sorbitol dehydrogenase-like isoform X1 [Mizuhopecten yessoensis]	comp69620_c0_seq2	37 kDa	0	0	2935600	0	0	0	0	0	3148700
998	solute carrier family 2, facilitated glucose transporter member 1-like isoform X1 [Mizuhopecten yessoensis]	comp70543_c0_seq1	61 kDa	0	0	0	5565900	7081800	3205800	3543500	0	0
999	uncharacterized protein LOC110455112 [Mizuhopecten yessoensis]	comp76564_c0_seq1	46 kDa	0	0	0	6341600	3314800	3304200	0	0	0
1000	tumor suppressor candidate 3-like [Crassostrea virginica]	comp77367_c0_seq2	38 kDa	0	0	0	3385000	6854600	4262400	0	0	0
1001	PREDICTED: persulfide dioxygenase ETHE1, mitochondrial [Crassostrea gigas]	comp79897_c0_seq1	35 kDa	0	0	0	3284200	2790700	0	0	0	0
1002	hypothetical protein LOTGIDRAFT_233865 [Lottia gigantea]	comp84482_c1_seq1	19 kDa	0	0	0	0	3188300	2093100	0	0	0
1003	PREDICTED: protein ERGIC-53 [Crassostrea gigas]	comp96681_c0_seq1	14 kDa	2353200	2357300	3099500	2056900	0	0	1895600	0	0
1004	acyloxyacyl hydrolase-like [Crassostrea virginica]	comp49994_c0_seq1	20 kDa	0	0	7047100	1246500	0	0	0	0	0
1005	ribose-5-phosphate isomerase-like [Mizuhopecten yessoensis]	comp77466_c0_seq1	29 kDa	0	0	0	3377800	0	2679100	0	0	2490500
1006	long-chain-fatty-acid--CoA ligase ACSBG2-like isoform X1 [Mizuhopecten yessoensis]	comp84268_c0_seq10	73 kDa	0	0	0	0	1003900	0	0	0	0
1007	membrane-associated progesterone receptor component 1-like [Crassostrea virginica]	comp75800_c0_seq3	22 kDa	0	0	4990300	0	0	0	9456900	0	0
1008	PREDICTED: NADH dehydrogenase [ubiquinone] 1 alpha subcomplex subunit 9, mitochondrial-like [Octopus bimaculoides]	comp74431_c0_seq1	45 kDa	0	0	0	5360900	0	0	0	0	0
1009	probable signal peptidase complex subunit 2 isoform X2 [Crassostrea virginica]	comp77837_c0_seq8	23 kDa	0	0	9615500	0	0	0	0	0	0
1010	hsp90 co-chaperone Cdc37-like [Crassostrea virginica]	comp83078_c1_seq3	27 kDa	0	0	5264800	0	0	0	0	0	0
1011	selenoprotein N-like isoform X2 [Mizuhopecten yessoensis]	comp77304_c0_seq3	34 kDa	1795800	0	1383300	2679700	0	0	0	0	0
1012	alpha-2-macroglobulin-like isoform X1 [Mizuhopecten yessoensis]	comp83852_c1_seq7	74 kDa	0	0	0	1459000	0	0	0	0	0
1013	PREDICTED: LIM and SH3 domain protein F42H10.3 isoform X17 [Crassostrea gigas]	comp83583_c0_seq24	42 kDa	0	0	0	0	1114900	0	0	0	0
1014	PREDICTED: delta(3,5)-Delta(2,4)-dienoyl-CoA isomerase, mitochondrial-like isoform X2 [Branchiostoma belcheri]	comp76527_c0_seq1	22 kDa	0	0	0	1918100	0	0	0	0	0
1015	PREDICTED: uncharacterized protein LOC105338611 isoform X2 [Crassostrea gigas]	comp60753_c0_seq1	17 kDa	33812000	0	19761000	11132000	0	0	29876000	0	0
1016	PREDICTED: uncharacterized protein LOC105323050 [Crassostrea gigas]	comp71460_c0_seq1	28 kDa	0	0	0	2594400	0	0	0	0	0
1017	myosin regulatory light chain 2, smooth muscle minor isoform [Mizuhopecten yessoensis]	comp75332_c2_seq1	13 kDa	0	7779600	0	0	0	3519100	0	0	0
1018	Glutathione peroxidase OS=Mytilus galloprovincialis OX=29158 PE=2 SV=1	F1DRM2	23 kDa	0	0	0	0	952960	1516300	0	0	0
1019	mitogen-activated protein kinase kinase 1 [Tegillarca granosa]	comp75259_c0_seq1	45 kDa	0	0	0	0	3461200	0	0	0	0
1020	Cluster of PREDICTED: uncharacterized protein LOC105338110 [Crassostrea gigas] (comp55980_c2_seq1;aalen=291;99%;partial;clen=876;BESTHIT_NR;XP_011441403.1;60.8;2;98.3;9.6e-101;375.9;29159;XP_011441403.1)	comp55980_c2_seq1	34 kDa	0	0	5108400	4263900	3178000	0	1920000	0	0
1021	Cluster of PREDICTED: ethanolamine-phosphate cytidylyltransferase isoform X1 [Crassostrea gigas] (comp83953_c1_seq3;aalen=386;50%;complete-utrpoor;clen=2283;BESTHIT_NR;XP_011414848.1;74.1;8;98.2;3.9e-158;567.0;29159;XP_011414848.1)	comp83953_c1_seq3	43 kDa	0	0	3219300	0	0	0	0	0	0
1022	Cluster of copine-8-like isoform X1 [Crassostrea virginica] (comp75781_c0_seq2;aalen=636;99%;partial;clen=1911;BESTHIT_NR;XP_022302457.1;74.7;2;85.5;5.1e-240;839.7;6565;XP_022302457.1)	comp75781_c0_seq2	70 kDa	0	0	0	1915600	0	0	0	0	0
1023	Cluster of Adp-ribosylation 8a factor-like protein (Fragment) OS=Mytilus galloprovincialis OX=29158 GN=AM593_00674 PE=3 SV=1 (A0A3L5TUJ7)	A0A3L5TUJ7	29 kDa	0	0	4831800	9522400	0	0	0	0	0
1024	Cluster of sorbitol dehydrogenase-like [Mizuhopecten yessoensis] (comp77782_c0_seq3;aalen=123;82%;partial3;clen=450;BESTHIT_NR;XP_021373496.1;83.7;0;100.0;6.8e-56;225.7;6573;XP_021373496.1)	comp77782_c0_seq3	13 kDa	0	0	0	7576400	4577600	4481700	0	0	0
1025	Cluster of 60S ribosomal protein L34-like [Mizuhopecten yessoensis] (comp18633_c0_seq1;aalen=116;85%;complete;clen=410;BESTHIT_NR;XP_021347420.1;89.4;0;97.4;2.0e-49;204.1;6573;XP_021347420.1)	comp18633_c0_seq1	13 kDa	0	0	0	0	0	12924000	0	0	0
1026	Cluster of Pre-mRNA-processing-splicing factor 8 OS=Mizuhopecten yessoensis OX=6573 GN=KP79_PYT16847 PE=4 SV=1 (A0A210QJ15)	A0A210QJ15	276 kDa	0	0	3209400	0	0	0	0	0	0
1027	Cluster of UPF0505 protein C16orf62 homolog isoform X1 [Mizuhopecten yessoensis] (comp75524_c0_seq1;aalen=905;82%;complete;clen=3307;BESTHIT_NR;XP_021350532.1;75.8;6;99.9;0.0e+00;1369.8;6573;XP_021350532.1)	comp75524_c0_seq1	103 kDa	0	0	1344600	0	0	0	0	0	0
1028	Putative C1q domain containing protein MgC1q97 OS=Mytilus galloprovincialis OX=29158 GN=MgC1q97 PE=2 SV=1	F0V4D4	48 kDa	0	0	0	7443200	3857700	3903500	6062200	0	0
1029	PREDICTED: fibrillin-2-like, partial [Octopus bimaculoides]	comp52476_c1_seq1	16 kDa	0	2134800	0	2879500	4801500	3069500	0	0	0
1030	cathepsin L1-like [Crassostrea virginica]	comp62389_c0_seq2	26 kDa	0	0	0	3087000	3057900	4668300	0	0	0
1031	probable maltase [Mizuhopecten yessoensis]	comp65183_c0_seq1	74 kDa	0	4427900	0	0	3148700	3539900	0	0	0
1032	universal stress protein A-like protein isoform X4 [Crassostrea virginica]	comp73385_c0_seq1	16 kDa	0	0	6519100	0	0	0	0	0	6423700
1033	NADH-cytochrome b5 reductase 3-like isoform X1 [Crassostrea virginica]	comp78587_c1_seq1	34 kDa	2733800	0	0	0	0	0	3793400	0	0
1034	PREDICTED: bleomycin hydrolase-like [Crassostrea gigas]	comp81582_c0_seq3	52 kDa	0	0	0	3498100	0	0	0	0	0
1035	comp65641_c0_seq2;aalen=107;64%;complete;clen=502;BESTHIT_NR;No_Hits	comp65641_c0_seq2	12 kDa	0	0	0	3365200	0	3540200	0	0	0
1036	uncharacterized protein LOC111132346 [Crassostrea virginica]	comp72057_c0_seq1	28 kDa	0	0	0	3088100	2270000	0	0	0	2761400
1037	minor histocompatibility antigen H13-like [Mizuhopecten yessoensis]	comp75955_c0_seq1	36 kDa	0	0	2365100	0	0	0	0	0	0
1038	PREDICTED: band 4.1-like protein 3 isoform X1 [Crassostrea gigas]	comp77822_c0_seq1	21 kDa	0	0	0	4133000	0	0	0	0	0
1039	protein phosphatase 1 regulatory subunit 7-like isoform X2 [Crassostrea virginica]	comp79124_c0_seq3	36 kDa	3067000	0	0	0	0	0	0	0	0
1040	40S ribosomal protein S26-like [Mizuhopecten yessoensis]	comp49868_c0_seq1	15 kDa	0	0	8684300	0	36452000	10225000	0	0	6358000
1041	PREDICTED: uncharacterized protein LOC105345409 [Crassostrea gigas]	comp56342_c0_seq2	19 kDa	11086000	10090000	10141000	0	0	0	0	0	3213600
1042	hypothetical protein, partial [Mytilus trossulus]	comp71646_c0_seq1	29 kDa	11025000	0	13675000	0	0	0	0	0	0
1043	PREDICTED: calmodulin-2/4 [Crassostrea gigas]	comp73229_c0_seq2	29 kDa	6467100	0	0	0	0	0	0	0	0
1044	small heat shock protein [Tegillarca granosa]	comp71605_c0_seq3	25 kDa	0	0	0	3365100	0	0	0	0	0
1045	putative oxidoreductase GLYR1 isoform X1 [Mizuhopecten yessoensis]	comp76553_c0_seq1	60 kDa	0	2563600	3669800	1192200	1413900	1327500	0	0	0
1046	uncharacterized protein LOC110465016 isoform X1 [Mizuhopecten yessoensis]	comp73606_c0_seq1	39 kDa	0	0	3046300	4608800	0	0	0	0	0
1047	PREDICTED: pterin-4-alpha-carbinolamine dehydratase-like [Branchiostoma belcheri]	comp82531_c1_seq2	15 kDa	0	0	0	2864100	3321100	0	0	0	0
1048	PREDICTED: uncharacterized protein LOC105344154 [Crassostrea gigas]	comp80752_c0_seq7	80 kDa	0	0	0	1287400	0	0	0	0	0
1049	WD repeat-containing protein 5-like [Crassostrea virginica]	comp84350_c0_seq4	38 kDa	0	0	0	9793800	6622100	0	0	0	0
1050	eukaryotic translation initiation factor 3 subunit F-like [Mizuhopecten yessoensis]	comp66376_c0_seq1	31 kDa	0	0	0	0	0	0	0	0	4511700
1051	PREDICTED: beta-ureidopropionase [Crassostrea gigas]	comp71219_c0_seq1	30 kDa	0	0	0	2371800	0	3422800	0	0	0
1052	PREDICTED: eukaryotic translation initiation factor 4B-like [Crassostrea gigas]	comp55749_c0_seq1	25 kDa	0	1500900	1240300	1.2396	0	0	0	0	0
1053	PREDICTED: aquaporin AQPAn.G [Crassostrea gigas]	comp76638_c0_seq1	33 kDa	8010800	6840100	8381500	0	0	3952000	4806000	0	0
1054	hypothetical protein LOTGIDRAFT_231385 [Lottia gigantea]	comp81363_c0_seq2	61 kDa	0	0	0	1776900	0	0	0	0	0
1055	uncharacterized protein LOC111104083 isoform X1 [Crassostrea virginica]	comp71334_c0_seq1	68 kDa	0	0	0	1374900	0	0	0	0	0
1056	PREDICTED: mitochondrial 2-oxoglutarate/malate carrier protein-like [Aplysia californica]	comp62744_c0_seq1	34 kDa	0	0	0	1473800	1678700	0	0	0	0
1057	Cluster of NADP-dependent malic enzyme-like [Mizuhopecten yessoensis] (comp80929_c0_seq2;aalen=608;80%;complete;clen=2258;BESTHIT_NR;XP_021349220.1;70.6;3;98.4;7.0e-255;889.0;6573;XP_021349220.1)	comp80929_c0_seq2	68 kDa	0	2838200	0	1657900	2403900	0	1728000	0	4459500
1058	Cluster of AAA domain-containing protein OS=Octopus bimaculoides OX=37653 GN=OCBIM_22015142mg PE=3 SV=1 (A0A0L8HG87)	A0A0L8HG87	49 kDa	0	0	0	0	1164900	0	0	0	0
1059	Cluster of protein SEC13 homolog [Mizuhopecten yessoensis] (comp60805_c0_seq1;aalen=313;72%;complete;clen=1297;BESTHIT_NR;XP_021351965.1;86.3;0;100.0;2.0e-120;441.4;6573;XP_021351965.1)	comp60805_c0_seq1	35 kDa	0	0	0	4171500	2860300	0	0	0	0
1060	Cluster of alpha-L-fucosidase-like [Mizuhopecten yessoensis] (comp81336_c2_seq7;aalen=461;91%;complete;clen=1515;BESTHIT_NR;XP_021348707.1;70.3;0;98.7;3.1e-210;740.3;6573;XP_021348707.1)	comp81336_c2_seq7	53 kDa	3125300	0	0	2200300	1284300	0	0	0	0
1061	Cluster of PREDICTED: calcium-binding mitochondrial carrier protein Aralar2-like isoform X2 [Crassostrea gigas] (comp79238_c0_seq3;aalen=701;72%;complete;clen=2920;BESTHIT_NR;XP_011428121.1;76.5;6;97.4;6.8e-302;1045.4;29159;XP_011428121.1)	comp79238_c0_seq3	79 kDa	1707800	0	0	0	2955200	0	0	0	0
1062	Cluster of hypothetical protein AM593_04239, partial [Mytilus galloprovincialis] (comp82313_c0_seq6;aalen=553;60%;complete;clen=2761;BESTHIT_NR;OPL33119.1;62.6;8;98.6;7.4e-195;689.5;29158;OPL33119.1)	comp82313_c0_seq6	63 kDa	0	0	0	4052600	0	0	0	0	0
1063	PREDICTED: uncharacterized protein LOC105340635 [Crassostrea gigas]	comp71835_c1_seq3	72 kDa	936530	1932700	0	0	0	0	1109700	0	0
1064	RNA-binding protein lark-like [Crassostrea virginica]	comp62536_c0_seq1	29 kDa	0	0	0	2282500	0	0	4077300	0	0
1065	hypothetical protein AM593_05179, partial [Mytilus galloprovincialis]	comp72055_c0_seq1	39 kDa	8040900	3982800	3116700	0	0	0	0	0	0
1066	PREDICTED: alanine--glyoxylate aminotransferase 2, mitochondrial [Crassostrea gigas]	comp77316_c0_seq4	55 kDa	0	2627400	0	0	0	0	0	0	0
1067	aminoacyl tRNA synthase complex-interacting multifunctional protein 1-like [Mizuhopecten yessoensis]	comp78002_c0_seq1	35 kDa	1693400	0	0	1816800	0	0	0	0	0
1068	antigen ki-67-like, partial [Mytilus galloprovincialis]	comp78071_c0_seq3	170 kDa	0	0	0	1144200	0	0	0	0	0
1069	stAR-related lipid transfer protein 5-like isoform X1 [Crassostrea virginica]	comp79620_c1_seq4	25 kDa	0	0	791030	0	0	0	0	0	0
1070	dedicator of cytokinesis protein 1-like isoform X10 [Mizuhopecten yessoensis]	comp82748_c0_seq11	150 kDa	0	0	1017000	0	0	0	0	0	0
1071	prefoldin subunit 3-like [Mizuhopecten yessoensis]	comp72849_c0_seq1	22 kDa	0	0	6679700	0	0	0	0	0	0
1072	acylpyruvase FAHD1, mitochondrial-like isoform X2 [Crassostrea virginica]	comp80485_c1_seq1	24 kDa	2761800	0	0	0	0	0	0	0	0
1073	Macrophage factor migration inhibitory (Fragment) OS=Mytilus galloprovincialis OX=29158 GN=AM593_09630 PE=3 SV=1	A0A3L5TUH2 (+1)	16 kDa	0	0	3825600	4815400	2105900	0	0	0	0
1074	hypothetical protein AM593_05114, partial [Mytilus galloprovincialis]	comp70898_c0_seq1	27 kDa	0	0	0	1498800	0	0	0	0	0
1075	surfeit locus protein 4-like [Mizuhopecten yessoensis]	comp80611_c0_seq2	30 kDa	0	0	0	8980900	8734800	8258900	0	0	0
1076	protein BCCIP homolog [Crassostrea virginica]	comp74514_c0_seq1	33 kDa	0	0	1766000	2126900	3156700	0	0	0	0
1077	PREDICTED: uncharacterized protein LOC103363406 [Stegastes partitus]	comp69118_c0_seq1	28 kDa	6329800	0	0	0	0	0	0	0	0
1078	sulfatase-modifying factor 1-like [Mizuhopecten yessoensis]	comp59981_c0_seq1	42 kDa	0	0	0	1702500	0	0	0	0	0
1079	tubulin chain beta-1, partial [Mytilus galloprovincialis]	comp67996_c2_seq1	23 kDa	6722600	32568000	13059000	0	0	0	0	0	0
1080	clathrin interactor 1-like isoform X6 [Mizuhopecten yessoensis]	comp82159_c0_seq11	77 kDa	0	0	0	1965100	0	0	0	0	0
1081	uncharacterized protein LOC110987514 [Acanthaster planci]	comp68464_c0_seq1	50 kDa	0	0	0	2708100	0	0	0	0	0
1082	calpain-5-like [Mizuhopecten yessoensis]	comp73225_c0_seq1	74 kDa	0	0	0	994950	0	0	0	0	0
1083	Cluster of PREDICTED: THO complex subunit 4 [Crassostrea gigas] (comp69646_c0_seq1;aalen=237;86%;partial3;clen=821;BESTHIT_NR;XP_011419631.1;70.7;4;51.9;1.0e-39;172.9;29159;XP_011419631.1)	comp69646_c0_seq1	24 kDa	0	0	0	0	8661900	0	0	0	0
1084	Cluster of Actin-related protein 2/3 complex subunit 4 OS=Mizuhopecten yessoensis OX=6573 GN=KP79_PYT11144 PE=3 SV=1 (A0A210R0V6)	A0A210R0V6	20 kDa	0	0	0	25713000	0	0	0	0	0
1085	Cluster of collagen-like protein-2 [Mytilus coruscus] (comp73578_c1_seq2;aalen=199;99%;partial;clen=598;BESTHIT_NR;AKS48142.1;63.9;0;83.4;5.4e-55;223.4;42192;AKS48142.1)	comp73578_c1_seq2	22 kDa	0	5917500	0	0	3226000	0	0	0	0
1086	Cluster of ATPase inhibitor mai-2, mitochondrial [Toxocara canis] (comp66335_c0_seq2;aalen=114;54%;complete-utrpoor;clen=628;BESTHIT_NR;KHN74697.1;47.3;7;92.1;1.8e-15;91.3;6265;KHN74697.1)	comp66335_c0_seq2	13 kDa	4402900	0	0	3961700	3217800	0	0	0	0
1087	Cluster of PREDICTED: endonuclease domain-containing 1 protein-like isoform X1 [Chrysemys picta bellii] (comp71094_c1_seq1;aalen=332;80%;complete;clen=1241;BESTHIT_NR;XP_005313444.1;38.9;25;70.8;7.2e-36;160.6;8478;XP_005313444.1)	comp71094_c1_seq1	38 kDa	0	0	0	2738700	3485200	0	0	0	0
1088	PREDICTED: uncharacterized protein LOC106161712 [Lingula anatina]	comp59162_c0_seq2	22 kDa	0	0	4591200	0	0	3916900	0	0	0
1089	2-hydroxyacyl-CoA lyase 1-like [Mizuhopecten yessoensis]	comp67328_c0_seq1	63 kDa	0	2402300	4023900	0	0	0	0	0	0
1090	prosaposin-like [Crassostrea virginica]	comp73383_c0_seq1	52 kDa	0	0	1255000	0	0	0	0	0	0
1091	PREDICTED: scaffold attachment factor B2 isoform X2 [Crassostrea gigas]	comp84260_c0_seq11	143 kDa	0	0	0	1969800	1328900	1976400	0	0	0
1092	Ras-related protein Rab-6A OS=Mizuhopecten yessoensis OX=6573 GN=KP79_PYT20147 PE=4 SV=1	A0A210R746 (+1)	23 kDa	0	0	0	4221000	2814100	3794200	0	0	0
1093	Macrophage migration inhibitory factor-like protein OS=Mytilus galloprovincialis OX=29158 PE=2 SV=1	A0A451FY69 (+1)	15 kDa	0	5259700	2493800	7050700	0	0	0	0	1554600
1094	PREDICTED: tektin-1 [Crassostrea gigas]	comp77102_c0_seq1	46 kDa	0	0	5526400	0	0	0	0	0	1786300
1095	uncharacterized protein LOC110456900 [Mizuhopecten yessoensis]	comp81178_c0_seq1	46 kDa	0	0	0	2450200	2621000	4764400	0	0	0
1096	D-3-phosphoglycerate dehydrogenase-like [Mizuhopecten yessoensis]	comp70697_c0_seq1	57 kDa	1288500	0	1110700	0	2059700	0	1831400	0	0
1097	translocon-associated protein subunit alpha-like [Mizuhopecten yessoensis]	comp83397_c0_seq3	33 kDa	0	0	0	1110400	12531000	0	0	0	0
1098	spermatogenesis-associated serine-rich protein 2-like isoform X1 [Crassostrea virginica]	comp68774_c0_seq1	63 kDa	0	0	0	0	992270	912970	0	0	0
1099	tyrosine--tRNA ligase, cytoplasmic-like [Mizuhopecten yessoensis]	comp71975_c0_seq1	59 kDa	0	0	0	0	1320200	0	0	0	0
1100	xanthine dehydrogenase-like [Crassostrea virginica]	comp80443_c0_seq7	12 kDa	0	0	0	6424900	0	3830800	0	0	0
1101	lysosomal protective protein-like [Mizuhopecten yessoensis]	comp83767_c0_seq10	54 kDa	0	0	0	12113000	0	0	0	0	0
1102	thiredoxin [Mytilus galloprovincialis]	comp71746_c0_seq1	19 kDa	1579400	2047300	0	524710	0	0	0	0	0
1103	hypothetical protein CGI_10005552 [Crassostrea gigas]	comp51831_c0_seq1	18 kDa	3580000	5830800	0	0	0	0	2273400	0	0
1104	uncharacterized protein ZK673.1-like isoform X1 [Crassostrea virginica]	comp54594_c0_seq1	19 kDa	0	0	0	2696300	0	0	0	0	0
1105	PREDICTED: ATP-dependent (S)-NAD(P)H-hydrate dehydratase [Strongylocentrotus purpuratus]	comp84325_c0_seq3utrorf	37 kDa	0	0	0	2565200	0	1934800	0	0	0
1106	1,2-dihydroxy-3-keto-5-methylthiopentene dioxygenase-like [Crassostrea virginica]	comp68731_c0_seq1	21 kDa	0	0	0	1614600	0	0	0	0	0
1107	pyruvate dehydrogenase phosphatase regulatory subunit, mitochondrial-like [Mizuhopecten yessoensis]	comp83028_c1_seq13	22 kDa	0	0	0	0	2768800	2071900	0	0	0
1108	C-terminal-binding protein OS=Crassostrea gigas OX=29159 GN=CGI_10024493 PE=3 SV=1	K1R057 (+1)	52 kDa	0	0	0	2308900	1552300	1923500	0	0	0
1109	phospholipid scramblase 1-like isoform X4 [Crassostrea virginica]	comp81664_c2_seq1	29 kDa	0	0	0	728980	0	1533600	0	0	0
1110	hypothetical protein CGI_10023566 [Crassostrea gigas]	comp81178_c1_seq13	14 kDa	0	0	0	0	2580900	0	0	0	0
1111	PREDICTED: epidermal growth factor receptor kinase substrate 8 isoform X8 [Crassostrea gigas]	comp83702_c0_seq33	89 kDa	0	0	0	0	0	1016200	0	0	0
1112	PREDICTED: steroid 17-alpha-hydroxylase/17,20 lyase [Crassostrea gigas]	comp82094_c0_seq7	12 kDa	0	0	0	0	4593700	0	0	0	0
1113	uncharacterized methyltransferase-like C25B8.10 [Mizuhopecten yessoensis]	comp68172_c0_seq1	33 kDa	0	0	0	943370	0	0	0	0	0
1114	Cluster of 60S ribosomal protein L28 (Fragment) OS=Mytilus trossulus OX=6551 PE=2 SV=1 (A0A077GZK7)	A0A077GZK7	17 kDa	0	0	0	0	21544000	16746000	0	0	0
1115	Cluster of protein transport protein Sec24C-like isoform X2 [Mizuhopecten yessoensis] (comp82962_c1_seq2;aalen=1165;53%;complete-utrpoor;clen=6509;BESTHIT_NR;XP_021363353.1;78.4;0;66.6;0.0e+00;1303.1;6573;XP_021363353.1)	comp82962_c1_seq2	127 kDa	0	0	0	1294200	0	0	0	0	0
1116	Cluster of Serine protease C OS=Mytilus galloprovincialis OX=29158 PE=2 SV=1 (A0A0H3W757)	A0A0H3W757	9 kDa	0	0	0	4965900	11851000	0	0	0	0
1117	Cluster of Neurobeachin [Mizuhopecten yessoensis] (comp84087_c0_seq1;aalen=1150;60%;complete;clen=5750;BESTHIT_NR;OWF52923.1;84.5;2;95.8;0.0e+00;1934.1;6573;OWF52923.1)	comp84087_c0_seq1	131 kDa	0	0	619520	0	0	0	0	0	0
1118	comp60614_c0_seq2;aalen=111;55%;complete-utrpoor;clen=607;BESTHIT_NR;No_Hits	comp60614_c0_seq2	13 kDa	0	0	0	6331700	3184000	2848900	0	0	0
1119	hypothetical protein CGI_10023566 [Crassostrea gigas]	comp67704_c0_seq2	14 kDa	0	0	680050	0	0	3952800	0	0	0
1120	uncharacterized protein LOC111125066 [Crassostrea virginica]	comp68490_c0_seq1	16 kDa	1894500	2131400	2606100	0	0	0	0	0	0
1121	PREDICTED: V-type proton ATPase subunit F-like [Crassostrea gigas]	comp70997_c1_seq10	14 kDa	1998800	0	3868500	0	0	0	0	0	0
1122	eukaryotic translation initiation factor 5B-like [Crassostrea virginica]	comp74212_c0_seq2	37 kDa	0	2601700	1521500	806750	2479900	2007100	0	0	0
1123	uncharacterized peptidase C1-like protein F26E4.3 isoform X2 [Mizuhopecten yessoensis]	comp80253_c0_seq3	59 kDa	0	0	0	1595800	0	0	0	0	0
1124	coatomer subunit epsilon-like [Crassostrea virginica]	comp81637_c0_seq3	36 kDa	4295900	4831000	4660300	0	0	0	0	0	0
1125	GFO_IDH_MocA_C domain-containing protein (Fragment) OS=Mytilus galloprovincialis OX=29158 GN=AM593_10832 PE=4 SV=1	A0A3L5TT97	26 kDa	0	0	546430	2452100	0	0	0	0	0
1126	uncharacterized protein LOC111108571 [Crassostrea virginica]	comp48049_c1_seq1	11 kDa	0	0	0	11030000	2652900	10727000	3557500	0	0
1127	senecionine N-oxygenase-like [Mizuhopecten yessoensis]	comp62314_c1_seq1	33 kDa	0	3402800	0	0	0	0	0	0	0
1128	hypothetical protein AM593_08637, partial [Mytilus galloprovincialis]	comp66248_c0_seq1	23 kDa	0	0	0	5878900	0	0	1804100	0	0
1129	PREDICTED: sulfide:quinone oxidoreductase, mitochondrial-like [Lingula anatina]	comp80974_c1_seq2	25 kDa	0	0	0	0	0	0	5287200	0	0
1130	extended synaptotagmin-2-like isoform X6 [Mizuhopecten yessoensis]	comp84398_c0_seq10	92 kDa	0	0	1346200	792770	0	0	0	0	0
1131	allograft inflammatory factor 1 [Crassostrea gigas]	comp78503_c1_seq1	18 kDa	3542300	2491600	4153400	0	0	0	0	0	0
1132	epidermal retinol dehydrogenase 2-like [Mizuhopecten yessoensis]	comp69930_c2_seq2	16 kDa	5196600	0	5178100	999690	0	0	0	0	0
1133	PREDICTED: importin alpha 3 isoform X1 [Aplysia californica]	comp83676_c0_seq4	58 kDa	0	0	0	492160	0	0	0	0	0
1134	PREDICTED: ADP-ribosylation factor GTPase-activating protein 2 isoform X1 [Crassostrea gigas]	comp80447_c0_seq2	60 kDa	0	0	0	1962600	0	0	0	0	0
1135	40S ribosomal protein S18 (Fragment) OS=Arion vulgaris OX=1028688 GN=ORF212304 PE=3 SV=1	A0A0B7BVY0	19 kDa	0	0	0	7795600	7879700	0	0	0	0
1136	LOW QUALITY PROTEIN: fibrillin-1-like, partial [Zootermopsis nevadensis]	comp38983_c0_seq1	11 kDa	0	3329900	3827000	5144100	5310000	0	2240300	0	0
1137	uncharacterized protein LOC110464458 isoform X12 [Mizuhopecten yessoensis]	comp66344_c0_seq1	24 kDa	0	0	8487600	9614800	0	0	0	0	0
1138	PREDICTED: methylglutaconyl-CoA hydratase, mitochondrial isoform X2 [Crassostrea gigas]	comp79924_c0_seq2	33 kDa	0	0	1320100	0	0	0	0	0	0
1139	cAMP-dependent protein kinase type II regulatory subunit-like isoform X1 [Mizuhopecten yessoensis]	comp80643_c1_seq7	44 kDa	0	0	1631600	0	0	0	0	0	0
1140	PREDICTED: CDGSH iron-sulfur domain-containing protein 2 [Crassostrea gigas]	comp81614_c0_seq1	15 kDa	2883900	0	0	0	0	0	0	0	0
1141	Uncharacterized protein OS=Pomacea canaliculata OX=400727 GN=C0Q70_01930 PE=4 SV=1	A0A2T7Q0V5	339 kDa	0	0	0	27208000	33415000	40305000	0	0	0
1142	cysteine synthase 1-like [Mizuhopecten yessoensis]	comp77736_c0_seq1	39 kDa	0	0	0	1063200	0	0	0	0	0
1143	PREDICTED: leucine-rich repeat protein lrrA-like [Crassostrea gigas]	comp18761_c0_seq1	13 kDa	0	0	0	0	0	3516100	0	0	0
1144	Poly(ADP-ribose) polymerase pme-5 [Mizuhopecten yessoensis]	comp74383_c1_seq1	72 kDa	0	0	0	0	4573900	0	0	0	0
1145	PREDICTED: cathepsin Z-like [Crassostrea gigas]	comp79357_c0_seq8	34 kDa	0	0	0	0	0	5331500	0	0	0
1146	PREDICTED: AP-1 complex subunit gamma-1 isoform X1 [Crassostrea gigas]	comp84105_c0_seq11	39 kDa	0	0	0	1317600	0	0	0	0	0
1147	Cluster of ras-related protein R-Ras2-like [Mizuhopecten yessoensis] (comp34440_c1_seq1;aalen=187;99%;partial;clen=564;BESTHIT_NR;XP_021348159.1;88.2;0;95.2;9.2e-81;308.9;6573;XP_021348159.1)	comp34440_c1_seq1	21 kDa	0	0	0	1776500	876250	657440	0	0	0
1148	Cluster of titin-like [Mizuhopecten yessoensis] (comp82928_c0_seq3;aalen=822;95%;partial3;clen=2579;BESTHIT_NR;XP_021347443.1;52.6;47;39.1;3.1e-80;309.3;6573;XP_021347443.1)	comp82928_c0_seq3	90 kDa	0	0	2494500	0	0	0	0	0	0
1149	Cluster of serine/threonine-protein phosphatase 2A 55 kDa regulatory subunit B alpha isoform-like [Mizuhopecten yessoensis] (comp78692_c0_seq2;aalen=445;46%;complete-utrbad;clen=2907;BESTHIT_NR;XP_021371660.1;93.7;1;100.0;1.2e-248;867.8;6573;XP_021371660.1)	comp78692_c0_seq2	52 kDa	0	0	2896300	0	0	0	0	0	0
1150	Cluster of PREDICTED: proteasomal ubiquitin receptor ADRM1-B [Crassostrea gigas] (comp77058_c0_seq1;aalen=391;66%;complete;clen=1768;BESTHIT_NR;XP_011425386.1;78.5;14;96.2;1.4e-131;478.8;29159;XP_011425386.1)	comp77058_c0_seq1	42 kDa	0	0	2726000	0	0	0	0	0	0
1151	Cluster of caspase 3/7-2 [Mytilus galloprovincialis] (comp82927_c1_seq1;aalen=307;69%;complete;clen=1327;BESTHIT_NR;ADZ24781.1;95.8;6;100.0;1.6e-167;597.8;29158;ADZ24781.1)	comp82927_c1_seq1	34 kDa	0	0	5323700	0	0	0	0	0	0
1152	Cluster of transportin-1-like isoform X4 [Mizuhopecten yessoensis] (comp81758_c0_seq3;aalen=910;55%;complete-utrpoor;clen=4898;BESTHIT_NR;XP_021370764.1;83.1;23;100.0;0.0e+00;1515.0;6573;XP_021370764.1)	comp81758_c0_seq3	103 kDa	0	0	3359400	0	0	0	0	0	0
1153	Cluster of PREDICTED: IST1 homolog [Crassostrea gigas] (comp82374_c0_seq1;aalen=348;49%;complete-utrpoor;clen=2107;BESTHIT_NR;XP_011423058.1;74.3;21;100.0;2.6e-121;444.5;29159;XP_011423058.1)	comp82374_c0_seq1	38 kDa	0	0	1420200	0	0	0	0	0	0
1154	Cluster of Stomatin-like 2-like protein (Fragment) OS=Mytilus galloprovincialis OX=29158 GN=AM593_06195 PE=3 SV=1 (A0A3L5TTK6)	A0A3L5TTK6	41 kDa	0	0	1150500	0	0	0	0	0	0
1155	uncharacterized protein LOC110442823 [Mizuhopecten yessoensis]	comp72823_c0_seq2	33 kDa	0	0	1200000	0	0	0	0	0	2382900
1156	PREDICTED: NADPH--cytochrome P450 reductase-like [Crassostrea gigas]	comp73590_c0_seq1	78 kDa	0	0	0	2211900	0	0	0	0	0
1157	PREDICTED: eukaryotic translation initiation factor 3 subunit H-like [Crassostrea gigas]	comp74135_c0_seq1	38 kDa	4617500	0	6118700	0	0	0	0	0	0
1158	leucine zipper transcription factor-like protein 1 isoform X1 [Mizuhopecten yessoensis]	comp76256_c0_seq1	34 kDa	1262800	0	0	0	0	0	0	0	0
1159	PREDICTED: ras GTPase-activating protein-binding protein 2 [Crassostrea gigas]	comp78831_c0_seq1	53 kDa	1957000	2032300	2905600	0	0	0	0	0	0
1160	uncharacterized protein LOC110448333 [Mizuhopecten yessoensis]	comp14362_c0_seq1	14 kDa	0	2299000	0	0	2994600	2181500	0	0	0
1161	comp70392_c0_seq1;aalen=1130;98%;partial3;clen=3442;BESTHIT_NR;No_Hits	comp70392_c0_seq1	128 kDa	0	0	0	0	0	2977200	0	0	0
1162	nucleobindin-2-like isoform X1 [Mizuhopecten yessoensis]	comp76188_c0_seq1	60 kDa	0	0	1985900	0	0	0	0	0	0
1163	pyruvate dehydrogenase E1 component subunit beta, mitochondrial-like [Crassostrea virginica]	comp77080_c0_seq1	39 kDa	0	0	1529200	0	0	0	0	0	0
1164	PREDICTED: unconventional myosin-Id isoform X6 [Crassostrea gigas]	comp84144_c1_seq2	113 kDa	0	0	0	907550	1759800	1616500	0	0	0
1165	Peptidoglycan recognition protein 3 OS=Mytilus galloprovincialis OX=29158 PE=2 SV=1	A0A0C5PTA0	26 kDa	0	2248400	0	13256000	9043400	0	0	0	0
1166	PREDICTED: countin-1 [Crassostrea gigas]	comp40309_c0_seq1	24 kDa	0	0	0	31824000	19914000	0	1478500	0	0
1167	Sialate O-acetylesterase [Mizuhopecten yessoensis]	comp79758_c0_seq1	60 kDa	0	0	0	2076800	1359300	0	0	0	0
1168	PREDICTED: uncharacterized protein LOC105318924 [Crassostrea gigas]	comp80520_c0_seq6	43 kDa	0	0	5411400	0	0	0	0	0	0
1169	PREDICTED: filamin-A isoform X7 [Crassostrea gigas]	comp63865_c1_seq1	34 kDa	0	3351200	0	3075900	5844400	0	0	0	0
1170	pancreatic secretory granule membrane major glycoprotein GP2-like [Crassostrea virginica]	comp81427_c0_seq2	51 kDa	0	0	0	5525000	0	0	0	0	0
1171	eukaryotic translation initiation factor 6 [Mizuhopecten yessoensis]	comp81652_c1_seq6	20 kDa	0	0	7168100	0	4387500	0	0	0	0
1172	PREDICTED: uncharacterized protein LOC105337300 [Crassostrea gigas]	comp70985_c1_seq1	20 kDa	2113200	0	6065700	0	0	0	783560	0	0
1173	Cytochrome c oxidase subunit 2 OS=Mytilus coruscus OX=42192 GN=cox2 PE=3 SV=1	A0A075E2I7 (+11)	28 kDa	0	0	6140700	0	0	0	0	0	0
1174	hypothetical protein AM593_04775, partial [Mytilus galloprovincialis]	comp82029_c1_seq10	38 kDa	0	0	0	2559000	0	0	0	0	0
1175	PREDICTED: nidogen-2 [Crassostrea gigas]	comp36713_c0_seq1	27 kDa	0	0	0	7125300	0	5345600	0	0	0
1176	carboxypeptidase B-like isoform X1 [Mizuhopecten yessoensis]	comp69390_c0_seq1	47 kDa	0	0	0	2495700	0	0	0	0	0
1177	PREDICTED: transcobalamin-1-like [Lingula anatina]	comp72188_c0_seq1	48 kDa	0	0	0	4628700	0	0	0	0	0
1178	B-cell receptor-associated protein 31-like [Mizuhopecten yessoensis]	comp82670_c1_seq2	27 kDa	0	0	0	0	0	3528000	0	0	0
1179	peroxisomal biogenesis factor 3-like [Mizuhopecten yessoensis]	comp81732_c1_seq1	42 kDa	0	0	1234300	0	0	0	0	0	0
1180	PREDICTED: tricarboxylate transport protein, mitochondrial-like [Octopus bimaculoides]	comp73546_c0_seq1	33 kDa	0	0	0	2921900	0	0	0	0	0
1181	lactose-binding lectin l-2-like [Mizuhopecten yessoensis]	comp86177_c0_seq1	15 kDa	0	0	0	6271800	0	0	0	0	0
1182	endo-1,3-beta-D-glucanase [Perna viridis]	comp56011_c1_seq1	19 kDa	0	0	0	6351400	0	0	0	0	0
1183	Cluster of CuZn superoxide dismutase [Mytilus galloprovincialis] (comp75300_c0_seq1;aalen=349;81%;complete;clen=1281;BESTHIT_NR;AFQ32467.1;99.5;0;59.3;8.5e-120;439.5;29158;AFQ32467.1)	comp75300_c0_seq1	39 kDa	0	0	0	0	706760	0	0	0	2570200
1184	Cluster of inosine-5'-monophosphate dehydrogenase 1-like isoform X3 [Crassostrea virginica] (comp80747_c0_seq3;aalen=522;75%;complete;clen=2088;BESTHIT_NR;XP_022297429.1;87.9;2;98.1;1.6e-260;907.5;6565;XP_022297429.1)	comp80747_c0_seq3	56 kDa	0	0	0	2307900	0	0	0	0	0
1185	Cluster of synaptic vesicle membrane protein VAT-1 homolog-like [Mizuhopecten yessoensis] (comp46890_c1_seq1;aalen=189;97%;partial5;clen=587;BESTHIT_NR;XP_021343869.1;79.7;5;97.9;1.3e-82;315.1;6573;XP_021343869.1)	comp46890_c1_seq1	21 kDa	0	0	0	1562200	0	0	0	0	0
1186	Cluster of PREDICTED: ras-related C3 botulinum toxin substrate 1 isoform X2 [Crassostrea gigas] (comp75675_c3_seq9;aalen=191;57%;complete-utrpoor;clen=1003;BESTHIT_NR;XP_011417515.1;93.7;0;100.0;6.9e-100;372.5;29159;XP_011417515.1)	comp75675_c3_seq9	21 kDa	0	0	0	0	2486500	0	0	0	0
1187	Cluster of PREDICTED: N-alpha-acetyltransferase 15, NatA auxiliary subunit [Crassostrea gigas] (comp83656_c0_seq4;aalen=851;63%;complete;clen=3997;BESTHIT_NR;XP_011442207.1;73.8;1;100.0;0.0e+00;1217.2;29159;XP_011442207.1)	comp83656_c0_seq4	99 kDa	0	0	1571500	0	0	0	0	0	0
1188	Cluster of zinc finger RNA-binding protein-like isoform X3 [Mizuhopecten yessoensis] (comp83398_c0_seq1;aalen=943;77%;complete;clen=3660;BESTHIT_NR;XP_021348464.1;66.0;51;99.3;4.0e-273;950.3;6573;XP_021348464.1)	comp83398_c0_seq1	104 kDa	0	1083800	0	0	0	0	0	0	0
1189	Macrophage migration inhibitory factor-like protein OS=Mytilus galloprovincialis OX=29158 PE=2 SV=1	A0A410GSX6	12 kDa	0	0	0	7305900	9939400	0	0	0	0
1190	transmembrane protease serine 9-like [Mizuhopecten yessoensis]	comp59824_c0_seq1	35 kDa	0	0	1978100	5509400	6706200	0	0	0	0
1191	PREDICTED: isocitrate dehydrogenase [NAD] subunit alpha, mitochondrial isoform X1 [Crassostrea gigas]	comp69700_c0_seq1	40 kDa	0	0	2329000	0	0	0	0	0	0
1192	probable sodium/potassium-transporting ATPase subunit beta-3 [Mizuhopecten yessoensis]	comp81906_c1_seq4	34 kDa	0	3005900	5407300	0	0	0	0	0	0
1193	Trypsin (Fragment) OS=Mytilus edulis OX=6550 PE=2 SV=1	Q2XSC1	18 kDa	0	1564500	0	2673800	2898100	0	1688200	0	0
1194	hypothetical protein AM593_07642, partial [Mytilus galloprovincialis]	comp51999_c0_seq2	29 kDa	0	0	12224000	0	0	0	0	0	0
1195	hypothetical protein LOTGIDRAFT_219658 [Lottia gigantea]	comp63079_c0_seq1	20 kDa	0	0	0	2742200	3668900	0	0	0	0
1196	PREDICTED: uroporphyrinogen decarboxylase-like [Crassostrea gigas]	comp65590_c0_seq1	42 kDa	0	0	1295100	0	0	0	0	0	0
1197	quinone oxidoreductase-like protein 2 homolog isoform X1 [Mizuhopecten yessoensis]	comp72157_c1_seq1	36 kDa	0	0	0	1307200	0	0	0	0	0
1198	lysine-specific demethylase 8-like [Mizuhopecten yessoensis]	comp72501_c0_seq1	50 kDa	0	4382700	0	0	2664600	0	0	0	0
1199	uncharacterized protein LOC110239989 [Exaiptasia pallida]	comp81898_c1_seq1	41 kDa	0	0	0	2737200	0	2631100	0	0	0
1200	PREDICTED: MICOS complex subunit Mic19-like [Crassostrea gigas]	comp66034_c0_seq1	18 kDa	0	0	0	3832000	1732100	0	0	0	0
1201	phospholipid transfer protein C2CD2L-like isoform X1 [Crassostrea virginica]	comp71943_c0_seq2	81 kDa	0	0	0	2341700	1635700	0	0	0	0
1202	PREDICTED: uncharacterized protein LOC105322192 [Crassostrea gigas]	comp71085_c0_seq1	33 kDa	0	0	0	0	0	861530	0	0	0
1203	CD63 antigen-like [Mizuhopecten yessoensis]	comp78206_c0_seq1	24 kDa	0	0	0	4868500	3534400	0	0	0	0
1204	uncharacterized protein LOC111136604 [Crassostrea virginica]	comp82401_c1_seq4	58 kDa	0	0	6253900	0	0	0	0	0	0
1205	protein O-glucosyltransferase 1-like [Mizuhopecten yessoensis]	comp74493_c0_seq1	48 kDa	0	0	0	0	4240000	0	0	0	0
1206	Small nuclear ribonucleoprotein-associated protein B OS=Mizuhopecten yessoensis OX=6573 GN=KP79_PYT14050 PE=3 SV=1	A0A210QMX8	21 kDa	0	0	0	4762100	0	0	0	0	0
1207	myosin-IIIb-like isoform X4 [Crassostrea virginica]	comp82772_c0_seq11	98 kDa	958240	0	1053400	0	0	0	0	0	0
1208	septin-11-like isoform X2 [Mizuhopecten yessoensis]	comp81973_c0_seq2	29 kDa	0	0	0	4108400	6530700	5375400	0	0	0
1209	aspartyl aminopeptidase-like [Mizuhopecten yessoensis]	comp80053_c0_seq2	51 kDa	0	0	1178600	0	0	0	0	0	0
1210	PREDICTED: uncharacterized protein LOC105330990 isoform X1 [Crassostrea gigas]	comp50727_c0_seq1	12 kDa	0	0	0	1738100	0	0	0	0	0
1211	septin-11-like isoform X1 [Mizuhopecten yessoensis]	comp81973_c1_seq1	21 kDa	0	0	0	0	0	2698800	0	0	0
1212	uncharacterized protein LOC111126371 [Crassostrea virginica]	comp69796_c0_seq1	29 kDa	0	0	1421700	0	0	0	0	0	0
1213	glycine dehydrogenase (decarboxylating), mitochondrial-like [Mizuhopecten yessoensis]	comp83877_c0_seq2	113 kDa	0	0	0	2582800	0	0	0	0	0
1214	PREDICTED: glucosidase 2 subunit beta isoform X1 [Crassostrea gigas]	comp77160_c0_seq10	20 kDa	0	0	0	2934800	0	0	0	0	0
1215	Peptidylprolyl isomerase (Fragment) OS=Mytilus galloprovincialis OX=29158 GN=AM593_03204 PE=4 SV=1	A0A3L5TU54 (+1)	14 kDa	0	0	0	5240100	0	0	0	0	0
1216	vesicular integral-membrane protein VIP36-like [Mizuhopecten yessoensis]	comp64841_c0_seq2	37 kDa	0	0	0	0	0	3343200	0	0	0
1217	PREDICTED: guanine nucleotide-binding protein-like 3 homolog [Crassostrea gigas]	comp80861_c0_seq3	68 kDa	0	0	841900	0	0	0	0	0	0
1218	Cluster of Imidazolonepropionate hydrolase OS=Mizuhopecten yessoensis OX=6573 GN=KP79_PYT11572 PE=3 SV=1 (A0A210PPQ7)	A0A210PPQ7	75 kDa	0	0	0	1928900	1908600	0	0	0	0
1219	PREDICTED: inositol monophosphatase 1 [Crassostrea gigas]	comp76207_c0_seq1	30 kDa	0	0	0	0	3218800	4645000	0	0	0
1220	comp71197_c0_seq1;aalen=259;80%;complete;clen=964;BESTHIT_NR;No_Hits	comp71197_c0_seq1	29 kDa	0	0	0	0	0	0	0	0	921410
1221	PREDICTED: estradiol 17-beta-dehydrogenase 8-like [Crassostrea gigas]	comp70017_c0_seq1	26 kDa	0	0	0	0	0	3112800	0	0	0
1222	myotrophin-like isoform X1 [Parasteatoda tepidariorum]	comp83873_c1_seq1	13 kDa	0	7205100	5990000	0	0	0	3357400	0	0
1223	hypothetical protein CAPTEDRAFT_177920 [Capitella teleta]	comp70546_c0_seq1	33 kDa	0	0	2135900	0	0	0	0	0	0
1224	RNA-binding protein 45-like isoform X2 [Mizuhopecten yessoensis]	comp73239_c0_seq1	57 kDa	1491600	1387100	1347400	0	0	0	0	0	0
1225	PREDICTED: transmembrane emp24 domain-containing protein 7 isoform X2 [Crassostrea gigas]	comp82204_c0_seq4	24 kDa	0	0	0	1992900	0	0	2164600	0	0
1226	uncharacterized protein LOC111137830 [Crassostrea virginica]	comp68162_c0_seq1	38 kDa	0	0	0	0	1624000	0	0	0	0
1227	2,4-dienoyl-CoA reductase, mitochondrial-like [Crassostrea virginica]	comp75603_c0_seq1	36 kDa	1535500	0	3723300	0	0	0	0	0	0
1228	PREDICTED: Golgi phosphoprotein 3 homolog sauron [Crassostrea gigas]	comp83459_c0_seq1	33 kDa	0	0	6430000	0	0	0	0	0	0
1229	LOW QUALITY PROTEIN: histone H1-delta-like [Crassostrea virginica]	comp72074_c0_seq1	22 kDa	0	0	0	0	2012600	2574000	0	0	0
1230	hypothetical protein AM593_05386, partial [Mytilus galloprovincialis]	comp74349_c0_seq5	16 kDa	0	0	0	2770300	0	0	0	0	0
1231	ADP-ribose pyrophosphatase, mitochondrial-like isoform X1 [Mizuhopecten yessoensis]	comp78435_c0_seq1	35 kDa	0	0	0	1074300	0	0	0	0	0
1232	Putative C1q domain containing protein MgC1q64 OS=Mytilus galloprovincialis OX=29158 GN=MgC1q64 PE=2 SV=1	F0V4A1	24 kDa	0	0	5201000	0	0	2336000	0	0	1985900
1233	Myticin-A OS=Mytilus galloprovincialis OX=29158 PE=1 SV=1	P82103	11 kDa	0	0	0	0	0	0	18722000	0	0
1234	putative period clock protein, partial [Mytilus galloprovincialis]	comp55397_c0_seq1	30 kDa	0	0	0	3465700	0	0	0	0	0
1235	comp66336_c0_seq1;aalen=197;79%;complete;clen=743;BESTHIT_NR;No_Hits	comp66336_c0_seq1	22 kDa	2790300	0	2848500	0	0	0	0	0	0
1236	uncharacterized protein LOC110457451 isoform X2 [Mizuhopecten yessoensis]	comp17267_c0_seq1	15 kDa	0	0	0	0	0	1039700	0	0	0
1237	macrophage mannose receptor 1-like [Mizuhopecten yessoensis]	comp35600_c0_seq1	30 kDa	0	0	0	6863800	0	0	0	0	0
1238	hypothetical protein LOTGIDRAFT_235630 [Lottia gigantea]	comp48672_c0_seq1	12 kDa	0	0	0	0	4777100	4190200	0	0	0
1239	transmembrane emp24 domain-containing protein 10-like [Mizuhopecten yessoensis]	comp78305_c0_seq5	24 kDa	0	0	0	0	0	9927100	0	0	0
1240	PREDICTED: protein arginine N-methyltransferase 1 [Crassostrea gigas]	comp74421_c0_seq1	41 kDa	0	0	0	5772600	0	0	0	0	0
1241	laminin subunit alpha-like isoform X1 [Mizuhopecten yessoensis]	comp76312_c2_seq4	46 kDa	0	0	0	5360000	0	0	0	0	0
1242	methylthioribose-1-phosphate isomerase-like [Mizuhopecten yessoensis]	comp72425_c0_seq1	39 kDa	0	0	0	1726200	0	0	0	0	0
1243	maleylacetoacetate isomerase-like [Crassostrea virginica]	comp76965_c0_seq1	24 kDa	0	0	17892000	0	0	0	0	0	0
1244	Cluster of hypothetical protein, partial [Enterococcus faecium] (comp36656_c0_seq1;aalen=92;75%;complete;clen=369;BESTHIT_NR;WP_065305721.1;94.3;0;95.7;2.1e-41;177.2;1352;WP_065305721.1)	comp36656_c0_seq1	10 kDa	0	0	0	6404300	0	0	0	0	0
1245	Cluster of Serine protease B OS=Mytilus galloprovincialis OX=29158 PE=2 SV=1 (A0A0H3W754)	A0A0H3W754	9 kDa	0	0	0	7360500	3273900	0	0	0	0
1246	Cluster of ATP synthase F0 subunit 8 OS=Mytilus trossulus OX=6551 PE=4 SV=1 (A0A076JN23)	A0A076JN23	10 kDa	0	0	0	1232100	6793600	3124900	0	0	0
1247	Cluster of Glutathione peroxidase OS=Mytilus galloprovincialis OX=29158 PE=2 SV=1 (I6SBG2)	I6SBG2	20 kDa	0	0	0	4167000	0	0	0	0	0
1248	Cluster of hypothetical protein AM593_06265, partial [Mytilus galloprovincialis] (comp92116_c0_seq1;aalen=141;82%;complete;clen=519;BESTHIT_NR;OPL20989.1;100.0;0;87.2;5.9e-64;252.7;29158;OPL20989.1)	comp92116_c0_seq1	16 kDa	6481400	0	0	1544600	0	0	0	0	0
1249	Cluster of PREDICTED: E3 ubiquitin-protein ligase UBR4 [Crassostrea gigas] (comp83791_c0_seq2;aalen=1286;90%;complete;clen=4263;BESTHIT_NR;XP_019929255.1;75.7;10;100.0;0.0e+00;1973.0;29159;XP_019929255.1)	comp83791_c0_seq2	146 kDa	0	0	2493900	0	0	0	0	0	0
1250	probable D-lactate dehydrogenase, mitochondrial [Mizuhopecten yessoensis]	comp72866_c0_seq1	54 kDa	0	0	2140100	0	0	0	0	0	0
1251	MACPF domain-containing protein 2 OS=Mytilus galloprovincialis OX=29158 PE=2 SV=1	A0A0C5PRK6	62 kDa	0	0	0	0	0	4038400	0	0	0
1252	17 beta-hydroxysteroid dehydrogenase 12 OS=Mytilus galloprovincialis OX=29158 PE=2 SV=1	U3GLV7	36 kDa	0	0	0	1310600	0	0	0	0	0
1253	uncharacterized protein LOC111110593 [Crassostrea virginica]	comp52438_c0_seq1	32 kDa	0	0	0	4272300	4329000	3233100	0	0	0
1254	uncharacterized protein LOC111121485 [Crassostrea virginica]	comp71959_c0_seq1	24 kDa	0	0	0	3835200	0	4074700	0	0	0
1255	chloride intracellular channel protein 2-like isoform X1 [Mizuhopecten yessoensis]	comp35927_c0_seq1	29 kDa	0	0	0	0	0	0	1402600	0	0
1256	xanthine dehydrogenase/oxidase-like isoform X1 [Crassostrea virginica]	comp50357_c0_seq1	47 kDa	0	0	0	0	3806700	2897700	0	0	0
1257	serine/arginine-rich splicing factor 2-like isoform X1 [Crassostrea virginica]	comp76044_c0_seq11	23 kDa	0	0	0	0	1793900	1296800	0	0	0
1258	PREDICTED: carboxypeptidase B [Crassostrea gigas]	comp76512_c0_seq1	48 kDa	4206100	0	0	4415400	0	4813500	0	0	0
1259	hypothetical protein LOTGIDRAFT_109273, partial [Lottia gigantea]	comp82265_c0_seq2	73 kDa	0	0	0	5052500	0	3789200	0	0	0
1260	PREDICTED: nucleolin-like [Aplysia californica]	comp72691_c0_seq1	42 kDa	0	0	0	3539700	1057700	0	0	0	0
1261	Uncharacterized protein (Fragment) OS=Mytilus galloprovincialis OX=29158 GN=AM593_01734 PE=4 SV=1	A0A3L5TVL3	14 kDa	0	0	0	2324800	0	0	0	0	2916700
1262	UBX domain-containing protein 1-like [Crassostrea virginica]	comp78027_c0_seq1	38 kDa	0	0	0	1303600	1494500	0	0	0	0
1263	Putative C1q domain containing protein MgC1q41 OS=Mytilus galloprovincialis OX=29158 GN=MgC1q41 PE=2 SV=1	F0V478 (+1)	18 kDa	25984000	0	0	15004000	0	0	0	0	5323200
1264	Thioredoxin OS=Mytilus galloprovincialis OX=29158 PE=2 SV=1	I6RDZ5	11 kDa	1959500	0	4456500	0	0	0	0	0	0
1265	40S ribosomal protein S24 OS=Crassostrea gigas OX=29159 GN=CGI_10001493 PE=3 SV=1	K1PUV4 (+1)	21 kDa	0	0	0	0	0	11139000	0	0	0
1266	uncharacterized protein LOC111138433 [Crassostrea virginica]	comp45627_c0_seq1	23 kDa	0	0	2076000	0	0	0	0	0	0
1267	serine protease C [Mytilus galloprovincialis]	comp54266_c0_seq1	9 kDa	0	0	0	12955000	0	0	0	0	0
1268	hypothetical protein KP79_PYT06962 [Mizuhopecten yessoensis]	comp76954_c0_seq2	27 kDa	0	0	0	0	1550200	0	0	0	0
1269	uncharacterized protein LOC110461447 isoform X1 [Mizuhopecten yessoensis]	comp78854_c0_seq1	47 kDa	0	0	0	0	1667400	0	0	0	0
1270	glycerol-3-phosphate dehydrogenase, mitochondrial-like isoform X4 [Crassostrea virginica]	comp83946_c0_seq3	82 kDa	0	0	0	2449400	0	0	0	0	0
1271	comp68087_c0_seq1;aalen=195;99%;partial;clen=587;BESTHIT_NR;No_Hits	comp68087_c0_seq1	23 kDa	0	0	0	0	6114100	8579600	0	0	0
1272	LOW QUALITY PROTEIN: endothelin-converting enzyme homolog [Crassostrea virginica]	comp77926_c2_seq2	24 kDa	0	0	0	0	2905400	2799000	0	0	0
1273	sorting nexin-33-like isoform X6 [Crassostrea virginica]	comp70818_c0_seq1	61 kDa	0	0	0	1202600	0	0	0	0	0
1274	protein NipSnap-like isoform X2 [Mizuhopecten yessoensis]	comp77007_c0_seq1	35 kDa	0	0	0	0	4375900	4236600	0	0	0
1275	Uncharacterized protein OS=Octopus bimaculoides OX=37653 GN=OCBIM_22022313mg PE=4 SV=1	A0A0L8FGC3 (+1)	103 kDa	0	0	0	0	0	1.6526	0	0	0
1276	PREDICTED: epididymal secretory protein E1-like [Crassostrea gigas]	comp9408_c0_seq1	16 kDa	0	0	0	4730900	0	0	0	0	0
1277	Cluster of LOW QUALITY PROTEIN: cleavage and polyadenylation specificity factor subunit 6-like [Crassostrea virginica] (comp82301_c0_seq2;aalen=545;84%;partial5;clen=1929;BESTHIT_NR;XP_022333865.1;70.1;16;85.1;1.1e-84;323.6;6565;XP_022333865.1)	comp82301_c0_seq2	59 kDa	0	0	0	0	10937000	10028000	0	0	0
1278	Cluster of TNF ligand-like 1 [Mytilus galloprovincialis] (comp82930_c0_seq7;aalen=264;83%;complete;clen=957;BESTHIT_NR;AJQ21535.1;98.5;0;100.0;2.3e-149;537.3;29158;AJQ21535.1)	comp82930_c0_seq7	30 kDa	0	0	1747900	0	0	0	0	0	0
1279	Cluster of PREDICTED: AP-3 complex subunit mu-2 isoform X2 [Crassostrea gigas] (comp75639_c0_seq2;aalen=418;79%;complete;clen=1582;BESTHIT_NR;XP_011450332.1;85.4;0;100.0;5.2e-217;762.7;29159;XP_011450332.1)	comp75639_c0_seq2	47 kDa	0	0	0	2235800	0	0	0	0	0
1280	Cluster of chromodomain-helicase-DNA-binding protein 5-like isoform X6 [Mizuhopecten yessoensis] (comp84313_c0_seq2;aalen=2461;88%;complete;clen=8334;BESTHIT_NR;XP_021364896.1;78.9;53;78.6;0.0e+00;2285.0;6573;XP_021364896.1)	comp84313_c0_seq2	282 kDa	0	0	2463900	0	0	0	0	0	0
1281	Cluster of Putative C1q domain containing protein MgC1q44 OS=Mytilus galloprovincialis OX=29158 GN=MgC1q44 PE=2 SV=1 (F0V481)	F0V481	24 kDa	0	0	0	0	0	4503600	0	0	0
1282	PREDICTED: leucine-rich repeat-containing G-protein coupled receptor 4 [Crassostrea gigas]	comp10746_c0_seq1	17 kDa	0	0	2230500	0	0	0	0	0	0
1283	LOW QUALITY PROTEIN: uncharacterized protein LOC110446232 [Mizuhopecten yessoensis]	comp78564_c0_seq1	109 kDa	0	0	0	1930400	0	0	0	0	0
1284	Peptidoglycan recognition protein 2 OS=Mytilus galloprovincialis OX=29158 PE=2 SV=1	A0A0C5PT93	28 kDa	0	0	0	5511400	0	0	0	0	0
1285	PREDICTED: polypyrimidine tract-binding protein 1 isoform X4 [Crassostrea gigas]	comp78571_c0_seq16	67 kDa	3633800	0	3736700	1969100	0	0	0	0	0
1286	multiple inositol polyphosphate phosphatase 1-like [Mizuhopecten yessoensis]	comp26191_c0_seq1	22 kDa	0	0	1019900	0	0	0	0	0	0
1287	comp71670_c0_seq1;aalen=137;52%;complete-utrpoor;clen=787;BESTHIT_NR;No_Hits	comp71670_c0_seq1	15 kDa	0	2712600	2469900	1379700	0	0	0	0	0
1288	laminin subunit alpha-like isoform X2 [Mizuhopecten yessoensis]	comp76312_c0_seq1	41 kDa	0	0	1366800	0	0	0	0	0	0
1289	hypothetical protein AM593_05194, partial [Mytilus galloprovincialis]	comp82899_c0_seq22	32 kDa	0	0	0	2030500	0	0	0	0	0
1290	Uncharacterized protein (Fragment) OS=Mytilus galloprovincialis OX=29158 GN=AM593_03136 PE=4 SV=1	A0A3L5TVG6	24 kDa	0	0	0	12004000	6157700	0	0	0	0
1291	uncharacterized protein LOC110465790 [Mizuhopecten yessoensis]	comp21438_c0_seq1	25 kDa	0	0	0	7129800	0	0	0	0	0
1292	PREDICTED: 60S ribosomal protein L37-like [Saccoglossus kowalevskii]	comp36657_c0_seq1	11 kDa	0	0	0	16047000	16205000	14689000	0	0	0
1293	serine protease F [Mytilus galloprovincialis]	comp57931_c0_seq1	10 kDa	0	0	0	4595000	0	1891500	2474800	0	1883800
1294	calcium-dependent protein kinase 12-like isoform X3 [Mizuhopecten yessoensis]	comp69859_c0_seq1	19 kDa	2646100	0	0	0	0	0	0	0	0
1295	PREDICTED: 3-hydroxyisobutyrate dehydrogenase, mitochondrial-like [Biomphalaria glabrata]	comp80441_c0_seq9	17 kDa	0	0	0	0	0	0	3179800	0	0
1296	LOW QUALITY PROTEIN: thioredoxin domain-containing protein 16-like [Crassostrea virginica]	comp82107_c0_seq1	106 kDa	3129200	0	2565400	0	0	0	0	0	0
1297	PREDICTED: peptidyl-prolyl cis-trans isomerase [Crassostrea gigas]	comp71638_c0_seq1	30 kDa	0	0	0	0	0	6285700	0	0	0
1298	PREDICTED: cytosolic purine 5'-nucleotidase [Crassostrea gigas]	comp70506_c0_seq2	36 kDa	0	0	0	1788700	1506600	0	0	0	0
1299	Adp-ribosylation 1 factor-like protein (Fragment) OS=Mytilus galloprovincialis OX=29158 GN=AM593_05817 PE=3 SV=1	A0A3L5TRV2	18 kDa	0	0	0	646720	0	0	0	0	0
1300	H/ACA ribonucleoprotein complex subunit 2-like protein [Mizuhopecten yessoensis]	comp67458_c0_seq1	18 kDa	0	0	0	5784900	0	0	0	0	0
1301	Maestro heat-like repeat-containing protein family member 1 [Mizuhopecten yessoensis]	comp80502_c0_seq8	50 kDa	0	0	0	2271600	0	0	0	0	0
1302	deoxyribose-phosphate aldolase-like [Crassostrea virginica]	comp77836_c0_seq1	35 kDa	0	0	2613000	0	0	0	0	0	0
1303	tyrosine-protein kinase CSK-like isoform X1 [Mizuhopecten yessoensis]	comp73490_c2_seq6	17 kDa	0	0	0	2605000	2380300	0	0	0	0
1304	integrin beta-3-like [Crassostrea virginica]	comp83013_c0_seq1	89 kDa	0	0	0	0	0	1690200	0	0	0
1305	LDLR chaperone boca-like [Mizuhopecten yessoensis]	comp79010_c1_seq1	19 kDa	0	0	0	3648700	0	0	0	0	0
1306	uncharacterized protein LOC110455993 [Mizuhopecten yessoensis]	comp80411_c0_seq1	48 kDa	0	0	1225900	0	0	0	0	0	0
1307	Collagen alpha-1(XIV) chain OS=Crassostrea gigas OX=29159 GN=CGI_10010936 PE=4 SV=1	K1QTN5	79 kDa	0	0	0	2531100	0	0	0	0	0
1308	Cluster of acetyl-CoA acetyltransferase B, mitochondrial-like [Mizuhopecten yessoensis] (comp81604_c0_seq1;aalen=413;69%;complete;clen=1780;BESTHIT_NR;XP_021375741.1;80.7;0;96.6;7.8e-181;642.5;6573;XP_021375741.1)	comp81604_c0_seq1	44 kDa	0	0	0	812410	0	0	0	0	0
1309	Cluster of cytosol aminopeptidase-like [Mizuhopecten yessoensis] (comp75564_c0_seq1;aalen=526;95%;partial5;clen=1659;BESTHIT_NR;XP_021371955.1;65.6;4;94.3;3.3e-184;654.1;6573;XP_021371955.1)	comp75564_c0_seq1	58 kDa	0	0	0	1457100	0	0	0	0	0
1310	Cluster of cell wall protein PRY3-like isoform X3 [Mizuhopecten yessoensis] (comp79717_c0_seq3;aalen=474;62%;complete;clen=2267;BESTHIT_NR;XP_021361920.1;43.7;53;100.0;1.5e-114;422.5;6573;XP_021361920.1)	comp79717_c0_seq3	52 kDa	0	0	0	4919900	4912100	0	0	0	0
1311	Cluster of PREDICTED: transmembrane 9 superfamily member 4-like [Crassostrea gigas] (comp82957_c0_seq1;aalen=550;99%;partial;clen=1651;BESTHIT_NR;XP_011444995.1;74.3;7;99.8;1.6e-237;831.2;29159;XP_011444995.1)	comp82957_c0_seq1	63 kDa	0	0	0	0	0	1567600	0	0	0
1312	Cluster of Myosin regulatory light chain, smooth muscle OS=Spisula sachalinensis OX=81899 PE=1 SV=1 (P08051)	P08051	18 kDa	0	0	0	0	17744000	0	0	0	0
1313	Cluster of Macrophage migration inhibitory factor-like protein OS=Mytilus galloprovincialis OX=29158 PE=2 SV=1 (A0A3R5SUI1)	A0A3R5SUI1	15 kDa	3474700	3885800	0	0	0	0	0	0	0
1314	c-Myc-binding protein OS=Crassostrea gigas OX=29159 GN=CGI_10002799 PE=3 SV=1	K1PTC2	12 kDa	0	4094800	5156000	0	0	0	5280200	0	0
1315	innexin unc-9-like [Crassostrea virginica]	comp81209_c0_seq1	48 kDa	0	0	0	0	1965800	0	0	0	0
1316	PREDICTED: oxygen-dependent choline dehydrogenase-like [Acropora digitifera]	comp82384_c0_seq1	124 kDa	0	0	1672200	0	0	0	0	0	0
1317	LOW QUALITY PROTEIN: eukaryotic translation initiation factor 4H-like [Crassostrea virginica]	comp83890_c1_seq1	32 kDa	9897900	0	0	0	0	0	0	0	3392300
1318	Golgi reassembly-stacking protein 2-like isoform X2 [Mizuhopecten yessoensis]	comp83225_c0_seq30	43 kDa	2036400	0	5367300	0	0	0	0	0	0
1319	Phosphoenolpyruvate carboxykinase (GTP) OS=Lottia gigantea OX=225164 GN=LOTGIDRAFT_203707 PE=3 SV=1	V4A2Z1	72 kDa	0	0	0	0	0	0	3966600	0	0
1320	40S ribosomal protein S20 (Fragment) OS=Arion vulgaris OX=1028688 GN=ORF212580 PE=3 SV=1	A0A0B7BUA5	18 kDa	0	0	0	27661000	0	78005000	0	0	0
1321	Macrophage migration inhibitory factor-like protein OS=Mytilus galloprovincialis OX=29158 PE=2 SV=1	A0A451FY71	15 kDa	0	0	0	4836000	0	0	0	0	0
1322	15-hydroxyprostaglandin dehydrogenase [NAD(+)]-like [Crassostrea virginica]	comp13907_c0_seq1	29 kDa	0	0	6067500	0	0	0	0	0	0
1323	mitochondrial import receptor subunit TOM40 homolog 1-like [Mizuhopecten yessoensis]	comp72921_c0_seq1	37 kDa	0	0	0	4282000	3593000	0	0	0	0
1324	LOW QUALITY PROTEIN: ankyrin-3-like [Crassostrea virginica]	comp82928_c0_seq6	13 kDa	0	3679200	2721700	0	0	0	0	0	0
1325	PREDICTED: protein scribble homolog isoform X8 [Crassostrea gigas]	comp83995_c0_seq5	69 kDa	0	0	1398900	0	0	0	0	0	0
1326	comp80802_c0_seq2;aalen=327;92%;partial3;clen=1055;BESTHIT_NR;No_Hits	comp80802_c0_seq2	34 kDa	0	6744200	2512200	0	0	0	0	0	0
1327	endo-1,6-beta-D-glucanase neg1-like [Mizuhopecten yessoensis]	comp114478_c0_seq1	13 kDa	0	0	0	3666600	4289900	0	0	0	0
1328	peroxisomal membrane protein 2-like [Crassostrea virginica]	comp79356_c0_seq8	22 kDa	0	0	0	0	2938300	2479900	0	0	0
1329	PREDICTED: stromal cell-derived factor 2-like [Crassostrea gigas]	comp83268_c1_seq10	25 kDa	0	0	0	3996500	0	2532100	0	0	0
1330	fatty acyl-CoA hydrolase precursor, medium chain-like [Crassostrea virginica]	comp67916_c0_seq1	65 kDa	0	0	0	0	1985500	0	0	0	0
1331	Short-chain mitochondrial acyl-specific (Fragment) OS=Mytilus galloprovincialis OX=29158 GN=AM593_03784 PE=3 SV=1	A0A3L5TTP6 (+1)	34 kDa	0	0	0	0	0	2095800	0	0	0
1332	PDZ and LIM domain protein 3-like isoform X2 [Crassostrea virginica]	comp35880_c0_seq1	23 kDa	0	0	0	1941200	4330600	0	0	0	0
1333	nacre apextrin-like protein 1 [Mytilus galloprovincialis]	comp74627_c0_seq7	15 kDa	0	0	0	0	0	2938400	0	0	0
1334	hypothetical protein AM593_02474, partial [Mytilus galloprovincialis]	comp80595_c0_seq2	65 kDa	0	0	0	0	8705900	0	0	0	0
1335	Cluster of 26S proteasome non-ATPase regulatory subunit 14 [Mizuhopecten yessoensis] (comp75646_c0_seq1;aalen=311;88%;complete;clen=1061;BESTHIT_NR;XP_021353893.1;96.5;0;100.0;5.1e-169;602.8;6573;XP_021353893.1)	comp75646_c0_seq1	35 kDa	0	0	1966600	0	0	0	0	0	0
1336	Cluster of Vitelline coat lysin M7 (Fragment) OS=Mytilus galloprovincialis OX=29158 PE=2 SV=1 (A4UDT1)	A4UDT1	20 kDa	0	0	5221200	0	0	0	0	0	0
1337	ribosomal protein L44 [Azumapecten farreri]	comp36655_c0_seq1	12 kDa	0	0	0	26915000	45612000	41860000	0	0	0
1338	40S ribosomal protein S21-like [Crassostrea virginica]	comp63307_c0_seq1	12 kDa	0	0	0	6304000	6810600	0	0	0	0
1339	uncharacterized protein LOC111107772 [Crassostrea virginica]	comp76153_c0_seq2	25 kDa	0	0	0	5864500	0	3926500	0	0	0
1340	Dystonin [Mizuhopecten yessoensis]	comp84423_c0_seq1	493 kDa	0	0	1472700	0	0	0	0	0	0
1341	PREDICTED: alpha-aspartyl dipeptidase [Crassostrea gigas]	comp66299_c0_seq1	27 kDa	0	0	0	0	0	0	2269400	0	0
1342	PREDICTED: B-cell linker protein-like [Lingula anatina]	comp82911_c2_seq9	75 kDa	0	0	1762800	0	0	0	0	0	0
1343	protein transport protein Sec31A-like isoform X2 [Crassostrea virginica]	comp83875_c0_seq7	87 kDa	0	0	1657300	0	0	0	0	0	0
1344	Uncharacterized protein (Fragment) OS=Mytilus galloprovincialis OX=29158 GN=AM593_08310 PE=4 SV=1	A0A3R5Q145 (+1)	20 kDa	1554800	0	4696500	0	0	0	0	0	0
1345	apoptosis inhibitor 5-like [Mizuhopecten yessoensis]	comp83748_c0_seq10	58 kDa	0	0	3300500	0	0	0	0	0	0
1346	PREDICTED: uncharacterized protein LOC105321881 [Crassostrea gigas]	comp83529_c1_seq1	84 kDa	0	0	1954200	0	0	0	0	0	0
1347	ras suppressor protein 1-like [Mizuhopecten yessoensis]	comp73566_c0_seq3	31 kDa	0	0	1977200	0	0	0	0	0	0
1348	PREDICTED: MOB kinase activator 3B isoform X2 [Crassostrea gigas]	comp75100_c0_seq1	26 kDa	0	0	0	1127200	0	0	0	0	0
1349	PREDICTED: acylamino-acid-releasing enzyme isoform X2 [Crassostrea gigas]	comp72386_c0_seq2	57 kDa	0	0	3367400	0	0	0	0	0	0
1350	PREDICTED: uncharacterized protein LOC105340635 [Crassostrea gigas]	comp38304_c0_seq1	17 kDa	0	0	5489500	0	2911800	0	0	0	0
1351	serine protease E [Mytilus galloprovincialis]	comp48780_c0_seq1	9 kDa	0	0	0	3506300	0	0	2909200	0	1585000
1352	comp63673_c0_seq2;aalen=106;100%;partial;clen=318;BESTHIT_NR;No_Hits	comp63673_c0_seq2	10 kDa	0	0	0	22891000	11128000	0	0	0	0
1353	methionine a sulfoxide reductase, partial [Mytilus galloprovincialis]	comp66804_c0_seq1	28 kDa	0	0	0	0	0	0	1954200	0	0
1354	putative C1q domain containing protein MgC1q33 [Mytilus galloprovincialis]	comp77285_c1_seq3	16 kDa	0	0	0	3107500	0	10391000	0	0	0
1355	Urocanate hydratase (Fragment) OS=Mytilus galloprovincialis OX=29158 GN=AM593_03078 PE=4 SV=1	A0A409V7D2	16 kDa	0	0	0	2146200	0	0	0	0	0
1356	comp77743_c0_seq5;aalen=214;61%;partial5;clen=1046;BESTHIT_NR;No_Hits	comp77743_c0_seq5	23 kDa	0	0	0	0	28865000	0	0	0	0
1357	hexokinase-2-like isoform X2 [Crassostrea virginica]	comp84133_c0_seq1	53 kDa	0	1213800	0	0	0	0	0	0	0
1358	calcium-dependent protein kinase C-like isoform X1 [Crassostrea virginica]	comp74167_c0_seq1	39 kDa	0	0	0	2513200	0	0	0	0	0
1359	PREDICTED: vitamin D3 hydroxylase-associated protein [Crassostrea gigas]	comp46303_c0_seq1	28 kDa	0	0	0	1390400	0	0	0	0	0
1360	uncharacterized protein LOC111120143 isoform X2 [Crassostrea virginica]	comp68124_c1_seq1	43 kDa	0	0	0	2171500	0	0	0	0	0
1361	ES1 protein homolog, mitochondrial-like [Mizuhopecten yessoensis]	comp72149_c0_seq2	27 kDa	0	0	1980200	0	0	0	0	0	0
1362	amine oxidase [flavin-containing]-like isoform X1 [Mizuhopecten yessoensis]	comp57494_c0_seq2	37 kDa	0	0	0	1822000	0	0	0	0	0
1363	hypothetical protein CGI_10004970 [Crassostrea gigas]	comp88781_c0_seq1	14 kDa	0	0	0	0	3983700	0	0	0	0
1364	PREDICTED: glutaredoxin 3-like isoform X1 [Crassostrea gigas]	comp72231_c0_seq1	37 kDa	0	2810900	0	0	0	0	0	0	0
1365	Cluster of DnaJ-like protein subfamily C member 13 OS=Crassostrea gigas OX=29159 GN=CGI_10021563 PE=4 SV=1 (K1RBJ3)	K1RBJ3	279 kDa	0	0	0	0	0	0	0	0	1438000
1366	Cluster of Cathepsin D OS=Sepiella japonica OX=279094 PE=2 SV=1 (A0A1V0EL62)	A0A1V0EL62	43 kDa	0	24269000	19966000	0	0	0	0	0	0
1367	Cluster of serine/threonine-protein phosphatase 2A 56 kDa regulatory subunit gamma isoform-like isoform X2 [Mizuhopecten yessoensis] (comp83985_c1_seq2;aalen=606;57%;complete-utrpoor;clen=3168;BESTHIT_NR;XP_021343021.1;81.5;10;98.8;1.2e-275;958.0;6573;XP_021343021.1)	comp83985_c1_seq2	70 kDa	0	2529500	0	0	0	0	0	0	0
1368	Cluster of uncharacterized protein LOC110442531 isoform X1 [Mizuhopecten yessoensis] (comp77474_c2_seq5;aalen=616;99%;partial;clen=1850;BESTHIT_NR;XP_021341851.1;62.3;3;98.5;2.9e-216;760.8;6573;XP_021341851.1)	comp77474_c2_seq5	71 kDa	0	0	869180	0	0	0	0	0	0
1369	Fatty protein acid binding (Fragment) OS=Mytilus galloprovincialis OX=29158 GN=AM593_08789 PE=3 SV=1	A0A3L5TRK0	14 kDa	0	0	0	0	0	0	2789700	0	0
1370	5'-3' exoribonuclease 2-like isoform X1 [Crassostrea virginica]	comp74022_c0_seq3	112 kDa	896600	0	1661700	0	0	0	0	0	0
1371	lanC-like protein 3 [Crassostrea virginica]	comp70026_c0_seq1	46 kDa	0	0	1653800	0	0	0	0	0	0
1372	Sperm-associated antigen 6 OS=Mizuhopecten yessoensis OX=6573 GN=KP79_PYT19540 PE=4 SV=1	A0A210R338	55 kDa	0	0	1761100	0	0	0	0	0	0
1373	N-terminal EF-hand calcium-binding protein 1-like [Mizuhopecten yessoensis]	comp82337_c0_seq3	37 kDa	0	0	4888200	0	0	0	0	0	0
1374	PREDICTED: 2'-5'-oligoadenylate synthase 2 isoform X1 [Crassostrea gigas]	comp73165_c0_seq3	33 kDa	0	0	6799700	0	0	0	0	0	0
1375	PREDICTED: trans-3-hydroxy-L-proline dehydratase, partial [Ficedula albicollis]	comp43083_c0_seq1	11 kDa	0	0	0	0	967520	0	0	0	0
1376	PREDICTED: AP-3 complex subunit delta-1-like, partial [Crassostrea gigas]	comp80573_c1_seq2	40 kDa	3144900	0	0	1559300	2031700	0	0	0	0
1377	perilipin-2-like isoform X3 [Crassostrea virginica]	comp75997_c0_seq1	48 kDa	0	0	0	1491500	0	0	0	0	0
1378	Uncharacterized protein OS=Octopus bimaculoides OX=37653 GN=OCBIM_22001733mg PE=3 SV=1	A0A0L8G3A7 (+4)	17 kDa	0	0	0	1593300	0	0	0	0	0
1379	hypothetical protein LOTGIDRAFT_218395 [Lottia gigantea]	comp75696_c1_seq5	52 kDa	0	0	0	0	3790000	7435900	0	0	0
1380	multidrug resistance-associated protein 1-like [Mizuhopecten yessoensis]	comp81002_c0_seq2	199 kDa	0	0	0	886600	0	0	0	0	0
1381	mucin-5AC-like [Mizuhopecten yessoensis]	comp41411_c0_seq1	14 kDa	0	0	0	3439500	1825900	0	0	0	0
1382	PREDICTED: uncharacterized protein LOC105327017 isoform X2 [Crassostrea gigas]	comp69572_c0_seq1	17 kDa	0	0	0	3276800	0	0	0	0	0
1383	cathepsin l, partial [Mytilus galloprovincialis]	comp83018_c0_seq7	37 kDa	0	0	0	1544900	0	0	0	0	0
1384	hypothetical protein AM593_09035, partial [Mytilus galloprovincialis]	comp63578_c0_seq1	17 kDa	0	0	0	4894800	0	0	0	0	0
1385	putative glucose-6-phosphate 1-epimerase [Mizuhopecten yessoensis]	comp74366_c0_seq1	32 kDa	0	0	0	375050	0	0	0	0	0
1386	paxillin-like [Mizuhopecten yessoensis]	comp80155_c0_seq3	62 kDa	0	0	2537300	0	0	0	0	0	0
1387	Peptidyl-prolyl cis-trans isomerase (Fragment) OS=Mytilus edulis OX=6550 GN=PP1A PE=2 SV=1	A0A076V780 (+1)	22 kDa	0	0	0	0	6469100	0	0	0	0
1388	Uncharacterized protein (Fragment) OS=Mytilus galloprovincialis OX=29158 GN=AM593_06943 PE=3 SV=1	A0A3L5TU10 (+1)	65 kDa	0	0	0	0	0	3659900	0	0	0
1389	xylulose kinase-like [Mizuhopecten yessoensis]	comp3755_c0_seq1	15 kDa	0	0	0	0	0	2553000	0	0	0
1390	Cluster of PREDICTED: protein flightless-1 homolog isoform X1 [Crassostrea gigas] (comp77873_c1_seq1;aalen=1234;96%;complete;clen=3850;BESTHIT_NR;XP_011418448.1;76.5;5;100.0;0.0e+00;1646.3;29159;XP_011418448.1)	comp77873_c1_seq1	142 kDa	0	0	1318900	0	0	0	0	0	0
1391	Cluster of transducin beta-like protein 2 [Mizuhopecten yessoensis] (comp81305_c0_seq3;aalen=449;57%;complete-utrpoor;clen=2337;BESTHIT_NR;XP_021347892.1;68.5;0;84.2;2.2e-152;548.1;6573;XP_021347892.1)	comp81305_c0_seq3	49 kDa	0	0	0	0	0	3791500	0	0	0
1392	Cluster of PREDICTED: small glutamine-rich tetratricopeptide repeat-containing protein beta [Crassostrea gigas] (comp77152_c0_seq4;aalen=338;48%;complete-utrpoor;clen=2106;BESTHIT_NR;XP_011427454.1;66.4;11;95.3;1.1e-60;243.0;29159;XP_011427454.1)	comp77152_c0_seq4	37 kDa	1568400	1405300	0	0	0	0	0	0	0
1393	serine/threonine-protein phosphatase 6 catalytic subunit [Mizuhopecten yessoensis]	comp80903_c1_seq3	35 kDa	0	0	0	2046700	1292000	0	0	0	0
1394	coiled-coil domain-containing protein 22 homolog [Mizuhopecten yessoensis]	comp65234_c0_seq1	74 kDa	0	0	2553600	0	0	0	0	0	0
1395	laccase-4-like isoform X2 [Mizuhopecten yessoensis]	comp80131_c4_seq7	52 kDa	0	0	0	2252900	0	0	0	0	0
1396	ubiquitin recognition factor in ER-associated degradation protein 1-like isoform X2 [Mizuhopecten yessoensis]	comp77502_c0_seq2	35 kDa	1355400	0	0	0	0	0	0	0	0
1397	Apextrin-like protein OS=Mytilus galloprovincialis OX=29158 GN=apelP PE=2 SV=1	G0YL87 (+1)	24 kDa	0	0	0	0	0	1469800	0	0	0
1398	uncharacterized protein LOC110446456 isoform X2 [Mizuhopecten yessoensis]	comp62876_c0_seq1	46 kDa	0	0	4676400	0	0	0	0	0	0
1399	uncharacterized protein LOC110465035 [Mizuhopecten yessoensis]	comp70266_c0_seq1	29 kDa	1678200	0	0	0	0	0	0	0	0
1400	dipeptidyl peptidase 4-like isoform X10 [Mizuhopecten yessoensis]	comp72254_c0_seq1	93 kDa	2454400	0	0	0	0	0	0	0	0
1401	Putative C1q domain containing protein MgC1q4 OS=Mytilus galloprovincialis OX=29158 GN=MgC1q4 PE=2 SV=1	F0V441	19 kDa	0	0	0	0	0	3038400	0	0	0
1402	coronin-7-like [Crassostrea virginica]	comp61277_c0_seq1	31 kDa	0	0	0	1894300	0	0	0	0	0
1403	uncharacterized protein LOC111133392 [Crassostrea virginica]	comp16002_c0_seq1	32 kDa	0	0	0	3925800	0	0	0	0	0
1404	LOW QUALITY PROTEIN: neuroendocrine convertase 1-like [Crassostrea virginica]	comp74353_c0_seq2	73 kDa	0	0	0	0	1.4789	0	0	0	0
1405	S-phase kinase-associated protein 1 [Mizuhopecten yessoensis]	comp75543_c0_seq3	24 kDa	0	2681200	0	0	0	0	0	0	0
1406	PREDICTED: uncharacterized protein LOC105327017 isoform X2 [Crassostrea gigas]	comp68384_c0_seq2	17 kDa	0	0	0	2692200	0	0	0	0	0
1407	comp74020_c0_seq2;aalen=210;67%;complete;clen=940;BESTHIT_NR;No_Hits	comp74020_c0_seq2	24 kDa	0	0	0	0	0	4340200	0	0	0
1408	Galectin OS=Mytilus galloprovincialis OX=29158 PE=2 SV=1	A0A0C5PIW4 (+1)	35 kDa	0	0	0	0	0	4443500	0	0	0
1409	PREDICTED: cullin-3-B [Crassostrea gigas]	comp78852_c0_seq1	89 kDa	0	0	2155600	0	0	0	0	0	0
1410	dehydrogenase/reductase SDR family member 4-like [Mizuhopecten yessoensis]	comp82229_c0_seq1	29 kDa	0	0	0	10008000	0	5446700	0	0	0
1411	PREDICTED: rap1 GTPase-GDP dissociation stimulator 1-B isoform X2 [Crassostrea gigas]	comp70737_c0_seq1	68 kDa	0	892380	0	0	0	0	0	0	0
1412	17-beta-hydroxysteroid dehydrogenase 14-like [Crassostrea virginica]	comp66048_c0_seq1	28 kDa	0	0	0	2724800	0	0	0	0	0
1413	PREDICTED: cholesterol 24-hydroxylase-like [Branchiostoma belcheri]	comp71841_c0_seq1	57 kDa	0	0	0	0	0	3644800	0	0	0
1414	bifunctional polynucleotide phosphatase/kinase-like [Mizuhopecten yessoensis]	comp74612_c0_seq1	47 kDa	0	0	0	2520000	0	0	0	0	0
1415	stimulator of interferon protein 1 [Mytilus galloprovincialis]	comp81830_c0_seq7	82 kDa	0	880020	0	0	0	0	0	0	0
1416	PREDICTED: zonadhesin-like [Crassostrea gigas]	comp76210_c2_seq3	67 kDa	0	0	0	1041600	0	0	0	0	0
1417	Cluster of ubiquitin-like modifier-activating enzyme 5 [Crassostrea virginica] (comp76354_c0_seq4;aalen=397;73%;complete;clen=1629;BESTHIT_NR;XP_022325836.1;78.9;3;100.0;8.9e-174;619.0;6565;XP_022325836.1)	comp76354_c0_seq4	44 kDa	0	0	4190100	0	0	0	0	0	0
1418	Cluster of copine-8-like [Mizuhopecten yessoensis] (comp77062_c0_seq1;aalen=562;69%;complete;clen=2442;BESTHIT_NR;XP_021370271.1;81.6;4;99.3;5.1e-276;959.1;6573;XP_021370271.1)	comp77062_c0_seq1	63 kDa	0	0	0	1021900	0	0	0	0	0
1419	PREDICTED: RNA-binding protein 1-like [Crassostrea gigas]	comp81214_c1_seq9	19 kDa	0	0	0	0	2689600	0	0	0	0
1420	PREDICTED: uncharacterized protein LOC105335329 [Crassostrea gigas]	comp73641_c0_seq1	27 kDa	0	4034200	0	0	0	0	0	0	0
1421	PREDICTED: uncharacterized protein LOC106161641 [Lingula anatina]	comp80267_c0_seq1	50 kDa	0	0	0	4670600	0	0	0	0	0
1422	Lysozyme OS=Mytilus galloprovincialis OX=29158 GN=MGL-2 PE=2 SV=1	A5LHX1	24 kDa	0	2269800	0	4326000	0	0	0	0	0
1423	LOW QUALITY PROTEIN: collagen alpha-3(VI) chain [Sus scrofa]	comp44868_c1_seq1	11 kDa	0	0	0	7517200	0	0	0	0	0
1424	PREDICTED: uncharacterized protein LOC106174870 [Lingula anatina]	comp66040_c0_seq2	16 kDa	0	0	0	0	0	0	1149100	0	0
1425	cytosolic purine 5'-nucleotidase-like [Mizuhopecten yessoensis]	comp70506_c0_seq1	28 kDa	0	0	1264300	0	0	0	0	0	0
1426	putative perlucin 3 [Haliotis discus discus]	comp71242_c0_seq2	29 kDa	0	0	1172000	0	0	0	0	0	0
1427	hypothetical protein LOTGIDRAFT_149649 [Lottia gigantea]	comp71624_c0_seq1	22 kDa	0	0	0	0	0	0	1731100	0	0
1428	L-xylulose reductase [Pseudomyrmex gracilis]	comp72335_c0_seq2	15 kDa	0	0	4162100	0	0	0	0	0	0
1429	crystallin J1A-like [Mizuhopecten yessoensis]	comp75109_c0_seq2	29 kDa	0	0	3054100	0	0	0	0	0	0
1430	PREDICTED: tetratricopeptide repeat protein 38 isoform X1 [Crassostrea gigas]	comp77284_c0_seq1	53 kDa	1262700	0	0	0	0	0	0	0	0
1431	PREDICTED: GTPase IMAP family member 7-like [Galeopterus variegatus]	comp85454_c0_seq1	26 kDa	0	0	0	15043000	0	0	0	0	0
1432	s-dehydrogenase glutathione, partial [Mytilus galloprovincialis]	comp70500_c0_seq2	22 kDa	0	0	0	0	5860500	0	0	0	0
1433	PREDICTED: uncharacterized protein LOC107088754 [Cyprinodon variegatus]	comp55437_c0_seq1	27 kDa	0	0	0	0	0	1999900	0	0	0
1434	heme-binding protein 2-like [Crassostrea virginica]	comp77327_c0_seq1	25 kDa	0	0	0	1256500	0	0	0	0	0
1435	28 kDa heat- and acid-stable phosphoprotein-like [Crassostrea virginica]	comp80242_c0_seq1	27 kDa	0	0	0	0	3710700	0	0	0	0
1436	collagen-like protein-2 [Mytilus coruscus]	comp73578_c1_seq3	27 kDa	0	0	0	5278000	0	0	0	0	0
1437	PREDICTED: Golgi apparatus protein 1 isoform X2 [Crassostrea gigas]	comp84176_c0_seq18	58 kDa	0	0	1386700	0	0	0	0	0	0
1438	DDRGK domain-containing protein 1-like [Crassostrea virginica]	comp70272_c0_seq1	34 kDa	0	0	1733600	0	0	0	0	0	0
1439	protein FAM114A2-like [Mizuhopecten yessoensis]	comp80857_c0_seq1	75 kDa	0	2202300	0	0	0	0	0	0	0
1440	Cluster of Malate dehydrogenase [Mizuhopecten yessoensis] (comp65697_c0_seq1;aalen=356;69%;complete;clen=1536;BESTHIT_NR;OWF39451.1;61.6;2;98.3;4.1e-122;447.2;6573;OWF39451.1)	comp65697_c0_seq1	38 kDa	0	0	975810	0	0	0	0	0	0
1441	Cluster of catenin alpha-2-like isoform X4 [Mizuhopecten yessoensis] (comp83824_c1_seq8;aalen=904;94%;complete;clen=2858;BESTHIT_NR;XP_021361180.1;81.6;4;100.0;0.0e+00;1352.8;6573;XP_021361180.1)	comp83824_c1_seq8	101 kDa	0	0	1488500	0	0	0	0	0	0
1442	epididymal e1 secretory protein, partial [Mytilus galloprovincialis]	comp73605_c0_seq1	17 kDa	0	0	979740	0	0	0	0	0	0
1443	PREDICTED: LETM1 and EF-hand domain-containing protein 1, mitochondrial-like isoform X2 [Biomphalaria glabrata]	comp71563_c1_seq1	91 kDa	3661500	0	0	0	0	0	0	0	0
1444	PREDICTED: programmed cell death protein 6-like [Lingula anatina]	comp78450_c1_seq13	31 kDa	0	0	2745700	0	0	0	0	0	0
1445	E3 ubiquitin-protein ligase UBR4 [Mizuhopecten yessoensis]	comp82282_c4_seq2	66 kDa	0	0	2922800	0	0	0	0	0	0
1446	comp58183_c0_seq1;aalen=124;59%;complete-utrpoor;clen=631;BESTHIT_NR;No_Hits	comp58183_c0_seq1	15 kDa	0	0	0	2517900	0	0	0	0	0
1447	Chain A, Integrin Binding Cbegf22-tb4-cbegf33 Fragment Of Human Fibrillin-1, Ca Bound To Cbegf23 Domain Only	comp8171_c0_seq1	14 kDa	0	0	0	0	0	3248700	0	0	0
1448	Uncharacterized protein (Fragment) OS=Mytilus trossulus OX=6551 PE=2 SV=1	A0A077GY64 (+1)	24 kDa	0	0	0	0	665040	0	0	0	0
1449	Troponin c (Fragment) OS=Mytilus galloprovincialis OX=29158 GN=AM593_09546 PE=4 SV=1	A0A3L5TRL5	10 kDa	0	0	0	0	2826600	0	0	0	0
1450	PREDICTED: uncharacterized protein LOC105320876 isoform X2 [Crassostrea gigas]	comp64667_c0_seq4	17 kDa	0	0	911440	0	0	0	0	0	0
1451	radial spoke head protein 4 homolog A-like [Mizuhopecten yessoensis]	comp79592_c1_seq1	51 kDa	0	3479200	0	0	0	0	0	0	0
1452	Nedd8-activating x1 enzyme e1 regulatory subunit isoform (Fragment) OS=Mytilus galloprovincialis OX=29158 GN=AM593_06878 PE=4 SV=1	A0A3L5TQI8 (+1)	21 kDa	0	0	0	0	0	1144600	0	0	0
1453	Cluster of 26S proteasome non-ATPase regulatory subunit 7-like [Mizuhopecten yessoensis] (comp84536_c0_seq1;aalen=336;85%;complete;clen=1179;BESTHIT_NR;XP_021358307.1;94.9;0;82.1;6.0e-147;529.6;6573;XP_021358307.1)	comp84536_c0_seq1	38 kDa	0	0	0	3832700	0	0	0	0	0
1454	uncharacterized protein LOC110467373 isoform X9 [Mizuhopecten yessoensis]	comp64611_c1_seq4	15 kDa	0	0	0	0	0	2649000	0	0	0
1455	Fibulin-2 [Mizuhopecten yessoensis]	comp79529_c0_seq1	91 kDa	0	0	0	0	550530	0	0	0	0
1456	protein canopy homolog 2-like [Mizuhopecten yessoensis]	comp55613_c0_seq1	26 kDa	0	0	2530800	0	0	0	0	0	0
1457	protein FAM91A1-like [Crassostrea virginica]	comp80292_c0_seq3	98 kDa	0	0	1284700	0	0	0	0	0	0
1458	multifunctional protein ADE2-like [Crassostrea virginica]	comp77818_c1_seq2	48 kDa	0	0	0	1018600	0	0	0	0	0
1459	PREDICTED: homogentisate 1,2-dioxygenase-like [Lingula anatina]	comp67701_c0_seq1	51 kDa	0	0	0	1321100	0	0	0	0	0
1460	DnaJ-like subfamily C member 2 [Mizuhopecten yessoensis]	comp75797_c0_seq14	59 kDa	0	0	0	0	924200	0	0	0	0
1461	PREDICTED: ATP-dependent RNA helicase DDX19A-like isoform X1 [Crassostrea gigas]	comp75619_c0_seq1	57 kDa	0	0	0	0	1074900	0	0	0	0
1462	uncharacterized protein LOC110464937 [Mizuhopecten yessoensis]	comp59884_c0_seq1	18 kDa	0	0	0	11182000	0	0	0	0	0
1463	comp60080_c0_seq1;aalen=178;99%;partial;clen=536;BESTHIT_NR;No_Hits	comp60080_c0_seq1	20 kDa	2176400	0	0	0	0	0	0	0	0
1464	hypothetical protein CGI_10017982 [Crassostrea gigas]	comp63673_c0_seq3	19 kDa	0	0	0	1725000	0	0	0	0	0
1465	neuronal alpha-2 acetylcholine receptor subunit, partial [Mytilus galloprovincialis]	comp66004_c1_seq1	14 kDa	0	0	0	3691600	0	0	0	0	0
1466	serine/threonine-protein kinase TAO1-like isoform X11 [Mizuhopecten yessoensis]	comp75426_c0_seq2	83 kDa	0	0	0	683490	0	0	0	0	0
1467	PREDICTED: uncharacterized protein LOC105342179 [Crassostrea gigas]	comp81033_c0_seq1	165 kDa	0	0	0	0	1158100	0	0	0	0
1468	Putative C1q domain containing protein MgC1q2 OS=Mytilus galloprovincialis OX=29158 GN=MgC1q2 PE=2 SV=1	F0V439 (+1)	21 kDa	0	0	0	0	0	2986800	0	0	0
1469	comp81368_c0_seq1;aalen=209;99%;partial;clen=628;BESTHIT_NR;No_Hits	comp81368_c0_seq1	24 kDa	0	0	0	0	1591000	0	0	0	0
1470	uncharacterized protein LOC111105833 [Crassostrea virginica]	comp84035_c2_seq7	18 kDa	0	0	0	6946200	0	0	0	0	0
1471	uncharacterized protein LOC111113399 isoform X2 [Crassostrea virginica]	comp82808_c0_seq2	106 kDa	0	0	0	422340	0	0	0	0	0
1472	cytosolic Fe-S cluster assembly factor NUBP2 homolog [Mizuhopecten yessoensis]	comp75387_c0_seq2	32 kDa	0	0	2851900	0	0	0	0	0	0
1473	ufm1-specific protease 2-like [Mizuhopecten yessoensis]	comp81675_c3_seq2	25 kDa	0	0	2446900	0	0	0	0	0	0
1474	protein PRRC2C-like isoform X4 [Mizuhopecten yessoensis]	comp84343_c0_seq4	292 kDa	0	0	0	0	1045900	0	0	0	0
1475	UPF0587 protein C1orf123 homolog [Mizuhopecten yessoensis]	comp75852_c1_seq1	18 kDa	0	0	0	0	0	3470900	0	0	0
1476	Lectin OS=Mytilus californianus OX=6549 PE=1 SV=1	A0A0P0E482 (+3)	17 kDa	0	0	3136200	0	0	0	0	0	0
1477	PREDICTED: frizzled-7-A [Crassostrea gigas]	comp81283_c0_seq3	45 kDa	0	0	0	1589000	0	0	0	0	0
1478	Cluster of PREDICTED: YTH domain-containing protein 1 [Crassostrea gigas] (comp77519_c0_seq3;aalen=701;83%;complete;clen=2520;BESTHIT_NR;XP_011447601.1;62.3;26;49.4;4.1e-105;391.7;29159;XP_011447601.1)	comp77519_c0_seq3	81 kDa	0	0	0	1400800	0	0	0	0	0
1479	Cluster of Cre-tyr-3 protein (Fragment) OS=Mytilus galloprovincialis OX=29158 GN=AM593_03153 PE=4 SV=1 (A0A3R5Q2X6)	A0A3R5Q2X6	21 kDa	0	0	0	1523600	0	0	0	0	0
1480	comp59403_c0_seq1;aalen=77;78%;complete;clen=297;BESTHIT_NR;No_Hits	comp59403_c0_seq1	8 kDa	0	0	0	4209500	0	0	0	0	0
1481	uncharacterized protein LOC111115876 isoform X1 [Crassostrea virginica]	comp75089_c0_seq12	13 kDa	0	0	0	0	0	3512900	0	0	0
1482	Putative C1q domain containing protein MgC1q11 OS=Mytilus galloprovincialis OX=29158 GN=MgC1q11 PE=2 SV=1	F0V448	20 kDa	0	0	853950	0	0	0	0	0	0
END OF FILE
