# Supplementary material for: Comparison of Sample Preparation Methods for Shotgun Proteomic Studies in Aquaculture Species
Source: Proteomes. 2021 Nov 16;9(4):46. doi: 10.3390/proteomes9040046 (PMC8628934; doi:10.3390/proteomes9040046)
Supplement: Supplementary file 1 [file proteomes-09-00046-s001.zip › Sup. Table S4_gProfiler results for M galloprovincialis.xlsx]

## Sheet: MF_mussel
				intersection_size			[-log10 adjusted p-value]
source	term_name	term_id	term_size	FASP	S-TRAP	SP3	FASP	S-TRAP	SP3
GO:MF	structural molecule activity	GO:0005198	183	44	60	44	15.9837	26.7822	22.6649
GO:MF	catalytic activity	GO:0003824	5132	355	419	236	14.4823	18.1542	7.43517
GO:MF	structural constituent of ribosome	GO:0003735	114	25	38	26	7.37307	16.4932	11.9971
GO:MF	anion binding	GO:0043168	1651	149	164	93	11.3436	10.0702	4.37428
GO:MF	RNA binding	GO:0003723	469	56	71	38	6.94582	11.016	4.0479
GO:MF	small molecule binding	GO:0036094	1697	150	165	96	10.6848	9.35261	4.6882
GO:MF	actin binding	GO:0003779	133	29	27	21	8.76721	5.71213	6.1966
GO:MF	nucleotide binding	GO:0000166	1581	132	151	85	7.26251	7.68799	2.9622
GO:MF	nucleoside phosphate binding	GO:1901265	1581	132	151	85	7.26251	7.68799	2.9622
GO:MF	oxidoreductase activity	GO:0016491	811	72	90	52	3.89614	6.67333	3.02517
GO:MF	carbohydrate derivative binding	GO:0097367	1516	124	139	78	6.09514	5.6624	1.87048
GO:MF	cytoskeletal protein binding	GO:0008092	232	34	32	25	5.67085	3.01646	4.26665
GO:MF	purine ribonucleotide binding	GO:0032555	1397	115	128	73	5.62029	4.99057	1.83027
GO:MF	purine ribonucleoside triphosphate binding	GO:0035639	1381	114	128	73	5.61764	5.28824	1.99217
GO:MF	purine nucleotide binding	GO:0017076	1401	115	128	73	5.5498	4.91748	1.79052
GO:MF	unfolded protein binding	GO:0051082	36	12	12	11	4.77575	3.95615	5.50938
GO:MF	ribonucleotide binding	GO:0032553	1405	115	129	73	5.47978	5.10289	1.75105
GO:MF	intramolecular oxidoreductase activity	GO:0016860	22	7	10	9	1.87463	4.469	5.46275
GO:MF	hydrolase activity	GO:0016787	2065	143	176	92	2.88373	5.45147	0.380129
GO:MF	ligase activity, forming carbon-oxygen bonds	GO:0016875	55	12	16	8	2.60354	4.93276	1.02373
GO:MF	aminoacyl-tRNA ligase activity	GO:0004812	55	12	16	8	2.60354	4.93276	1.02373
GO:MF	vitamin binding	GO:0019842	80	17	14	10	4.24657	1.3532	1.16982
GO:MF	threonine-type endopeptidase activity	GO:0004298	16	8	7	6	4.18188	2.41185	2.76674
GO:MF	isomerase activity	GO:0016853	117	19	21	17	3.06042	3.12502	4.1495
GO:MF	peptidase activity	GO:0008233	487	48	55	30	3.16827	3.52898	0.687859
GO:MF	ATPase-coupled cation transmembrane transporter activity	GO:0019829	14	7	6	5	3.42114	1.72375	1.87382
GO:MF	intramolecular oxidoreductase activity, transposing S-S bonds	GO:0016864	8	4	5	5	1.11164	2.10021	3.35441
GO:MF	protein disulfide isomerase activity	GO:0003756	8	4	5	5	1.11164	2.10021	3.35441
GO:MF	translation regulator activity, nucleic acid binding	GO:0090079	107	16	20	11	1.84816	3.17259	0.724963
GO:MF	translation factor activity, RNA binding	GO:0008135	107	16	20	11	1.84816	3.17259	0.724963
GO:MF	ATPase-coupled ion transmembrane transporter activity	GO:0042625	15	7	6	5	3.16691	1.52351	1.70981
GO:MF	hydrolase activity, hydrolyzing O-glycosyl compounds	GO:0004553	127	15	22	9	0.50475	3.09332	0
GO:MF	threonine-type peptidase activity	GO:0070003	21	8	7	6	3.07808	1.51494	1.99777
GO:MF	proton-transporting ATP synthase activity, rotational mechanism	GO:0046933	9	5	5	5	2.17098	1.76914	3.01437
GO:MF	translation regulator activity	GO:0045182	110	16	20	11	1.70064	2.97942	0.625225
GO:MF	exopeptidase activity	GO:0008238	69	14	14	8	2.93669	2.08719	0.363956
GO:MF	vitamin B6 binding	GO:0070279	52	12	10	8	2.87239	0.763247	1.19462
GO:MF	pyridoxal phosphate binding	GO:0030170	52	12	10	8	2.87239	0.763247	1.19462
GO:MF	oxidoreductase activity, acting on the aldehyde or oxo group of donors	GO:0016903	30	9	9	6	2.70208	2.0803	1.06982
GO:MF	heterocyclic compound binding	GO:1901363	3448	214	250	142	2.13375	2.59245	0.29616
GO:MF	organic cyclic compound binding	GO:0097159	3451	215	250	142	2.27088	2.56294	0.280797
GO:MF	ATP binding	GO:0005524	1070	83	95	56	2.43395	2.54397	0.960505
GO:MF	proteasome-activating ATPase activity	GO:0036402	4	2	4	2	0	2.54274	0
GO:MF	oxidoreductase activity, acting on the CH-OH group of donors, NAD or NADP as acceptor	GO:0016616	45	9	11	9	1.19669	2.02707	2.50981
GO:MF	adenyl ribonucleotide binding	GO:0032559	1085	84	95	56	2.45616	2.30009	0.814848
GO:MF	translation initiation factor activity	GO:0003743	73	10	15	8	0.189861	2.437	0.208141
GO:MF	adenyl nucleotide binding	GO:0030554	1087	84	95	56	2.42642	2.26825	0.795808
GO:MF	ion binding	GO:0043167	4111	250	279	156	2.35481	0.989605	0
GO:MF	proton transmembrane transporter activity	GO:0015078	50	11	10	9	2.27374	0.905604	2.12293
GO:MF	proton-transporting ATPase activity, rotational mechanism	GO:0046961	5	4	3	2	2.20608	0.33929	0
GO:MF	ATPase activity, coupled to transmembrane movement of ions, rotational mechanism	GO:0044769	5	4	3	2	2.20608	0.33929	0
GO:MF	pyrophosphate hydrolysis-driven proton transmembrane transporter activity	GO:0009678	5	4	3	2	2.20608	0.33929	0
GO:MF	intramolecular transferase activity, phosphotransferases	GO:0016868	9	5	4	4	2.17098	0.543787	1.54555
GO:MF	oxidoreductase activity, acting on the aldehyde or oxo group of donors, NAD or NADP as acceptor	GO:0016620	23	7	8	6	1.73568	2.16113	1.75295
GO:MF	catalytic activity, acting on a tRNA	GO:0140101	86	12	16	8	0.664414	2.14863	0
GO:MF	transaminase activity	GO:0008483	21	7	6	4	2.02228	0.617565	0.00758088
GO:MF	intramolecular transferase activity	GO:0016866	21	7	6	5	2.02228	0.617565	0.951092
GO:MF	transferase activity, transferring nitrogenous groups	GO:0016769	21	7	6	4	2.02228	0.617565	0.00758088
GO:MF	actin filament binding	GO:0051015	45	10	9	8	1.94329	0.625421	1.64858
GO:MF	hydrolase activity, acting on glycosyl bonds	GO:0016798	150	15	22	9	0	1.91229	0
GO:MF	extracellular matrix structural constituent	GO:0005201	14	4	6	5	0.0588839	1.72375	1.87382
GO:MF	lyase activity	GO:0016829	178	22	21	14	1.86738	0.440362	0.253721
GO:MF	oxidoreductase activity, acting on CH-OH group of donors	GO:0016614	82	12	15	10	0.85309	1.81099	1.08194
GO:MF	ligase activity	GO:0016874	302	30	35	18	1.36747	1.79907	0
GO:MF	purine nucleoside binding	GO:0001883	316	32	35	17	1.73456	1.40347	0
GO:MF	GTP binding	GO:0005525	316	32	35	17	1.73456	1.40347	0
GO:MF	purine ribonucleoside binding	GO:0032550	316	32	35	17	1.73456	1.40347	0
GO:MF	ribonucleoside binding	GO:0032549	318	32	35	17	1.68259	1.34974	0
GO:MF	nucleoside binding	GO:0001882	319	32	35	17	1.65683	1.32313	0
GO:MF	guanyl ribonucleotide binding	GO:0032561	319	32	35	17	1.65683	1.32313	0
GO:MF	guanyl nucleotide binding	GO:0019001	321	32	35	17	1.60576	1.2704	0
GO:MF	magnesium ion binding	GO:0000287	50	10	9	6	1.53169	0.285661	0
GO:MF	electron transfer activity	GO:0009055	33	8	8	3	1.47138	0.931813	0
GO:MF	hydro-lyase activity	GO:0016836	44	9	10	6	1.27456	1.38674	0.166321

## Sheet: BP_mussel
				intersection_size			[-log10 adjusted p-value]
source	term_name	term_id	term_size	FASP	S-TRAP	SP3	FASP	S-TRAP	SP3
GO:BP	cellular amide metabolic process	GO:0043603	358	62	83	52	13.1007	22.4661	13.8496
GO:BP	small molecule metabolic process	GO:0044281	526	88	101	67	18.808	21.1206	15.5729
GO:BP	peptide metabolic process	GO:0006518	319	54	76	46	10.6558	21.0996	11.8182
GO:BP	translation	GO:0006412	292	52	72	45	11.0917	20.7954	12.6104
GO:BP	amide biosynthetic process	GO:0043604	312	55	74	47	11.6752	20.3363	12.8881
GO:BP	peptide biosynthetic process	GO:0043043	300	52	72	45	10.5985	20.0358	12.1576
GO:BP	organonitrogen compound biosynthetic process	GO:1901566	629	80	104	67	9.73544	16.6276	11.5237
GO:BP	oxoacid metabolic process	GO:0043436	273	53	59	44	13.0033	13.6004	13.0167
GO:BP	organic acid metabolic process	GO:0006082	274	53	59	44	12.9319	13.5215	12.9555
GO:BP	carboxylic acid metabolic process	GO:0019752	270	52	58	43	12.5587	13.1996	12.4683
GO:BP	organonitrogen compound metabolic process	GO:1901564	2502	199	238	138	6.61257	9.03836	3.63781
GO:BP	metabolic process	GO:0008152	5405	359	428	248	6.17263	8.83714	2.82895
GO:BP	cellular amino acid metabolic process	GO:0006520	152	29	36	22	5.94153	8.64851	4.52715
GO:BP	ATP metabolic process	GO:0046034	52	18	14	16	7.3301	2.80816	7.70435
GO:BP	nucleobase-containing small molecule metabolic process	GO:0055086	203	36	36	27	6.94028	4.96814	5.21898
GO:BP	purine-containing compound metabolic process	GO:0072521	121	24	24	21	4.90666	3.52823	5.65395
GO:BP	carbohydrate metabolic process	GO:0005975	276	38	45	25	4.29472	5.5417	1.61769
GO:BP	organic substance catabolic process	GO:1901575	339	46	46	36	5.44792	3.27231	4.98291
GO:BP	generation of precursor metabolites and energy	GO:0006091	102	22	22	17	5.02172	3.71799	3.92212
GO:BP	oxidation-reduction process	GO:0055114	860	78	97	58	2.72176	5.0192	2.25433
GO:BP	protein folding	GO:0006457	50	14	15	13	3.9351	3.82541	4.88729
GO:BP	small molecule catabolic process	GO:0044282	51	12	16	12	2.225	4.52285	3.83585
GO:BP	catabolic process	GO:0009056	378	47	47	37	4.41349	2.33123	4.25465
GO:BP	actin filament polymerization	GO:0030041	29	11	12	9	4.15478	4.39033	3.4634
GO:BP	regulation of supramolecular fiber organization	GO:1902903	28	11	11	8	4.34002	3.57551	2.54445
GO:BP	regulation of actin filament polymerization	GO:0030833	28	11	11	8	4.34002	3.57551	2.54445
GO:BP	regulation of actin filament organization	GO:0110053	28	11	11	8	4.34002	3.57551	2.54445
GO:BP	regulation of protein polymerization	GO:0032271	28	11	11	8	4.34002	3.57551	2.54445
GO:BP	regulation of actin filament length	GO:0030832	28	11	11	8	4.34002	3.57551	2.54445
GO:BP	regulation of actin polymerization or depolymerization	GO:0008064	28	11	11	8	4.34002	3.57551	2.54445
GO:BP	regulation of protein-containing complex assembly	GO:0043254	29	11	11	8	4.15478	3.39438	2.41896
GO:BP	regulation of cellular component size	GO:0032535	29	11	11	8	4.15478	3.39438	2.41896
GO:BP	cell redox homeostasis	GO:0045454	49	14	15	9	4.05563	3.95388	1.44754
GO:BP	regulation of anatomical structure size	GO:0090066	30	11	11	8	3.97828	3.222	2.29894
GO:BP	purine ribonucleotide metabolic process	GO:0009150	114	21	20	18	3.47814	1.7757	3.90605
GO:BP	tRNA aminoacylation for protein translation	GO:0006418	50	11	15	8	1.5792	3.82541	0.628705
GO:BP	regulation of actin cytoskeleton organization	GO:0032956	31	11	11	8	3.80981	3.05764	2.18398
GO:BP	regulation of actin filament-based process	GO:0032970	31	11	11	8	3.80981	3.05764	2.18398
GO:BP	ribose phosphate metabolic process	GO:0019693	117	21	20	18	3.28509	1.60882	3.73225
GO:BP	ribonucleotide metabolic process	GO:0009259	117	21	20	18	3.28509	1.60882	3.73225
GO:BP	purine nucleotide metabolic process	GO:0006163	117	21	21	18	3.28509	2.12325	3.73225
GO:BP	amino acid activation	GO:0043038	52	11	15	8	1.41387	3.57919	0.511136
GO:BP	tRNA aminoacylation	GO:0043039	52	11	15	8	1.41387	3.57919	0.511136
GO:BP	monocarboxylic acid metabolic process	GO:0032787	97	18	17	16	2.74015	1.19456	3.50822
GO:BP	actin polymerization or depolymerization	GO:0008154	34	11	12	9	3.34659	3.49717	2.81852
GO:BP	nucleoside phosphate metabolic process	GO:0006753	177	27	26	21	3.32072	1.51552	2.77968
GO:BP	cellular protein-containing complex assembly	GO:0034622	142	20	26	17	1.43081	3.28729	1.9102
GO:BP	carbohydrate derivative metabolic process	GO:1901135	428	48	54	36	3.2076	3.19636	2.51859
GO:BP	regulation of cellular component biogenesis	GO:0044087	35	11	11	8	3.20456	2.46879	1.76788
GO:BP	purine nucleoside triphosphate biosynthetic process	GO:0009145	17	7	6	7	2.15405	0.674476	3.17618
GO:BP	purine ribonucleoside triphosphate biosynthetic process	GO:0009206	17	7	6	7	2.15405	0.674476	3.17618
GO:BP	purine nucleoside triphosphate metabolic process	GO:0009144	17	7	6	7	2.15405	0.674476	3.17618
GO:BP	purine ribonucleoside triphosphate metabolic process	GO:0009205	17	7	6	7	2.15405	0.674476	3.17618
GO:BP	organonitrogen compound catabolic process	GO:1901565	191	28	27	21	3.16429	1.36086	2.25912
GO:BP	cellular homeostasis	GO:0019725	74	16	16	10	3.11699	2.15949	0.690868
GO:BP	actin filament organization	GO:0007015	50	13	14	11	3.10558	3.03115	3.03363
GO:BP	nucleotide-sugar metabolic process	GO:0009225	8	5	6	3	2.0163	3.09991	0
GO:BP	protein polymerization	GO:0051258	37	11	12	9	2.93662	3.04682	2.48792
GO:BP	nucleotide metabolic process	GO:0009117	172	26	26	20	3.04646	1.73113	2.41641
GO:BP	purine nucleoside metabolic process	GO:0042278	12	5	7	6	0.946	2.91625	3.01808
GO:BP	purine ribonucleoside metabolic process	GO:0046128	12	5	7	6	0.946	2.91625	3.01808
GO:BP	sulfur compound metabolic process	GO:0006790	67	15	16	10	2.99726	2.75165	1.04904
GO:BP	negative regulation of protein polymerization	GO:0032272	6	5	4	3	2.94605	0.986225	0.377461
GO:BP	negative regulation of protein-containing complex assembly	GO:0031333	6	5	4	3	2.94605	0.986225	0.377461
GO:BP	negative regulation of actin filament polymerization	GO:0030837	6	5	4	3	2.94605	0.986225	0.377461
GO:BP	nucleoside triphosphate biosynthetic process	GO:0009142	19	7	6	7	1.78253	0.382119	2.79178
GO:BP	ribonucleoside triphosphate biosynthetic process	GO:0009201	19	7	6	7	1.78253	0.382119	2.79178
GO:BP	ribonucleoside triphosphate metabolic process	GO:0009199	19	7	6	7	1.78253	0.382119	2.79178
GO:BP	ribonucleoside metabolic process	GO:0009119	13	5	7	6	0.755139	2.60545	2.76352
GO:BP	regulation of cytoskeleton organization	GO:0051493	46	12	12	9	2.72617	1.95903	1.67387
GO:BP	sulfur amino acid metabolic process	GO:0000096	17	6	8	4	1.10208	2.72502	0
GO:BP	proton transmembrane transport	GO:1902600	55	13	12	11	2.60396	1.14057	2.60314
GO:BP	ATP synthesis coupled proton transport	GO:0015986	14	6	5	6	1.65547	0.219502	2.53475
GO:BP	energy coupled proton transport, down electrochemical gradient	GO:0015985	14	6	5	6	1.65547	0.219502	2.53475
GO:BP	ATP biosynthetic process	GO:0006754	14	6	5	6	1.65547	0.219502	2.53475
GO:BP	actin filament-based process	GO:0030029	82	16	14	11	2.50181	0.498805	0.938968
GO:BP	actin cytoskeleton organization	GO:0030036	82	16	14	11	2.50181	0.498805	0.938968
GO:BP	cellular metabolic compound salvage	GO:0043094	14	4	7	4	0	2.32939	0.191759
GO:BP	organic substance metabolic process	GO:0071704	4253	273	326	187	1.14644	2.30213	0
GO:BP	supramolecular fiber organization	GO:0097435	59	13	14	11	2.24645	2.11594	2.29414
GO:BP	organic acid catabolic process	GO:0016054	40	9	11	9	0.993923	1.85468	2.19033
GO:BP	carboxylic acid catabolic process	GO:0046395	40	9	11	9	0.993923	1.85468	2.19033
GO:BP	protein-containing complex subunit organization	GO:0043933	202	24	30	18	0.936611	2.16057	0.501021
GO:BP	regulation of biological quality	GO:0065008	205	27	30	18	2.09756	2.03376	0.426294
GO:BP	nucleoside triphosphate metabolic process	GO:0009141	24	7	6	7	1.05017	0	2.02741
GO:BP	negative regulation of supramolecular fiber organization	GO:1902904	8	5	4	3	2.0163	0.36298	0
GO:BP	protein-containing complex assembly	GO:0065003	188	22	28	17	0.597384	1.90193	0.429078
GO:BP	cytoskeleton organization	GO:0007010	187	25	23	19	1.90182	0.0117846	1.37864
GO:BP	monocarboxylic acid catabolic process	GO:0072329	11	5	5	5	1.16006	0.785274	1.89659
GO:BP	protein metabolic process	GO:0019538	2079	141	176	96	0.00555777	1.87252	0
GO:BP	primary metabolic process	GO:0044238	3973	253	305	173	0.490309	1.86349	0
GO:BP	cellular catabolic process	GO:0044248	301	34	32	27	1.72239	0	1.83927
GO:BP	pyruvate metabolic process	GO:0006090	32	9	6	6	1.8118	0	0.31038
GO:BP	alpha-amino acid metabolic process	GO:1901605	71	12	15	10	0.754538	1.77006	0.838405
GO:BP	negative regulation of protein depolymerization	GO:1901880	5	4	3	2	1.76156	0	0
GO:BP	negative regulation of protein-containing complex disassembly	GO:0043242	5	4	3	2	1.76156	0	0
GO:BP	negative regulation of actin filament depolymerization	GO:0030835	5	4	3	2	1.76156	0	0
GO:BP	regulation of actin filament depolymerization	GO:0030834	5	4	3	2	1.76156	0	0
GO:BP	regulation of protein depolymerization	GO:1901879	5	4	3	2	1.76156	0	0
GO:BP	actin filament capping	GO:0051693	5	4	3	2	1.76156	0	0
GO:BP	carbohydrate catabolic process	GO:0016052	40	10	8	8	1.75464	0	1.32681
GO:BP	nucleoside diphosphate metabolic process	GO:0009132	33	9	7	7	1.69492	0	1.06603
GO:BP	purine-containing compound biosynthetic process	GO:0072522	80	14	15	12	1.39062	1.14577	1.69393
GO:BP	methionine biosynthetic process	GO:0009086	12	4	6	3	0	1.67947	0
GO:BP	formation of cytoplasmic translation initiation complex	GO:0001732	8	3	5	3	0	1.63032	0
GO:BP	translational initiation	GO:0006413	73	10	15	8	0	1.62127	0
GO:BP	organophosphate metabolic process	GO:0019637	296	32	35	26	1.14037	0.77539	1.54037
GO:BP	nucleoside metabolic process	GO:0009116	36	7	10	6	0	1.5358	0.0343379
GO:BP	homeostatic process	GO:0042592	98	16	16	10	1.50007	0.642107	0
GO:BP	cellular protein complex disassembly	GO:0043624	15	6	5	3	1.45419	0.0670117	0
GO:BP	amino acid salvage	GO:0043102	5	2	4	2	0	1.44039	0
GO:BP	L-methionine salvage from methylthioadenosine	GO:0019509	5	2	4	2	0	1.44039	0
GO:BP	L-methionine salvage	GO:0071267	5	2	4	2	0	1.44039	0
GO:BP	L-methionine biosynthetic process	GO:0071265	5	2	4	2	0	1.44039	0
GO:BP	methionine metabolic process	GO:0006555	13	4	6	3	0	1.43507	0
GO:BP	sulfur amino acid biosynthetic process	GO:0000097	13	4	6	3	0	1.43507	0
GO:BP	Arp2/3 complex-mediated actin nucleation	GO:0034314	13	5	6	4	0.755139	1.43507	0.324598
GO:BP	ADP metabolic process	GO:0046031	28	8	6	6	1.43149	0	0.635108
GO:BP	glycosyl compound metabolic process	GO:1901657	37	7	10	6	0	1.42461	0
GO:BP	sulfur compound biosynthetic process	GO:0044272	31	8	9	6	1.09046	1.33417	0.386459
GO:BP	purine ribonucleoside diphosphate metabolic process	GO:0009179	29	8	6	6	1.31249	0	0.548566
GO:BP	ribonucleoside diphosphate metabolic process	GO:0009185	29	8	6	6	1.31249	0	0.548566
GO:BP	purine nucleoside diphosphate metabolic process	GO:0009135	29	8	6	6	1.31249	0	0.548566
GO:BP	regulation of protein-containing complex disassembly	GO:0043244	6	4	3	2	1.30379	0	0
GO:BP	regulation of protein catabolic process	GO:0042176	9	3	5	3	0	1.30198	0
GO:BP	cytoplasmic translational initiation	GO:0002183	9	3	5	3	0	1.30198	0
GO:BP	ribonucleoside biosynthetic process	GO:0042455	9	3	5	4	0	1.30198	1.0252
GO:BP	purine ribonucleoside biosynthetic process	GO:0046129	9	3	5	4	0	1.30198	1.0252
GO:BP	nucleoside biosynthetic process	GO:0009163	9	3	5	4	0	1.30198	1.0252
GO:BP	purine nucleoside biosynthetic process	GO:0042451	9	3	5	4	0	1.30198	1.0252

## Sheet: KEGG
				intersection_size			[-log10 adjusted p-value]
source	term_name	term_id	term_size	FASP	STRAP	SP3	FASP	STRAP	SP3
KEGG	Carbon metabolism	KEGG:01200	42	19	16	16	4.73107	1.97685	3.89841
KEGG	Ribosome	KEGG:03010	38	15	19	15	2.64388	4.6753	3.81034
KEGG	Glyoxylate and dicarboxylate metabolism	KEGG:00630	13	8	8	7	2.5837	2.17132	2.21941
KEGG	Pentose phosphate pathway	KEGG:00030	9	6	5	5	1.9327	0.695677	1.35018
KEGG	Metabolic pathways	KEGG:01100	322	63	64	50	1.67113	0.276845	0.882091
KEGG	Biosynthesis of amino acids	KEGG:01230	24	10	9	9	1.64487	0.620307	1.6633
